# Supplementary material for: Simple gene signature to assess murine fibroblast polarization
Source: Sci Rep. 2022 Jul 11;12:11748. doi: 10.1038/s41598-022-15640-6 (PMC9273630; doi:10.1038/s41598-022-15640-6)
Supplement: Supplementary file 2 — Supplementary Information 2. [file 41598_2022_15640_MOESM2_ESM.xlsx]

## Sheet: TNFa_up_gene_Annotation
Input ID	Gene ID	Type	Tax ID	Homologene Gene ID	Homologene Gene Tax ID	GO:0098542 defense response to other orga	GO:0034341 response to interferon-gamma	mmu04668 TNF signaling pathway	GO:0006954 inflammatory response	GO:0035456 response to interferon-beta	GO:0031347 regulation of defense response	GO:0002697 regulation of immune effector	GO:0071216 cellular response to biotic st	GO:0001817 regulation of cytokine product	GO:0002685 regulation of leukocyte migrat	mmu04621 NOD-like receptor signaling pa	GO:0050865 regulation of cell activation	R-MMU-1280215 Cytokine Signaling in Immune s	GO:0002285 lymphocyte activation involved	mmu05323 Rheumatoid arthritis	GO:0060759 regulation of response to cyto	GO:0002700 regulation of production of mo	mmu04064 NF-kappa B signaling pathway	GO:0007249 I-kappaB kinase/NF-kappaB sign	GO:0072678 T cell migration
Syngr1	20972	symbol	M. musculus	20972	M. musculus	0	0	0	0	0	0	1	0	0	0	0	0	0	0	0	0	0	0	0	0
Fanca	14087	symbol	M. musculus	14087	M. musculus	0	0	0	1	0	1	0	0	0	0	0	1	0	0	0	0	0	0	1	0
Adgrg6	215798	symbol	M. musculus	215798	M. musculus	0	0	0	0	0	0	0	0	0	0	0	0	0	0	0	0	0	0	0	0
Asic3	171209	symbol	M. musculus	171209	M. musculus	0	0	0	0	0	0	0	0	0	0	0	0	0	0	0	0	0	0	0	0
Cx3cl1	20312	symbol	M. musculus	20312	M. musculus	1	1	1	1	0	1	0	1	1	1	0	1	0	1	0	0	0	0	1	1
A730017L22Rik	613258	symbol	M. musculus	613258	M. musculus	0	0	0	0	0	0	0	0	0	0	0	0	0	0	0	0	0	0	0	0
Gramd1b	235283	symbol	M. musculus	235283	M. musculus	0	0	0	0	0	0	0	1	0	0	0	0	0	0	0	0	0	0	0	0
Gm12250	631323	symbol	M. musculus	631323	M. musculus	0	0	0	0	0	0	0	0	0	0	0	0	0	0	0	0	0	0	0	0
Parp12	243771	symbol	M. musculus	243771	M. musculus	0	0	0	0	0	0	0	0	0	0	0	0	0	0	0	0	0	0	0	0
Fam198b	68659	gene_synonym	M. musculus	68659	M. musculus	0	0	0	0	0	0	0	0	0	0	0	0	0	0	0	0	0	0	0	0
Oas1f	243262	symbol	M. musculus	243262	M. musculus	1	0	0	0	0	0	0	0	0	0	0	0	0	0	0	0	0	0	0	0
Gm9706	677168	symbol	M. musculus	677168	M. musculus	0	0	0	0	0	0	0	0	0	0	0	0	0	0	0	0	0	0	0	0
Tnfrsf14	230979	symbol	M. musculus	230979	M. musculus	1	1	0	0	1	1	1	0	1	1	0	1	0	1	0	0	1	0	0	1
Gm12216	622459	symbol	M. musculus	622459	M. musculus	0	0	0	0	0	0	0	0	0	0	0	0	0	0	0	0	0	0	0	0
Mndal	100040462	symbol	M. musculus	100040462	M. musculus	0	0	0	0	1	1	0	0	1	0	0	0	0	0	0	0	0	0	0	0
BC049762	193286	symbol	M. musculus	193286	M. musculus	0	0	0	0	0	0	0	0	0	0	0	0	0	0	0	0	0	0	0	0
Cpa2	232680	symbol	M. musculus	232680	M. musculus	0	0	0	0	0	0	0	0	0	0	0	0	0	0	0	0	0	0	0	0
Trim34a	94094	symbol	M. musculus	94094	M. musculus	1	0	0	0	0	0	0	0	0	0	0	0	0	0	0	0	0	0	0	0
Als2cl	235633	symbol	M. musculus	235633	M. musculus	0	0	0	0	0	0	0	0	0	0	0	0	0	0	0	0	0	0	0	0
Angptl6	70726	symbol	M. musculus	70726	M. musculus	0	0	0	0	0	0	0	0	0	0	0	0	0	0	0	0	0	0	0	0
Ankrd28	105522	symbol	M. musculus	105522	M. musculus	0	0	0	0	0	0	0	0	0	0	0	0	0	0	0	0	0	0	0	0
Plscr2	18828	symbol	M. musculus	18828	M. musculus	0	0	0	0	0	0	0	1	0	0	0	0	0	0	0	0	0	0	0	0
Rasgef1a	70727	symbol	M. musculus	70727	M. musculus	0	0	0	0	0	0	0	0	0	0	0	0	0	0	0	0	0	0	0	0
4833419F23Rik	73915	symbol	M. musculus	73915	M. musculus	0	0	0	0	0	0	0	0	0	0	0	0	0	0	0	0	0	0	0	0
Coro1a	12721	symbol	M. musculus	12721	M. musculus	0	1	0	0	0	0	1	0	1	1	0	1	0	1	0	0	0	0	0	0
Spib	272382	symbol	M. musculus	272382	M. musculus	0	0	0	0	0	0	0	0	0	0	0	1	0	0	1	0	0	0	0	0
Zfp455	218311	symbol	M. musculus	218311	M. musculus	0	0	0	0	0	0	0	0	0	0	0	0	0	0	0	0	0	0	0	0
Ptges	64292	symbol	M. musculus	64292	M. musculus	0	0	0	0	0	0	0	0	0	0	0	0	0	0	0	0	0	0	0	0
Slc43a2	215113	symbol	M. musculus	215113	M. musculus	0	0	0	0	0	0	0	0	0	0	0	0	0	0	0	0	0	0	0	0
AI854703	243373	symbol	M. musculus	243373	M. musculus	0	0	0	0	0	0	0	0	0	0	0	0	0	0	0	0	0	0	0	0
Dusp16	70686	symbol	M. musculus	70686	M. musculus	0	1	0	0	0	0	0	0	0	0	0	0	1	0	0	0	0	0	0	0
B230216N24Rik	78603	symbol	M. musculus	78603	M. musculus	0	0	0	0	0	0	0	0	0	0	0	0	0	0	0	0	0	0	0	0
A530072M11Rik	100415915	symbol	M. musculus	100415915	M. musculus	0	0	0	0	0	0	0	0	0	0	0	0	0	0	0	0	0	0	0	0
Mcur1	76137	symbol	M. musculus	76137	M. musculus	0	0	0	0	0	0	0	0	0	0	0	0	0	0	0	0	0	0	0	0
Sohlh2	74434	symbol	M. musculus	74434	M. musculus	0	0	0	0	0	0	0	0	0	0	0	0	0	0	0	0	0	0	0	0
Gm16793	100504714	symbol	M. musculus	100504714	M. musculus	0	0	0	0	0	0	0	0	0	0	0	0	0	0	0	0	0	0	0	0
Myoz1	59011	symbol	M. musculus	59011	M. musculus	0	0	0	1	0	0	0	0	0	0	0	0	0	0	0	0	0	0	0	0
Catip	241112	symbol	M. musculus	241112	M. musculus	0	0	0	0	0	0	0	0	0	0	0	0	0	0	0	0	0	0	0	0
Junos	230451	symbol	M. musculus	230451	M. musculus	0	0	0	0	0	0	0	0	0	0	0	0	0	0	0	0	0	0	0	0
2900060L22Rik	102634502	symbol	M. musculus	102634502	M. musculus	0	0	0	0	0	0	0	0	0	0	0	0	0	0	0	0	0	0	0	0
Nfkbib	18036	symbol	M. musculus	18036	M. musculus	0	1	0	0	0	1	1	1	0	0	1	0	1	0	0	0	0	0	1	0
Ccl17	20295	symbol	M. musculus	20295	M. musculus	1	1	1	1	0	0	1	0	0	0	0	0	0	0	0	0	0	0	0	0
Serpinb2	18788	symbol	M. musculus	18788	M. musculus	0	0	0	0	0	0	0	0	0	0	0	0	0	0	0	0	0	0	0	0
Anxa9	71790	symbol	M. musculus	71790	M. musculus	0	0	0	0	0	0	0	0	0	0	0	1	0	0	0	0	0	0	0	0
Vaultrc5	378472	symbol	M. musculus	378472	M. musculus	0	0	0	0	0	0	0	0	0	0	0	0	0	0	0	0	0	0	0	0
Upp1	22271	symbol	M. musculus	22271	M. musculus	0	0	0	0	0	0	0	0	0	0	0	0	0	0	0	0	0	0	0	0
Slc16a9	66859	symbol	M. musculus	66859	M. musculus	0	0	0	0	0	0	0	0	0	0	0	0	0	0	0	0	0	0	0	0
Elovl7	74559	symbol	M. musculus	74559	M. musculus	0	0	0	0	0	0	0	0	0	0	0	0	0	0	0	0	0	0	0	0
Slco1a5	108096	symbol	M. musculus	108096	M. musculus	0	0	0	0	0	0	0	0	0	0	0	0	0	0	0	0	0	0	0	0
Cflar	12633	symbol	M. musculus	12633	M. musculus	0	1	1	0	0	0	0	0	0	0	0	0	1	0	0	0	0	1	1	0
Rsbn1	229675	symbol	M. musculus	229675	M. musculus	0	0	0	0	0	0	0	0	0	0	0	0	0	0	0	0	0	0	0	0
Snora81	100217420	symbol	M. musculus	100217420	M. musculus	0	0	0	0	0	0	0	0	0	0	0	0	0	0	0	0	0	0	0	0
Pdpn	14726	symbol	M. musculus	14726	M. musculus	0	0	0	1	0	0	0	0	0	1	0	1	0	0	0	0	0	0	0	0
Slfn3	20557	symbol	M. musculus	20557	M. musculus	0	0	0	0	0	0	0	0	0	0	0	0	0	0	0	0	0	0	0	0
Tmem158	72309	symbol	M. musculus	72309	M. musculus	0	0	0	0	0	0	0	0	0	0	0	0	0	0	0	0	0	0	0	0
Serpina3i	628900	symbol	M. musculus	628900	M. musculus	0	0	0	0	0	0	0	0	0	0	0	0	0	0	0	0	0	0	0	0
Prnd	26434	symbol	M. musculus	26434	M. musculus	0	0	0	0	0	0	0	0	0	0	0	0	0	0	0	0	0	0	0	0
Il18r1	16182	symbol	M. musculus	16182	M. musculus	0	1	1	1	0	1	1	0	1	0	0	1	0	1	0	0	1	0	1	0
Ptpn22	19260	symbol	M. musculus	19260	M. musculus	1	1	0	1	0	1	1	1	1	1	0	1	1	1	0	0	1	0	1	0
Il15ra	16169	symbol	M. musculus	16169	M. musculus	0	1	0	0	0	0	1	0	0	0	0	1	1	1	0	0	0	0	0	0
Ier3	15937	symbol	M. musculus	15937	M. musculus	0	0	0	1	1	1	0	0	1	0	0	0	0	0	0	0	0	0	0	0
Sod2	20656	symbol	M. musculus	20656	M. musculus	0	0	0	0	0	0	0	0	0	1	0	0	0	0	0	0	0	0	0	0
Adamts14	237360	symbol	M. musculus	237360	M. musculus	0	0	0	0	0	0	0	0	0	0	0	0	0	0	0	0	0	0	0	0
Csf1	12977	symbol	M. musculus	12977	M. musculus	0	1	1	1	0	0	0	0	0	1	0	1	1	0	1	1	0	0	0	0
Atp8b4	241633	symbol	M. musculus	241633	M. musculus	0	0	0	0	0	0	1	0	0	0	0	0	0	0	0	0	0	0	0	0
Trim69	70928	symbol	M. musculus	70928	M. musculus	0	0	0	0	0	0	1	0	0	0	0	0	0	0	0	0	0	0	0	0
Bid	12122	symbol	M. musculus	12122	M. musculus	0	1	0	0	0	0	1	1	0	0	0	0	0	0	0	0	0	1	0	0
Cdc42ep5	58804	symbol	M. musculus	58804	M. musculus	0	1	0	0	0	0	0	0	0	0	0	0	0	0	0	0	0	0	0	0
LOC108167440	108167440	Gene_ID	M. musculus	108167440	M. musculus	0	0	0	0	0	0	0	0	0	0	0	0	0	0	0	0	0	0	0	0
Rapsn	19400	symbol	M. musculus	19400	M. musculus	0	0	0	0	0	0	0	0	0	0	0	0	0	0	0	0	0	0	0	0
Gdpd5	233552	symbol	M. musculus	233552	M. musculus	0	0	0	0	0	0	0	0	0	0	0	0	0	0	0	0	0	0	0	0
Ccl8	20307	symbol	M. musculus	20307	M. musculus	0	1	0	1	0	0	0	0	0	0	0	0	0	0	0	0	0	0	0	0
Gm11351	100503530	symbol	M. musculus	100503530	M. musculus	0	0	0	0	0	0	0	0	0	0	0	0	0	0	0	0	0	0	0	0
Amn	93835	symbol	M. musculus	93835	M. musculus	0	0	0	0	0	0	0	0	0	0	0	0	0	0	0	0	0	0	0	0
Ppp1r14a	68458	symbol	M. musculus	68458	M. musculus	0	0	0	0	0	0	0	0	0	0	0	0	0	0	0	0	0	0	0	0
Kcnip4	80334	symbol	M. musculus	80334	M. musculus	0	0	0	0	0	0	0	0	0	0	0	0	0	0	0	0	0	0	0	0
Slc10a6	75750	symbol	M. musculus	75750	M. musculus	0	0	0	0	0	0	0	0	0	0	0	0	0	0	0	0	0	0	0	0
Slc7a2	11988	symbol	M. musculus	11988	M. musculus	0	0	0	1	0	1	0	0	0	0	0	1	0	0	0	0	0	0	0	0
Arhgap27os3	653030	symbol	M. musculus	653030	M. musculus	0	0	0	0	0	0	0	0	0	0	0	0	0	0	0	0	0	0	0	0
H2-M3	14991	symbol	M. musculus	14991	M. musculus	1	0	0	0	1	1	1	1	1	0	0	1	0	1	0	0	1	0	0	0
Sh3kbp1	58194	symbol	M. musculus	58194	M. musculus	0	0	0	0	0	0	1	0	0	0	0	1	1	0	0	0	0	0	0	0
Saa1	20208	symbol	M. musculus	20208	M. musculus	0	1	0	1	0	0	0	0	0	0	0	0	0	0	0	0	0	0	0	0
Hivep2	15273	symbol	M. musculus	15273	M. musculus	0	0	0	0	0	0	0	0	0	0	0	0	0	0	0	0	0	0	0	0
Cp	12870	symbol	M. musculus	12870	M. musculus	0	0	0	0	0	0	0	0	0	0	0	0	0	0	0	0	0	0	0	0
Antxr1	69538	symbol	M. musculus	69538	M. musculus	0	1	0	0	0	0	0	0	0	0	1	0	0	0	0	0	0	0	0	0
D930048N14Rik	97775	symbol	M. musculus	97775	M. musculus	0	0	0	0	0	0	0	0	0	0	0	0	0	0	0	0	0	0	0	0
Mknk2	17347	symbol	M. musculus	17347	M. musculus	0	0	0	0	0	0	0	0	0	0	0	0	0	0	0	0	0	0	0	0
U90926	57425	symbol	M. musculus	57425	M. musculus	0	0	0	0	0	0	0	0	0	0	0	0	0	0	0	0	0	0	0	0
Rn7s1	103948	symbol	M. musculus	103948	M. musculus	0	0	0	0	0	0	0	0	0	0	0	0	0	0	0	0	0	0	0	0
Repin1	58887	symbol	M. musculus	58887	M. musculus	0	0	0	0	0	0	0	0	0	0	0	0	0	0	0	0	0	0	0	0
Mrc1	17533	symbol	M. musculus	17533	M. musculus	0	1	0	0	0	0	1	1	0	0	0	0	0	0	0	0	0	0	0	0
Ereg	13874	symbol	M. musculus	13874	M. musculus	0	1	0	0	0	1	0	0	1	0	0	0	1	0	0	0	0	0	0	0
Slc39a4	72027	symbol	M. musculus	72027	M. musculus	0	0	0	0	0	0	0	0	0	0	0	0	0	0	0	0	0	0	0	0
Rab8b	235442	symbol	M. musculus	235442	M. musculus	0	0	0	0	0	0	1	0	1	0	0	0	0	0	0	0	0	0	0	0
Adora2b	11541	symbol	M. musculus	11541	M. musculus	0	1	0	1	0	1	1	0	1	1	0	1	0	1	0	0	0	0	0	0
Nfkbia	18035	symbol	M. musculus	18035	M. musculus	0	1	1	1	0	1	1	1	0	0	1	1	1	1	1	0	0	1	1	0
Slc4a4	54403	symbol	M. musculus	54403	M. musculus	0	0	0	0	0	0	0	0	0	0	0	0	0	0	0	0	0	0	0	0
Tnfaip3	21929	symbol	M. musculus	21929	M. musculus	1	0	1	1	0	1	1	1	1	0	1	1	1	1	0	0	1	1	1	0
Rn7sk	19817	symbol	M. musculus	19817	M. musculus	0	0	0	0	0	0	0	0	0	0	0	0	0	0	0	0	0	0	0	0
Traf1	22029	symbol	M. musculus	22029	M. musculus	0	1	1	0	0	0	1	0	0	0	0	0	0	0	0	0	0	1	1	0
Aig1	66253	symbol	M. musculus	66253	M. musculus	0	0	0	0	0	0	0	0	0	0	0	0	0	0	0	0	0	0	0	0
Mcc	328949	symbol	M. musculus	328949	M. musculus	0	0	0	0	0	0	0	0	0	0	0	0	0	0	0	0	0	0	0	0
Ccl20	20297	symbol	M. musculus	20297	M. musculus	1	1	1	1	0	0	1	0	1	1	0	1	0	1	1	0	1	0	0	1
Gm11127	100529082	symbol	M. musculus	100529082	M. musculus	0	0	0	0	0	1	1	0	0	0	0	0	0	0	0	0	0	0	0	0
Rsl1	380855	symbol	M. musculus	380855	M. musculus	0	0	0	0	0	0	0	0	0	0	0	0	0	0	0	0	0	0	0	0
Rnd1	223881	symbol	M. musculus	223881	M. musculus	0	0	0	0	0	0	0	0	0	0	0	1	0	0	0	0	0	0	0	0
AA467197	433470	symbol	M. musculus	433470	M. musculus	0	0	0	0	0	0	0	0	0	0	0	0	0	0	0	0	0	0	0	0
Gm5486	433024	symbol	M. musculus	433024	M. musculus	0	0	0	0	0	0	0	0	0	0	0	0	0	0	0	0	0	0	0	0
Serping1	12258	symbol	M. musculus	12258	M. musculus	0	1	0	1	0	1	1	0	0	0	0	0	0	1	0	0	0	0	0	1
Il2rg	16186	symbol	M. musculus	16186	M. musculus	0	1	0	0	0	0	1	0	0	0	1	1	1	0	0	0	1	0	1	0
Slc15a3	65221	symbol	M. musculus	65221	M. musculus	0	0	0	0	0	0	0	0	0	0	0	0	0	0	0	0	0	0	0	0
Gbp2b	14468	symbol	M. musculus	14468	M. musculus	1	1	0	0	1	0	0	0	0	0	1	0	0	0	0	0	0	0	0	0
Saa3	20210	symbol	M. musculus	20210	M. musculus	0	1	0	1	0	0	0	0	0	0	0	0	0	0	0	0	0	0	1	0
Gbp2	14469	symbol	M. musculus	14469	M. musculus	1	1	0	0	1	0	0	1	0	0	1	0	0	0	0	0	0	0	0	0
Parp8	52552	symbol	M. musculus	52552	M. musculus	0	0	0	0	0	0	0	0	0	0	0	0	0	0	0	0	0	0	0	0
Gm8773	667705	symbol	M. musculus	667705	M. musculus	0	0	0	0	0	0	0	0	0	0	0	0	0	0	0	0	0	0	0	0
Ccl5	20304	symbol	M. musculus	20304	M. musculus	1	1	1	1	0	1	1	1	1	1	1	1	1	0	1	0	0	0	0	1
Nfkbie	18037	symbol	M. musculus	18037	M. musculus	0	0	0	0	0	0	1	0	0	0	0	0	1	0	0	0	0	0	0	0
Ecscr	68545	symbol	M. musculus	68545	M. musculus	0	1	0	0	0	0	0	0	0	0	0	0	0	0	0	0	0	0	0	0
Cd74	16149	symbol	M. musculus	16149	M. musculus	1	1	0	1	0	1	1	0	1	1	0	1	0	1	1	1	1	0	1	1
Ccrl2	54199	symbol	M. musculus	54199	M. musculus	0	1	0	1	0	0	0	0	0	0	0	0	0	0	0	0	0	0	0	0
Gbp3	55932	symbol	M. musculus	55932	M. musculus	1	1	0	0	1	0	0	0	0	0	1	0	0	0	0	0	0	0	0	0
Parp14	547253	symbol	M. musculus	547253	M. musculus	0	1	0	0	0	1	0	0	0	0	0	0	0	1	0	1	0	0	0	0
Cfb	14962	symbol	M. musculus	14962	M. musculus	0	1	0	0	0	1	0	0	0	0	0	0	0	0	0	0	0	0	0	0
H2-K1	14972	symbol	M. musculus	14972	M. musculus	1	0	0	0	1	1	1	0	0	0	0	0	0	0	0	0	0	0	0	0
Rsad2	58185	symbol	M. musculus	58185	M. musculus	1	0	0	0	0	1	1	0	1	0	1	1	0	1	0	0	1	0	0	0
D17H6S56E-5	110956	symbol	M. musculus	110956	M. musculus	0	0	0	0	0	0	0	0	0	0	0	0	0	0	0	0	0	0	0	0
Ccl7	20306	symbol	M. musculus	20306	M. musculus	0	1	1	1	0	0	0	0	0	0	0	0	0	0	0	0	0	0	0	0
Rffl	67338	symbol	M. musculus	67338	M. musculus	0	1	0	0	0	0	0	0	0	0	0	0	0	0	0	1	0	0	0	0
Gsdmd	69146	symbol	M. musculus	69146	M. musculus	1	1	0	1	1	0	1	0	1	0	1	0	0	0	0	0	0	0	0	0
Plscr1	22038	symbol	M. musculus	22038	M. musculus	1	1	0	1	1	1	0	1	0	0	0	1	0	0	1	0	0	0	0	0
Ch25h	12642	symbol	M. musculus	12642	M. musculus	0	1	0	0	0	0	0	0	0	0	0	0	0	0	0	0	0	0	0	0
Il1r2	16178	symbol	M. musculus	16178	M. musculus	0	1	1	1	0	1	1	0	1	0	0	0	1	0	0	1	0	0	0	0
Stap2	106766	symbol	M. musculus	106766	M. musculus	0	0	0	0	0	0	0	0	0	0	0	0	0	0	0	0	0	0	0	0
Icam1	15894	symbol	M. musculus	15894	M. musculus	1	1	1	1	1	0	1	0	1	1	1	1	0	1	1	0	0	1	1	1
Slc2a6	227659	symbol	M. musculus	227659	M. musculus	0	0	0	0	0	0	0	0	0	0	0	0	0	0	0	0	0	0	0	0
Itga2	16398	symbol	M. musculus	16398	M. musculus	0	1	0	1	0	1	1	0	0	1	0	1	0	0	0	0	0	1	0	0
Rnu3b1	19858	symbol	M. musculus	19858	M. musculus	0	0	0	0	0	0	0	0	0	0	0	0	0	0	0	0	0	0	0	0
Pglyrp2	57757	symbol	M. musculus	57757	M. musculus	1	0	0	1	1	1	1	0	1	0	0	1	0	1	0	0	0	0	0	0
Gdnf	14573	symbol	M. musculus	14573	M. musculus	0	1	0	0	0	0	0	1	0	1	0	0	1	0	0	0	0	0	0	0
Csf2	12981	symbol	M. musculus	12981	M. musculus	0	1	1	0	0	0	1	0	1	0	0	1	1	0	1	0	0	0	0	0
Mmp10	17384	symbol	M. musculus	17384	M. musculus	0	0	0	0	0	0	0	0	0	0	0	0	0	0	0	0	0	0	0	0
Adtrp	109254	symbol	M. musculus	109254	M. musculus	0	1	0	1	0	0	0	0	1	1	0	1	0	1	0	0	0	0	0	1
Mmp9	17395	symbol	M. musculus	17395	M. musculus	1	1	1	0	0	0	1	0	1	1	1	0	0	0	0	0	0	0	0	0
Wdr92	103784	symbol	M. musculus	103784	M. musculus	0	0	0	0	0	0	0	0	0	0	0	0	0	0	0	0	0	0	0	0
G630025P09Rik	74341	symbol	M. musculus	74341	M. musculus	0	0	0	0	0	0	0	0	0	0	0	0	0	0	0	0	0	0	0	0
Mmp13	17386	symbol	M. musculus	17386	M. musculus	0	0	1	0	0	0	0	0	1	0	0	0	0	0	0	0	0	0	0	0
Insrr	23920	symbol	M. musculus	23920	M. musculus	0	0	0	0	0	0	0	0	0	0	0	0	0	0	0	0	0	0	0	0
Tasp1	75812	symbol	M. musculus	75812	M. musculus	0	0	0	0	0	0	0	0	0	0	0	0	0	0	0	0	0	0	0	0
Gch1	14528	symbol	M. musculus	14528	M. musculus	0	1	0	0	0	0	0	1	0	0	0	0	0	0	0	0	0	0	0	0
Spaca7	78634	symbol	M. musculus	78634	M. musculus	0	0	0	0	0	0	0	0	0	0	0	1	0	0	0	0	0	0	0	0
Ifnb1	15977	symbol	M. musculus	15977	M. musculus	1	1	0	0	1	0	1	1	1	0	1	1	1	1	1	0	1	0	0	0
Clec4e	56619	symbol	M. musculus	56619	M. musculus	1	0	0	0	1	1	0	0	1	0	0	1	1	1	0	0	1	0	0	0
Dtx3l	209200	symbol	M. musculus	209200	M. musculus	1	0	0	1	0	1	1	0	0	0	0	0	0	0	0	0	0	0	0	0
Prg2	19074	symbol	M. musculus	19074	M. musculus	1	0	0	0	1	0	1	0	1	0	0	0	0	0	0	0	0	0	0	0
Acod1	16365	symbol	M. musculus	16365	M. musculus	1	1	0	1	1	1	0	1	1	0	0	0	0	1	0	0	0	0	1	0
Gstt4	75886	symbol	M. musculus	75886	M. musculus	0	0	0	0	0	0	0	0	0	0	0	0	0	0	0	0	0	0	0	0
Cxcl9	17329	symbol	M. musculus	17329	M. musculus	1	1	0	1	0	0	0	1	0	0	1	0	0	0	0	0	0	0	0	0
Cxcl10	15945	symbol	M. musculus	15945	M. musculus	1	1	1	1	0	0	1	1	0	1	1	0	0	0	0	0	0	0	0	1
Irf1	16362	symbol	M. musculus	16362	M. musculus	1	1	0	0	1	1	1	0	1	0	1	1	0	1	0	0	1	0	1	0
Adamts7	108153	symbol	M. musculus	108153	M. musculus	0	1	0	0	0	0	0	0	0	0	0	0	0	0	0	0	0	0	0	0
Nfkb1	18033	symbol	M. musculus	18033	M. musculus	0	1	1	1	0	1	1	1	1	0	1	0	1	0	0	0	0	1	1	0
Gpr84	80910	symbol	M. musculus	80910	M. musculus	0	0	0	0	0	0	1	0	0	0	0	0	0	0	0	0	0	0	0	0
Slamf8	74748	symbol	M. musculus	74748	M. musculus	1	1	0	1	1	1	1	0	0	1	0	1	0	1	0	0	0	0	0	0
Ttc39c	72747	symbol	M. musculus	72747	M. musculus	0	0	0	0	0	0	0	0	0	0	0	0	0	0	0	0	0	0	0	0
Psmb10	19171	symbol	M. musculus	19171	M. musculus	0	0	0	0	0	0	1	0	0	0	0	1	1	0	0	0	0	0	0	0
Dpep1	13479	symbol	M. musculus	13479	M. musculus	0	0	0	0	0	0	0	0	0	0	0	0	0	0	0	0	0	0	0	0
Lactb	80907	symbol	M. musculus	80907	M. musculus	0	0	0	0	0	0	0	0	0	0	0	0	0	0	0	0	0	0	0	0
D630033O11Rik	235302	symbol	M. musculus	235302	M. musculus	0	0	0	0	0	0	0	0	0	0	0	0	0	0	0	0	0	0	0	0
Hivep1	110521	symbol	M. musculus	110521	M. musculus	0	0	0	0	0	0	0	0	0	0	0	0	0	0	0	0	0	0	0	0
Bst2	69550	symbol	M. musculus	69550	M. musculus	1	1	0	0	1	0	1	0	1	0	0	0	0	0	0	0	0	0	0	0
Isg15	100038882	symbol	M. musculus	100038882	M. musculus	1	0	0	0	1	0	0	0	1	0	1	1	1	0	1	0	0	0	0	0
Rtp4	67775	symbol	M. musculus	67775	M. musculus	1	0	0	0	0	0	0	0	0	0	0	0	0	0	0	0	0	0	0	0
Herc6	67138	symbol	M. musculus	67138	M. musculus	0	0	0	0	0	0	1	0	0	0	0	0	0	0	0	0	0	0	0	0
Adam8	11501	symbol	M. musculus	11501	M. musculus	0	1	0	1	0	1	1	0	1	1	0	1	0	0	1	0	0	0	1	1
Irak2	108960	symbol	M. musculus	108960	M. musculus	0	1	0	1	0	1	0	1	0	0	0	0	1	0	0	1	0	1	1	0
Cd274	60533	symbol	M. musculus	60533	M. musculus	0	0	0	0	0	1	1	1	1	1	0	1	0	1	0	0	1	0	0	1
Lipa	16889	symbol	M. musculus	16889	M. musculus	0	0	0	1	0	0	0	0	1	0	0	0	0	0	0	0	0	0	0	0
H2-Q5	15016	symbol	M. musculus	15016	M. musculus	0	0	0	0	0	0	0	0	0	0	0	0	0	0	0	0	0	0	0	0
H2-M2	14990	symbol	M. musculus	14990	M. musculus	0	0	0	0	0	1	1	0	0	0	0	0	0	0	0	0	0	0	0	0
H2-D1	14964	symbol	M. musculus	14964	M. musculus	0	0	0	0	0	1	1	0	0	0	0	0	0	0	0	0	0	0	0	0
Grb14	50915	symbol	M. musculus	50915	M. musculus	1	0	0	0	0	0	0	0	0	0	0	0	0	0	0	0	0	0	0	0
H2-T-ps	667803	symbol	M. musculus	667803	M. musculus	0	0	0	0	0	0	1	0	0	0	0	0	0	0	0	0	0	0	0	0
Glrx	93692	symbol	M. musculus	93692	M. musculus	0	0	0	0	0	0	0	1	1	0	0	0	0	0	0	0	0	0	1	0
Stx11	74732	symbol	M. musculus	74732	M. musculus	0	1	0	0	0	0	1	0	0	0	0	1	0	1	0	0	0	0	0	0
Enpp2	18606	symbol	M. musculus	18606	M. musculus	0	1	0	0	0	0	0	0	0	1	0	1	0	0	0	0	0	0	0	0
C3	12266	symbol	M. musculus	12266	M. musculus	0	1	0	1	0	1	1	0	1	0	0	0	1	0	0	0	0	0	0	1
Neurl3	214854	symbol	M. musculus	214854	M. musculus	0	0	0	0	0	0	0	0	0	0	0	0	0	0	0	0	0	0	0	0
Nepn	66650	symbol	M. musculus	66650	M. musculus	0	0	0	0	0	0	0	0	0	0	0	0	0	0	0	0	0	0	0	0
Vcam1	22329	symbol	M. musculus	22329	M. musculus	1	1	1	0	0	0	1	0	0	0	0	1	0	0	0	0	0	1	0	1
Tslp	53603	symbol	M. musculus	53603	M. musculus	1	1	0	1	1	1	0	0	1	0	0	1	1	0	0	1	0	0	0	0
Ubd	24108	symbol	M. musculus	24108	M. musculus	0	1	0	0	0	0	0	0	0	0	0	1	0	0	1	0	0	0	1	0
Mmp3	17392	symbol	M. musculus	17392	M. musculus	0	0	1	0	0	0	0	0	0	1	0	0	0	0	1	0	0	0	0	0
Psmb8	16913	symbol	M. musculus	16913	M. musculus	0	0	0	0	0	0	1	0	0	0	0	0	1	0	0	0	0	0	0	0
Tor3a	30935	symbol	M. musculus	30935	M. musculus	0	0	0	0	0	0	0	0	0	0	0	0	0	0	0	0	0	0	0	0
Tapbp	21356	symbol	M. musculus	21356	M. musculus	0	0	0	0	0	0	1	0	0	0	0	0	0	0	0	0	0	0	0	0
Slfn2	20556	symbol	M. musculus	20556	M. musculus	0	0	0	0	0	0	0	0	0	0	0	0	0	0	0	0	0	0	0	0
H2-Q2	15013	symbol	M. musculus	15013	M. musculus	0	0	0	0	0	1	1	0	0	0	0	0	0	0	0	0	0	0	0	0
H2-Q7	15018	symbol	M. musculus	15018	M. musculus	0	1	0	0	0	1	1	0	0	0	0	0	0	0	0	0	0	0	0	0
Mmp1b	83996	symbol	M. musculus	83996	M. musculus	0	0	1	0	0	0	0	0	0	0	0	0	0	0	1	0	0	0	0	0
Ikbke	56489	symbol	M. musculus	56489	M. musculus	1	1	1	0	1	1	1	0	0	0	1	0	1	0	0	1	0	0	0	0
Helz2	229003	symbol	M. musculus	229003	M. musculus	0	0	0	0	0	0	0	0	0	0	0	0	0	0	0	0	0	0	0	0
Gbp6	100702	symbol	M. musculus	100702	M. musculus	1	1	0	0	1	0	0	1	0	0	0	0	0	0	0	0	0	0	0	0
Tgtp2	100039796	symbol	M. musculus	100039796	M. musculus	0	0	0	0	1	0	0	0	0	0	0	0	0	0	0	0	0	0	0	0
Batf2	74481	symbol	M. musculus	74481	M. musculus	1	0	0	0	1	0	0	0	0	0	0	1	0	0	1	0	0	0	0	0
Gm8995	668139	symbol	M. musculus	668139	M. musculus	0	0	0	0	0	0	0	0	0	0	0	0	0	0	0	0	0	0	0	0
Oasl2	23962	symbol	M. musculus	23962	M. musculus	1	0	0	0	0	0	0	0	0	0	0	0	0	0	0	0	0	0	0	0
Gbp7	229900	symbol	M. musculus	229900	M. musculus	1	1	0	0	1	0	0	0	0	0	1	0	0	0	0	0	0	0	0	0
Zbp1	58203	symbol	M. musculus	58203	M. musculus	1	1	0	0	0	1	0	0	0	0	1	0	0	0	0	1	0	0	0	0
Ifit3	15959	symbol	M. musculus	15959	M. musculus	1	0	0	0	1	0	0	0	0	0	0	0	0	0	0	0	0	0	0	0
Ddx60	234311	symbol	M. musculus	234311	M. musculus	1	0	0	1	0	1	1	0	1	0	0	0	0	0	0	0	0	0	0	0
Ifit3b	667370	symbol	M. musculus	667370	M. musculus	1	0	0	0	0	0	0	0	0	0	0	0	0	0	0	0	0	0	0	0
Ifit1	15957	symbol	M. musculus	15957	M. musculus	1	0	0	0	1	0	1	0	0	0	1	0	0	0	0	0	0	0	0	0
Map3k8	26410	symbol	M. musculus	26410	M. musculus	0	1	1	0	0	0	1	0	0	0	1	0	1	0	0	0	0	0	0	0
Spink2	69982	symbol	M. musculus	69982	M. musculus	0	0	0	0	0	0	0	0	0	0	0	0	0	0	0	0	0	0	0	0
Cmpk2	22169	symbol	M. musculus	22169	M. musculus	0	0	0	0	0	0	0	1	0	0	0	0	0	0	0	0	0	0	0	0
Il27ra	50931	symbol	M. musculus	50931	M. musculus	1	1	0	0	1	1	1	0	1	1	0	1	1	1	0	0	1	0	0	1
Stfa3	20863	symbol	M. musculus	20863	M. musculus	0	0	0	0	0	0	0	0	0	0	0	0	0	0	0	0	0	0	0	0
Birc3	11796	symbol	M. musculus	11796	M. musculus	0	1	1	0	0	0	0	0	0	0	1	0	1	0	0	0	0	1	1	0
Tlr2	24088	symbol	M. musculus	24088	M. musculus	1	1	0	1	1	1	1	1	1	1	1	1	1	0	1	1	1	0	1	0
Gsap	212167	symbol	M. musculus	212167	M. musculus	0	0	0	0	0	0	0	0	0	0	0	0	0	0	0	0	0	0	0	0
Ifit2	15958	symbol	M. musculus	15958	M. musculus	1	0	0	0	0	0	0	0	0	0	0	0	0	0	0	0	0	0	0	0
Atp6v0e2	76252	symbol	M. musculus	76252	M. musculus	0	0	0	0	0	0	1	0	0	0	0	0	0	0	1	0	0	0	0	0
Cxcl1	14825	symbol	M. musculus	14825	M. musculus	1	1	1	1	0	1	1	1	0	0	1	1	1	0	0	0	0	0	0	0
Rab30	75985	symbol	M. musculus	75985	M. musculus	0	0	0	0	0	0	0	0	0	0	0	0	0	0	0	0	0	0	0	0
2200002D01Rik	72275	symbol	M. musculus	72275	M. musculus	0	0	0	0	0	0	0	0	0	0	0	0	0	0	0	0	0	0	0	0
Rrad	56437	symbol	M. musculus	56437	M. musculus	0	0	0	0	0	0	0	0	1	0	0	0	0	0	0	0	0	0	0	0
Serpina3g	20715	symbol	M. musculus	20715	M. musculus	0	0	0	0	0	0	1	0	0	0	0	0	0	0	0	0	0	0	0	0
Oasl1	231655	symbol	M. musculus	231655	M. musculus	1	0	0	0	0	0	0	0	0	0	0	0	1	0	0	0	0	0	0	0
4833438C02Rik	100503392	symbol	M. musculus	100503392	M. musculus	0	0	0	0	0	0	0	0	0	0	0	0	0	0	0	0	0	0	0	0
Nfkb2	18034	symbol	M. musculus	18034	M. musculus	0	0	0	1	0	0	1	0	0	0	0	0	1	0	0	0	0	1	1	0
Aicda	11628	symbol	M. musculus	11628	M. musculus	1	0	0	0	1	0	1	1	0	0	0	0	0	1	0	0	1	0	0	0
Ido2	209176	symbol	M. musculus	209176	M. musculus	0	0	0	0	0	0	0	0	0	0	0	0	0	0	0	0	0	0	0	0
Icam5	15898	symbol	M. musculus	15898	M. musculus	0	0	0	0	0	0	1	0	0	0	0	1	0	0	0	0	0	0	0	0
Rarres2	71660	symbol	M. musculus	71660	M. musculus	1	1	0	1	1	0	0	0	0	1	0	0	0	0	0	0	0	0	0	0
Mt2	244701	gene_synonym	M. musculus	244701	M. musculus	0	0	0	0	0	0	0	0	1	1	0	0	0	0	0	0	0	0	0	0
Fndc7	320181	symbol	M. musculus	320181	M. musculus	0	0	0	0	0	0	0	0	0	0	0	0	0	0	0	0	0	0	0	0
Tnfaip2	21928	symbol	M. musculus	21928	M. musculus	0	0	0	0	0	0	0	0	0	0	0	0	0	0	0	0	0	0	0	0
Ccl9	20308	symbol	M. musculus	20308	M. musculus	0	1	0	1	0	0	0	0	0	0	0	0	0	0	0	0	0	0	0	0
Fam131b	76156	symbol	M. musculus	76156	M. musculus	0	0	0	0	0	0	0	0	0	0	0	0	0	0	0	0	0	0	0	0
D030025P21Rik	100303738	symbol	M. musculus	100303738	M. musculus	0	0	0	0	0	0	0	0	0	0	0	0	0	0	0	0	0	0	0	0
1700065D16Rik	73410	symbol	M. musculus	73410	M. musculus	0	0	0	0	0	0	0	0	0	0	0	0	0	0	0	0	0	0	0	0

## Sheet: TNFa_up_gene_Enrichment
GroupID	Category	Term	Description	LogP	Log(q-value)	InTerm_InList	Genes	Symbols
1_Summary	GO Biological Processes	GO:0098542	defense response to other organism	-19.6738	-15.42	42/691	11628,14468,14469,14825,14972,14991,15945,15957,15958,15959,15977,16362,17329,19074,19260,20304,22038,23962,24088,50931,53603,55932,56619,57757,58185,58203,67775,69146,69550,71660,74481,74748,94094,100702,209200,229900,230979,231655,234311,243262,667370,100038882,56489,15894,16149,17395,20295,20297,22329,16365,20312,21929,50915	Aicda,Gbp2b,Gbp2,Cxcl1,H2-K1,H2-M3,Cxcl10,Ifit1,Ifit2,Ifit3,Ifnb1,Irf1,Cxcl9,Prg2,Ptpn22,Ccl5,Plscr1,Oasl2,Tlr2,Il27ra,Tslp,Gbp3,Clec4e,Pglyrp2,Rsad2,Zbp1,Rtp4,Gsdmd,Bst2,Rarres2,Batf2,Slamf8,Trim34a,Gbp6,Dtx3l,Gbp7,Tnfrsf14,Oasl1,Ddx60,Oas1f,Ifit3b,Isg15,Ikbke,Icam1,Cd74,Mmp9,Ccl17,Ccl20,Vcam1,Acod1,Cx3cl1,Tnfaip3,Grb14
1_Member	GO Biological Processes	GO:0098542	defense response to other organism	-19.6738	-15.42	42/691	11628,14468,14469,14825,14972,14991,15945,15957,15958,15959,15977,16362,17329,19074,19260,20304,22038,23962,24088,50931,53603,55932,56619,57757,58185,58203,67775,69146,69550,71660,74481,74748,94094,100702,209200,229900,230979,231655,234311,243262,667370,100038882	Aicda,Gbp2b,Gbp2,Cxcl1,H2-K1,H2-M3,Cxcl10,Ifit1,Ifit2,Ifit3,Ifnb1,Irf1,Cxcl9,Prg2,Ptpn22,Ccl5,Plscr1,Oasl2,Tlr2,Il27ra,Tslp,Gbp3,Clec4e,Pglyrp2,Rsad2,Zbp1,Rtp4,Gsdmd,Bst2,Rarres2,Batf2,Slamf8,Trim34a,Gbp6,Dtx3l,Gbp7,Tnfrsf14,Oasl1,Ddx60,Oas1f,Ifit3b,Isg15
1_Member	GO Biological Processes	GO:0051607	defense response to virus	-16.3763	-12.9007	24/232	11628,14468,15945,15957,15958,15959,15977,16362,17329,19260,20304,22038,23962,58185,58203,67775,69550,94094,209200,231655,234311,243262,667370,100038882	Aicda,Gbp2b,Cxcl10,Ifit1,Ifit2,Ifit3,Ifnb1,Irf1,Cxcl9,Ptpn22,Ccl5,Plscr1,Oasl2,Rsad2,Zbp1,Rtp4,Bst2,Trim34a,Dtx3l,Oasl1,Ddx60,Oas1f,Ifit3b,Isg15
1_Member	GO Biological Processes	GO:0009615	response to virus	-15.7437	-12.335	25/274	11628,14468,15945,15957,15958,15959,15977,16362,17329,19260,20304,22038,23962,56489,58185,58203,67775,69550,94094,209200,231655,234311,243262,667370,100038882	Aicda,Gbp2b,Cxcl10,Ifit1,Ifit2,Ifit3,Ifnb1,Irf1,Cxcl9,Ptpn22,Ccl5,Plscr1,Oasl2,Ikbke,Rsad2,Zbp1,Rtp4,Bst2,Trim34a,Dtx3l,Oasl1,Ddx60,Oas1f,Ifit3b,Isg15
1_Member	GO Biological Processes	GO:0044419	interspecies interaction between organisms	-13.7019	-10.5273	28/435	11628,14468,14469,14825,15894,15945,15977,16149,17395,20295,20297,20304,22038,22329,23962,24088,55932,57757,58185,58203,69146,69550,100702,229900,230979,231655,243262,100038882	Aicda,Gbp2b,Gbp2,Cxcl1,Icam1,Cxcl10,Ifnb1,Cd74,Mmp9,Ccl17,Ccl20,Ccl5,Plscr1,Vcam1,Oasl2,Tlr2,Gbp3,Pglyrp2,Rsad2,Zbp1,Gsdmd,Bst2,Gbp6,Gbp7,Tnfrsf14,Oasl1,Oas1f,Isg15
1_Member	GO Biological Processes	GO:0044403	symbiont process	-12.2146	-9.16496	24/356	11628,14468,14469,14825,15894,15977,16149,17395,20304,22038,22329,23962,24088,55932,57757,58185,58203,69550,100702,229900,230979,231655,243262,100038882	Aicda,Gbp2b,Gbp2,Cxcl1,Icam1,Ifnb1,Cd74,Mmp9,Ccl5,Plscr1,Vcam1,Oasl2,Tlr2,Gbp3,Pglyrp2,Rsad2,Zbp1,Bst2,Gbp6,Gbp7,Tnfrsf14,Oasl1,Oas1f,Isg15
1_Member	GO Biological Processes	GO:0045071	negative regulation of viral genome replication	-9.24902	-6.67646	10/59	11628,15977,20304,22038,23962,58185,69550,231655,243262,100038882	Aicda,Ifnb1,Ccl5,Plscr1,Oasl2,Rsad2,Bst2,Oasl1,Oas1f,Isg15
1_Member	GO Biological Processes	GO:0043900	regulation of multi-organism process	-8.00722	-5.5795	20/399	11628,14825,15977,16149,16365,19260,20304,20312,21929,22038,23962,24088,50915,58185,69550,209200,231655,234311,243262,100038882	Aicda,Cxcl1,Ifnb1,Cd74,Acod1,Ptpn22,Ccl5,Cx3cl1,Tnfaip3,Plscr1,Oasl2,Tlr2,Grb14,Rsad2,Bst2,Dtx3l,Oasl1,Ddx60,Oas1f,Isg15
1_Member	GO Biological Processes	GO:1903901	negative regulation of viral life cycle	-7.70584	-5.33285	10/84	11628,15977,20304,22038,23962,58185,69550,231655,243262,100038882	Aicda,Ifnb1,Ccl5,Plscr1,Oasl2,Rsad2,Bst2,Oasl1,Oas1f,Isg15
1_Member	GO Biological Processes	GO:0043901	negative regulation of multi-organism process	-7.42132	-5.08811	13/172	11628,15977,16365,20304,21929,22038,23962,50915,58185,69550,231655,243262,100038882	Aicda,Ifnb1,Acod1,Ccl5,Tnfaip3,Plscr1,Oasl2,Grb14,Rsad2,Bst2,Oasl1,Oas1f,Isg15
1_Member	GO Biological Processes	GO:0045069	regulation of viral genome replication	-7.14244	-4.85243	10/96	11628,15977,20304,22038,23962,58185,69550,231655,243262,100038882	Aicda,Ifnb1,Ccl5,Plscr1,Oasl2,Rsad2,Bst2,Oasl1,Oas1f,Isg15
1_Member	GO Biological Processes	GO:0016032	viral process	-7.05006	-4.76939	16/291	11628,15894,15977,16149,17395,20304,22038,22329,23962,58185,58203,69550,230979,231655,243262,100038882	Aicda,Icam1,Ifnb1,Cd74,Mmp9,Ccl5,Plscr1,Vcam1,Oasl2,Rsad2,Zbp1,Bst2,Tnfrsf14,Oasl1,Oas1f,Isg15
1_Member	GO Biological Processes	GO:0048525	negative regulation of viral process	-6.89026	-4.63646	10/102	11628,15977,20304,22038,23962,58185,69550,231655,243262,100038882	Aicda,Ifnb1,Ccl5,Plscr1,Oasl2,Rsad2,Bst2,Oasl1,Oas1f,Isg15
1_Member	GO Biological Processes	GO:0019079	viral genome replication	-6.43357	-4.24423	10/114	11628,15977,20304,22038,23962,58185,69550,231655,243262,100038882	Aicda,Ifnb1,Ccl5,Plscr1,Oasl2,Rsad2,Bst2,Oasl1,Oas1f,Isg15
1_Member	GO Biological Processes	GO:1903900	regulation of viral life cycle	-6.37968	-4.19776	11/145	11628,15977,16149,20304,22038,23962,58185,69550,231655,243262,100038882	Aicda,Ifnb1,Cd74,Ccl5,Plscr1,Oasl2,Rsad2,Bst2,Oasl1,Oas1f,Isg15
1_Member	GO Biological Processes	GO:0019058	viral life cycle	-5.72543	-3.63599	12/204	11628,15894,15977,16149,20304,22038,23962,58185,69550,231655,243262,100038882	Aicda,Icam1,Ifnb1,Cd74,Ccl5,Plscr1,Oasl2,Rsad2,Bst2,Oasl1,Oas1f,Isg15
1_Member	GO Biological Processes	GO:0043903	regulation of symbiosis, encompassing mutualism through parasitism	-5.70324	-3.62553	12/205	11628,14825,15977,16149,20304,22038,23962,58185,69550,231655,243262,100038882	Aicda,Cxcl1,Ifnb1,Cd74,Ccl5,Plscr1,Oasl2,Rsad2,Bst2,Oasl1,Oas1f,Isg15
1_Member	GO Biological Processes	GO:0050792	regulation of viral process	-5.2936	-3.28531	11/187	11628,15977,16149,20304,22038,23962,58185,69550,231655,243262,100038882	Aicda,Ifnb1,Cd74,Ccl5,Plscr1,Oasl2,Rsad2,Bst2,Oasl1,Oas1f,Isg15
1_Member	GO Biological Processes	GO:0060700	regulation of ribonuclease activity	-3.31673	-1.59696	3/15	23962,231655,243262	Oasl2,Oasl1,Oas1f
1_Member	GO Biological Processes	GO:0032069	regulation of nuclease activity	-2.54916	-0.965603	3/27	23962,231655,243262	Oasl2,Oasl1,Oas1f
2_Summary	GO Biological Processes	GO:0034341	response to interferon-gamma	-19.2248	-15.2721	22/137	14468,14469,14528,15018,16362,16365,17533,20295,20297,20304,20306,20307,20308,20312,24088,24108,55932,69550,74732,100702,229900,547253,12977,13874,14825,15945,15977,16149,16169,16178,16182,16186,17329,18035,22029,53603,56489,58203,67338,108960,11501,12642,12721,15894,16398,17395,19260,22329,50931,71660,74748,109254,230979,18033,20210,108153,18606,20208,54199,11796,12981,14573,68545,18036,12266,12…	Gbp2b,Gbp2,Gch1,H2-Q7,Irf1,Acod1,Mrc1,Ccl17,Ccl20,Ccl5,Ccl7,Ccl8,Ccl9,Cx3cl1,Tlr2,Ubd,Gbp3,Bst2,Stx11,Gbp6,Gbp7,Parp14,Csf1,Ereg,Cxcl1,Cxcl10,Ifnb1,Cd74,Il15ra,Il1r2,Il18r1,Il2rg,Cxcl9,Nfkbia,Traf1,Tslp,Ikbke,Zbp1,Rffl,Irak2,Adam8,Ch25h,Coro1a,Icam1,Itga2,Mmp9,Ptpn22,Vcam1,Il27ra,Rarres2,Slamf8,Adtrp,Tnfrsf14,Nfkb1,Saa3,Adamts7,Enpp2,Saa1,Ccrl2,Birc3,Csf2,Gdnf,Ecscr,Nfkbib,C3,Cflar,Adora2b,Gsdmd,…
2_Member	GO Biological Processes	GO:0034341	response to interferon-gamma	-19.2248	-15.2721	22/137	14468,14469,14528,15018,16362,16365,17533,20295,20297,20304,20306,20307,20308,20312,24088,24108,55932,69550,74732,100702,229900,547253	Gbp2b,Gbp2,Gch1,H2-Q7,Irf1,Acod1,Mrc1,Ccl17,Ccl20,Ccl5,Ccl7,Ccl8,Ccl9,Cx3cl1,Tlr2,Ubd,Gbp3,Bst2,Stx11,Gbp6,Gbp7,Parp14
2_Member	GO Biological Processes	GO:0071346	cellular response to interferon-gamma	-16.8965	-13.2448	19/115	14468,14469,15018,16362,16365,17533,20295,20297,20304,20306,20307,20308,20312,24088,55932,74732,100702,229900,547253	Gbp2b,Gbp2,H2-Q7,Irf1,Acod1,Mrc1,Ccl17,Ccl20,Ccl5,Ccl7,Ccl8,Ccl9,Cx3cl1,Tlr2,Gbp3,Stx11,Gbp6,Gbp7,Parp14
2_Member	GO Biological Processes	GO:0019221	cytokine-mediated signaling pathway	-15.2695	-11.9188	27/346	12977,13874,14825,15945,15977,16149,16169,16178,16182,16186,16362,17329,18035,20295,20297,20304,20306,20307,20308,20312,22029,53603,56489,58203,67338,108960,547253	Csf1,Ereg,Cxcl1,Cxcl10,Ifnb1,Cd74,Il15ra,Il1r2,Il18r1,Il2rg,Irf1,Cxcl9,Nfkbia,Ccl17,Ccl20,Ccl5,Ccl7,Ccl8,Ccl9,Cx3cl1,Traf1,Tslp,Ikbke,Zbp1,Rffl,Irak2,Parp14
2_Member	GO Biological Processes	GO:0050900	leukocyte migration	-14.3503	-11.1379	26/345	11501,12642,12721,12977,14825,15894,15945,16149,16398,17329,17395,19260,20295,20297,20304,20306,20307,20308,20312,22329,24088,50931,71660,74748,109254,230979	Adam8,Ch25h,Coro1a,Csf1,Cxcl1,Icam1,Cxcl10,Cd74,Itga2,Cxcl9,Mmp9,Ptpn22,Ccl17,Ccl20,Ccl5,Ccl7,Ccl8,Ccl9,Cx3cl1,Vcam1,Tlr2,Il27ra,Rarres2,Slamf8,Adtrp,Tnfrsf14
2_Member	GO Biological Processes	GO:0071347	cellular response to interleukin-1	-13.0171	-9.90939	14/79	16178,16362,16365,18033,20210,20295,20297,20304,20306,20307,20308,20312,108153,108960	Il1r2,Irf1,Acod1,Nfkb1,Saa3,Ccl17,Ccl20,Ccl5,Ccl7,Ccl8,Ccl9,Cx3cl1,Adamts7,Irak2
2_Member	GO Biological Processes	GO:0060326	cell chemotaxis	-11.9541	-8.9791	22/300	11501,12642,12721,12977,14825,15945,16149,17329,18606,20208,20210,20295,20297,20304,20306,20307,20308,20312,22329,54199,71660,74748	Adam8,Ch25h,Coro1a,Csf1,Cxcl1,Cxcl10,Cd74,Cxcl9,Enpp2,Saa1,Saa3,Ccl17,Ccl20,Ccl5,Ccl7,Ccl8,Ccl9,Cx3cl1,Vcam1,Ccrl2,Rarres2,Slamf8
2_Member	GO Biological Processes	GO:0070555	response to interleukin-1	-11.8659	-8.96287	14/95	16178,16362,16365,18033,20210,20295,20297,20304,20306,20307,20308,20312,108153,108960	Il1r2,Irf1,Acod1,Nfkb1,Saa3,Ccl17,Ccl20,Ccl5,Ccl7,Ccl8,Ccl9,Cx3cl1,Adamts7,Irak2
2_Member	GO Biological Processes	GO:0072676	lymphocyte migration	-11.4303	-8.55675	14/102	11501,12642,15894,15945,20295,20297,20304,20306,20307,20308,20312,50931,109254,230979	Adam8,Ch25h,Icam1,Cxcl10,Ccl17,Ccl20,Ccl5,Ccl7,Ccl8,Ccl9,Cx3cl1,Il27ra,Adtrp,Tnfrsf14
2_Member	GO Biological Processes	GO:0034612	response to tumor necrosis factor	-10.8853	-8.06287	17/185	11796,14528,16362,16365,18033,18035,20295,20297,20304,20306,20307,20308,20312,22029,24108,67338,108153	Birc3,Gch1,Irf1,Acod1,Nfkb1,Nfkbia,Ccl17,Ccl20,Ccl5,Ccl7,Ccl8,Ccl9,Cx3cl1,Traf1,Ubd,Rffl,Adamts7
2_Member	GO Biological Processes	GO:0097530	granulocyte migration	-10.4001	-7.65148	15/145	11501,12977,14825,15945,16149,17329,20295,20297,20304,20306,20307,20308,20312,71660,74748	Adam8,Csf1,Cxcl1,Cxcl10,Cd74,Cxcl9,Ccl17,Ccl20,Ccl5,Ccl7,Ccl8,Ccl9,Cx3cl1,Rarres2,Slamf8
2_Member	KEGG Pathway	mmu04060	Cytokine-cytokine receptor interaction	-10.0736	-7.36386	19/270	12977,12981,14825,15945,15977,16169,16178,16182,16186,17329,20295,20297,20304,20306,20307,20308,20312,53603,230979	Csf1,Csf2,Cxcl1,Cxcl10,Ifnb1,Il15ra,Il1r2,Il18r1,Il2rg,Cxcl9,Ccl17,Ccl20,Ccl5,Ccl7,Ccl8,Ccl9,Cx3cl1,Tslp,Tnfrsf14
2_Member	GO Biological Processes	GO:0030595	leukocyte chemotaxis	-9.94507	-7.27106	17/212	11501,12642,12721,12977,14825,15945,16149,17329,20295,20297,20304,20306,20307,20308,20312,71660,74748	Adam8,Ch25h,Coro1a,Csf1,Cxcl1,Cxcl10,Cd74,Cxcl9,Ccl17,Ccl20,Ccl5,Ccl7,Ccl8,Ccl9,Cx3cl1,Rarres2,Slamf8
2_Member	GO Biological Processes	GO:0048247	lymphocyte chemotaxis	-9.5651	-6.90237	10/55	11501,12642,15945,20295,20297,20304,20306,20307,20308,20312	Adam8,Ch25h,Cxcl10,Ccl17,Ccl20,Ccl5,Ccl7,Ccl8,Ccl9,Cx3cl1
2_Member	GO Biological Processes	GO:0071356	cellular response to tumor necrosis factor	-9.52429	-6.87255	15/167	11796,16362,16365,18033,18035,20295,20297,20304,20306,20307,20308,20312,22029,67338,108153	Birc3,Irf1,Acod1,Nfkb1,Nfkbia,Ccl17,Ccl20,Ccl5,Ccl7,Ccl8,Ccl9,Cx3cl1,Traf1,Rffl,Adamts7
2_Member	GO Biological Processes	GO:1990266	neutrophil migration	-9.42747	-6.81712	13/118	11501,14825,15945,16149,17329,20295,20297,20304,20306,20307,20308,20312,74748	Adam8,Cxcl1,Cxcl10,Cd74,Cxcl9,Ccl17,Ccl20,Ccl5,Ccl7,Ccl8,Ccl9,Cx3cl1,Slamf8
2_Member	GO Biological Processes	GO:0071621	granulocyte chemotaxis	-9.33547	-6.74443	13/120	12977,14825,15945,16149,17329,20295,20297,20304,20306,20307,20308,20312,71660	Csf1,Cxcl1,Cxcl10,Cd74,Cxcl9,Ccl17,Ccl20,Ccl5,Ccl7,Ccl8,Ccl9,Cx3cl1,Rarres2
2_Member	GO Biological Processes	GO:0070098	chemokine-mediated signaling pathway	-9.10006	-6.53645	10/61	14825,15945,17329,20295,20297,20304,20306,20307,20308,20312	Cxcl1,Cxcl10,Cxcl9,Ccl17,Ccl20,Ccl5,Ccl7,Ccl8,Ccl9,Cx3cl1
2_Member	GO Biological Processes	GO:0071674	mononuclear cell migration	-8.81551	-6.27772	11/85	12977,15945,20295,20297,20304,20306,20307,20308,20312,71660,74748	Csf1,Cxcl10,Ccl17,Ccl20,Ccl5,Ccl7,Ccl8,Ccl9,Cx3cl1,Rarres2,Slamf8
2_Member	GO Biological Processes	GO:1990868	response to chemokine	-8.43066	-5.93274	10/71	14825,15945,17329,20295,20297,20304,20306,20307,20308,20312	Cxcl1,Cxcl10,Cxcl9,Ccl17,Ccl20,Ccl5,Ccl7,Ccl8,Ccl9,Cx3cl1
2_Member	GO Biological Processes	GO:1990869	cellular response to chemokine	-8.43066	-5.93274	10/71	14825,15945,17329,20295,20297,20304,20306,20307,20308,20312	Cxcl1,Cxcl10,Cxcl9,Ccl17,Ccl20,Ccl5,Ccl7,Ccl8,Ccl9,Cx3cl1
2_Member	GO Biological Processes	GO:0006935	chemotaxis	-8.25851	-5.77557	25/600	11501,12642,12721,12977,14573,14825,15945,16149,16398,17329,18606,20208,20210,20295,20297,20304,20306,20307,20308,20312,22329,54199,68545,71660,74748	Adam8,Ch25h,Coro1a,Csf1,Gdnf,Cxcl1,Cxcl10,Cd74,Itga2,Cxcl9,Enpp2,Saa1,Saa3,Ccl17,Ccl20,Ccl5,Ccl7,Ccl8,Ccl9,Cx3cl1,Vcam1,Ccrl2,Ecscr,Rarres2,Slamf8
2_Member	GO Biological Processes	GO:0042330	taxis	-8.21523	-5.73958	25/603	11501,12642,12721,12977,14573,14825,15945,16149,16398,17329,18606,20208,20210,20295,20297,20304,20306,20307,20308,20312,22329,54199,68545,71660,74748	Adam8,Ch25h,Coro1a,Csf1,Gdnf,Cxcl1,Cxcl10,Cd74,Itga2,Cxcl9,Enpp2,Saa1,Saa3,Ccl17,Ccl20,Ccl5,Ccl7,Ccl8,Ccl9,Cx3cl1,Vcam1,Ccrl2,Ecscr,Rarres2,Slamf8
2_Member	GO Biological Processes	GO:0097529	myeloid leukocyte migration	-8.2024	-5.73393	15/208	11501,12977,14825,15945,16149,17329,20295,20297,20304,20306,20307,20308,20312,71660,74748	Adam8,Csf1,Cxcl1,Cxcl10,Cd74,Cxcl9,Ccl17,Ccl20,Ccl5,Ccl7,Ccl8,Ccl9,Cx3cl1,Rarres2,Slamf8
2_Member	GO Biological Processes	GO:0030593	neutrophil chemotaxis	-8.19498	-5.73357	11/97	14825,15945,16149,17329,20295,20297,20304,20306,20307,20308,20312	Cxcl1,Cxcl10,Cd74,Cxcl9,Ccl17,Ccl20,Ccl5,Ccl7,Ccl8,Ccl9,Cx3cl1
2_Member	GO Biological Processes	GO:0002548	monocyte chemotaxis	-8.0936	-5.64598	9/57	15945,20295,20297,20304,20306,20307,20308,20312,74748	Cxcl10,Ccl17,Ccl20,Ccl5,Ccl7,Ccl8,Ccl9,Cx3cl1,Slamf8
2_Member	Reactome Gene Sets	R-MMU-380108	Chemokine receptors bind chemokines	-7.8898	-5.48726	9/60	14825,15945,17329,20295,20297,20304,20306,20312,54199	Cxcl1,Cxcl10,Cxcl9,Ccl17,Ccl20,Ccl5,Ccl7,Cx3cl1,Ccrl2
2_Member	GO Biological Processes	GO:0072677	eosinophil migration	-6.94734	-4.68031	6/23	11501,20304,20306,20307,20308,20312	Adam8,Ccl5,Ccl7,Ccl8,Ccl9,Cx3cl1
2_Member	KEGG Pathway	mmu04062	Chemokine signaling pathway	-6.85916	-4.60968	13/192	14825,15945,17329,18033,18035,18036,20295,20297,20304,20306,20307,20308,20312	Cxcl1,Cxcl10,Cxcl9,Nfkb1,Nfkbia,Nfkbib,Ccl17,Ccl20,Ccl5,Ccl7,Ccl8,Ccl9,Cx3cl1
2_Member	GO Biological Processes	GO:0070374	positive regulation of ERK1 and ERK2 cascade	-6.09116	-3.94623	13/224	12266,12633,15894,16149,19260,20295,20297,20304,20306,20307,20308,20312,24088	C3,Cflar,Icam1,Cd74,Ptpn22,Ccl17,Ccl20,Ccl5,Ccl7,Ccl8,Ccl9,Cx3cl1,Tlr2
2_Member	GO Biological Processes	GO:0048245	eosinophil chemotaxis	-5.88703	-3.76995	5/19	20304,20306,20307,20308,20312	Ccl5,Ccl7,Ccl8,Ccl9,Cx3cl1
2_Member	Reactome Gene Sets	R-MMU-375276	Peptide ligand-binding receptors	-5.22744	-3.23133	11/190	12266,14825,15945,17329,20295,20297,20304,20306,20308,20312,54199	C3,Cxcl1,Cxcl10,Cxcl9,Ccl17,Ccl20,Ccl5,Ccl7,Ccl9,Cx3cl1,Ccrl2
2_Member	GO Biological Processes	GO:0070372	regulation of ERK1 and ERK2 cascade	-4.48645	-2.58263	13/315	12266,12633,15894,16149,19260,20295,20297,20304,20306,20307,20308,20312,24088	C3,Cflar,Icam1,Cd74,Ptpn22,Ccl17,Ccl20,Ccl5,Ccl7,Ccl8,Ccl9,Cx3cl1,Tlr2
2_Member	GO Biological Processes	GO:0070371	ERK1 and ERK2 cascade	-4.22566	-2.35208	13/334	12266,12633,15894,16149,19260,20295,20297,20304,20306,20307,20308,20312,24088	C3,Cflar,Icam1,Cd74,Ptpn22,Ccl17,Ccl20,Ccl5,Ccl7,Ccl8,Ccl9,Cx3cl1,Tlr2
2_Member	Reactome Gene Sets	R-MMU-373076	Class A/1 (Rhodopsin-like receptors)	-4.03955	-2.21063	12/301	11541,12266,14825,15945,17329,20295,20297,20304,20306,20308,20312,54199	Adora2b,C3,Cxcl1,Cxcl10,Cxcl9,Ccl17,Ccl20,Ccl5,Ccl7,Ccl9,Cx3cl1,Ccrl2
2_Member	GO Biological Processes	GO:0019730	antimicrobial humoral response	-3.92955	-2.11509	8/139	14825,15945,16365,17329,20295,20297,53603,71660	Cxcl1,Cxcl10,Acod1,Cxcl9,Ccl17,Ccl20,Tslp,Rarres2
2_Member	GO Biological Processes	GO:0043410	positive regulation of MAPK cascade	-3.32685	-1.60197	15/523	11501,12266,12633,15894,16149,19260,20295,20297,20304,20306,20307,20308,20312,22029,24088	Adam8,C3,Cflar,Icam1,Cd74,Ptpn22,Ccl17,Ccl20,Ccl5,Ccl7,Ccl8,Ccl9,Cx3cl1,Traf1,Tlr2
2_Member	GO Biological Processes	GO:0035821	modification of morphology or physiology of other organism	-3.18649	-1.48292	8/179	14825,15945,17395,20295,20297,20304,24088,69146	Cxcl1,Cxcl10,Mmp9,Ccl17,Ccl20,Ccl5,Tlr2,Gsdmd
2_Member	GO Biological Processes	GO:0006959	humoral immune response	-3.10985	-1.4219	12/381	12258,12266,14825,14962,15945,15977,16365,17329,20295,20297,53603,71660	Serping1,C3,Cxcl1,Cfb,Cxcl10,Ifnb1,Acod1,Cxcl9,Ccl17,Ccl20,Tslp,Rarres2
2_Member	Reactome Gene Sets	R-MMU-500792	GPCR ligand binding	-3.06082	-1.38336	12/386	11541,12266,14825,15945,17329,20295,20297,20304,20306,20308,20312,54199	Adora2b,C3,Cxcl1,Cxcl10,Cxcl9,Ccl17,Ccl20,Ccl5,Ccl7,Ccl9,Cx3cl1,Ccrl2
2_Member	GO Biological Processes	GO:0061844	antimicrobial humoral immune response mediated by antimicrobial peptide	-2.75771	-1.13535	6/120	14825,15945,17329,20295,20297,53603	Cxcl1,Cxcl10,Cxcl9,Ccl17,Ccl20,Tslp
2_Member	GO Biological Processes	GO:0023014	signal transduction by protein phosphorylation	-2.67084	-1.0654	18/799	11501,12266,12633,15894,16149,19260,20295,20297,20304,20306,20307,20308,20312,22029,24088,26410,58804,70686	Adam8,C3,Cflar,Icam1,Cd74,Ptpn22,Ccl17,Ccl20,Ccl5,Ccl7,Ccl8,Ccl9,Cx3cl1,Traf1,Tlr2,Map3k8,Cdc42ep5,Dusp16
2_Member	GO Biological Processes	GO:0043547	positive regulation of GTPase activity	-2.62819	-1.03049	8/219	15894,20295,20297,20304,20306,20307,20308,20312	Icam1,Ccl17,Ccl20,Ccl5,Ccl7,Ccl8,Ccl9,Cx3cl1
2_Member	GO Biological Processes	GO:0031640	killing of cells of other organism	-2.42877	-0.86958	4/60	14825,15945,20295,20297	Cxcl1,Cxcl10,Ccl17,Ccl20
2_Member	GO Biological Processes	GO:0044364	disruption of cells of other organism	-2.42877	-0.86958	4/60	14825,15945,20295,20297	Cxcl1,Cxcl10,Ccl17,Ccl20
2_Member	GO Biological Processes	GO:0000165	MAPK cascade	-2.42702	-0.868704	17/776	11501,12266,12633,15894,16149,19260,20295,20297,20304,20306,20307,20308,20312,22029,24088,58804,70686	Adam8,C3,Cflar,Icam1,Cd74,Ptpn22,Ccl17,Ccl20,Ccl5,Ccl7,Ccl8,Ccl9,Cx3cl1,Traf1,Tlr2,Cdc42ep5,Dusp16
2_Member	GO Biological Processes	GO:0051345	positive regulation of hydrolase activity	-2.39758	-0.846216	13/525	12122,12633,15894,16398,20295,20297,20304,20306,20307,20308,20312,22038,69538	Bid,Cflar,Icam1,Itga2,Ccl17,Ccl20,Ccl5,Ccl7,Ccl8,Ccl9,Cx3cl1,Plscr1,Antxr1
2_Member	GO Biological Processes	GO:0043408	regulation of MAPK cascade	-2.37166	-0.827984	16/720	11501,12266,12633,15894,16149,19260,20295,20297,20304,20306,20307,20308,20312,22029,24088,70686	Adam8,C3,Cflar,Icam1,Cd74,Ptpn22,Ccl17,Ccl20,Ccl5,Ccl7,Ccl8,Ccl9,Cx3cl1,Traf1,Tlr2,Dusp16
3_Summary	KEGG Pathway	mmu04668	TNF signaling pathway	-17.5139	-13.7372	19/107	11796,12633,12977,12981,14825,15894,15945,16182,17392,17395,18033,18035,20297,20304,20312,21929,22029,22329,26410,17386,20295,20306,56489,83996,16178	Birc3,Cflar,Csf1,Csf2,Cxcl1,Icam1,Cxcl10,Il18r1,Mmp3,Mmp9,Nfkb1,Nfkbia,Ccl20,Ccl5,Cx3cl1,Tnfaip3,Traf1,Vcam1,Map3k8,Mmp13,Ccl17,Ccl7,Ikbke,Mmp1b,Il1r2
3_Member	KEGG Pathway	mmu04668	TNF signaling pathway	-17.5139	-13.7372	19/107	11796,12633,12977,12981,14825,15894,15945,16182,17392,17395,18033,18035,20297,20304,20312,21929,22029,22329,26410	Birc3,Cflar,Csf1,Csf2,Cxcl1,Icam1,Cxcl10,Il18r1,Mmp3,Mmp9,Nfkb1,Nfkbia,Ccl20,Ccl5,Cx3cl1,Tnfaip3,Traf1,Vcam1,Map3k8
3_Member	KEGG Pathway	mmu04657	IL-17 signaling pathway	-12.1316	-9.13309	14/91	12981,14825,15945,17386,17392,17395,18033,18035,20295,20297,20306,21929,56489,83996	Csf2,Cxcl1,Cxcl10,Mmp13,Mmp3,Mmp9,Nfkb1,Nfkbia,Ccl17,Ccl20,Ccl7,Tnfaip3,Ikbke,Mmp1b
3_Member	KEGG Pathway	mmu05202	Transcriptional misregulation in cancer	-2.55035	-0.965603	7/177	11796,12981,16178,17392,17395,18033,22029	Birc3,Csf2,Il1r2,Mmp3,Mmp9,Nfkb1,Traf1
4_Summary	GO Biological Processes	GO:0006954	inflammatory response	-16.6256	-13.0708	39/715	11501,11541,11988,12258,12266,12977,14087,14825,15894,15937,15945,16178,16182,16365,16398,16889,17329,18033,18034,18035,20208,20210,20295,20297,20304,20306,20307,20308,20312,21929,22038,24088,53603,54199,57757,69146,71660,74748,108960,14726,16149,19260,59011,109254,209200,234311	Adam8,Adora2b,Slc7a2,Serping1,C3,Csf1,Fanca,Cxcl1,Icam1,Ier3,Cxcl10,Il1r2,Il18r1,Acod1,Itga2,Lipa,Cxcl9,Nfkb1,Nfkb2,Nfkbia,Saa1,Saa3,Ccl17,Ccl20,Ccl5,Ccl7,Ccl8,Ccl9,Cx3cl1,Tnfaip3,Plscr1,Tlr2,Tslp,Ccrl2,Pglyrp2,Gsdmd,Rarres2,Slamf8,Irak2,Pdpn,Cd74,Ptpn22,Myoz1,Adtrp,Dtx3l,Ddx60
4_Member	GO Biological Processes	GO:0006954	inflammatory response	-16.6256	-13.0708	39/715	11501,11541,11988,12258,12266,12977,14087,14825,15894,15937,15945,16178,16182,16365,16398,16889,17329,18033,18034,18035,20208,20210,20295,20297,20304,20306,20307,20308,20312,21929,22038,24088,53603,54199,57757,69146,71660,74748,108960	Adam8,Adora2b,Slc7a2,Serping1,C3,Csf1,Fanca,Cxcl1,Icam1,Ier3,Cxcl10,Il1r2,Il18r1,Acod1,Itga2,Lipa,Cxcl9,Nfkb1,Nfkb2,Nfkbia,Saa1,Saa3,Ccl17,Ccl20,Ccl5,Ccl7,Ccl8,Ccl9,Cx3cl1,Tnfaip3,Plscr1,Tlr2,Tslp,Ccrl2,Pglyrp2,Gsdmd,Rarres2,Slamf8,Irak2
4_Member	GO Biological Processes	GO:0032101	regulation of response to external stimulus	-8.86913	-6.3229	30/792	11501,11541,11988,12258,12266,12977,14087,14726,14825,15937,15945,16149,16178,16365,16398,18033,18035,19260,20304,20312,21929,24088,53603,57757,59011,71660,74748,109254,209200,234311	Adam8,Adora2b,Slc7a2,Serping1,C3,Csf1,Fanca,Pdpn,Cxcl1,Ier3,Cxcl10,Cd74,Il1r2,Acod1,Itga2,Nfkb1,Nfkbia,Ptpn22,Ccl5,Cx3cl1,Tnfaip3,Tlr2,Tslp,Pglyrp2,Myoz1,Rarres2,Slamf8,Adtrp,Dtx3l,Ddx60
4_Member	GO Biological Processes	GO:0050727	regulation of inflammatory response	-7.9317	-5.51675	19/363	11501,11541,11988,12258,12266,14087,15937,16178,16365,16398,18033,18035,20304,20312,21929,24088,53603,57757,74748	Adam8,Adora2b,Slc7a2,Serping1,C3,Fanca,Ier3,Il1r2,Acod1,Itga2,Nfkb1,Nfkbia,Ccl5,Cx3cl1,Tnfaip3,Tlr2,Tslp,Pglyrp2,Slamf8
4_Member	GO Biological Processes	GO:0032103	positive regulation of response to external stimulus	-6.50823	-4.30576	16/319	11501,11541,12266,12977,14825,15945,16149,16365,16398,18035,20304,20312,24088,53603,71660,234311	Adam8,Adora2b,C3,Csf1,Cxcl1,Cxcl10,Cd74,Acod1,Itga2,Nfkbia,Ccl5,Cx3cl1,Tlr2,Tslp,Rarres2,Ddx60
4_Member	GO Biological Processes	GO:0050729	positive regulation of inflammatory response	-3.86516	-2.06315	8/142	11501,11541,12266,16398,18035,20304,24088,53603	Adam8,Adora2b,C3,Itga2,Nfkbia,Ccl5,Tlr2,Tslp
5_Summary	GO Biological Processes	GO:0035456	response to interferon-beta	-15.1372	-11.8376	14/57	14468,14469,15957,15959,15977,16362,16365,22038,55932,56489,69550,100702,100039796,100040462,15894,229900,11628,14972,14991,19074,24088,50931,53603,56619,57757,69146,71660,74748,230979,100038882,15937,74481	Gbp2b,Gbp2,Ifit1,Ifit3,Ifnb1,Irf1,Acod1,Plscr1,Gbp3,Ikbke,Bst2,Gbp6,Tgtp2,Mndal,Icam1,Gbp7,Aicda,H2-K1,H2-M3,Prg2,Tlr2,Il27ra,Tslp,Clec4e,Pglyrp2,Gsdmd,Rarres2,Slamf8,Tnfrsf14,Isg15,Ier3,Batf2
5_Member	GO Biological Processes	GO:0035456	response to interferon-beta	-15.1372	-11.8376	14/57	14468,14469,15957,15959,15977,16362,16365,22038,55932,56489,69550,100702,100039796,100040462	Gbp2b,Gbp2,Ifit1,Ifit3,Ifnb1,Irf1,Acod1,Plscr1,Gbp3,Ikbke,Bst2,Gbp6,Tgtp2,Mndal
5_Member	GO Biological Processes	GO:0035458	cellular response to interferon-beta	-11.8631	-8.96287	11/46	14468,14469,15957,15959,15977,16362,16365,55932,100702,100039796,100040462	Gbp2b,Gbp2,Ifit1,Ifit3,Ifnb1,Irf1,Acod1,Gbp3,Gbp6,Tgtp2,Mndal
5_Member	GO Biological Processes	GO:0044406	adhesion of symbiont to host	-7.66359	-5.29628	6/18	14468,14469,15894,55932,100702,229900	Gbp2b,Gbp2,Icam1,Gbp3,Gbp6,Gbp7
5_Member	GO Biological Processes	GO:0042742	defense response to bacterium	-7.22235	-4.9228	20/445	11628,14468,14469,14972,14991,15977,19074,24088,50931,53603,55932,56619,57757,69146,71660,74748,100702,229900,230979,100038882	Aicda,Gbp2b,Gbp2,H2-K1,H2-M3,Ifnb1,Prg2,Tlr2,Il27ra,Tslp,Gbp3,Clec4e,Pglyrp2,Gsdmd,Rarres2,Slamf8,Gbp6,Gbp7,Tnfrsf14,Isg15
5_Member	GO Biological Processes	GO:0001562	response to protozoan	-6.73247	-4.50094	7/40	14468,14469,15937,55932,74481,100702,229900	Gbp2b,Gbp2,Ier3,Gbp3,Batf2,Gbp6,Gbp7
5_Member	GO Biological Processes	GO:0050830	defense response to Gram-positive bacterium	-6.53351	-4.32504	11/140	14468,14469,24088,50931,55932,57757,69146,71660,100702,229900,230979	Gbp2b,Gbp2,Tlr2,Il27ra,Gbp3,Pglyrp2,Gsdmd,Rarres2,Gbp6,Gbp7,Tnfrsf14
5_Member	GO Biological Processes	GO:0042832	defense response to protozoan	-5.71167	-3.63106	6/36	14468,14469,55932,74481,100702,229900	Gbp2b,Gbp2,Gbp3,Batf2,Gbp6,Gbp7
6_Summary	GO Biological Processes	GO:0031347	regulation of defense response	-14.7504	-11.4966	35/649	11501,11541,11988,12258,12266,13874,14087,14825,14991,15937,16149,16178,16362,16365,16398,18033,18035,19260,20304,20312,21929,22038,24088,53603,56489,56619,57757,58185,58203,74748,108960,209200,234311,547253,100040462,14962,14964,14972,14990,15013,15018,16182,50931,60533,230979,100529082,18036	Adam8,Adora2b,Slc7a2,Serping1,C3,Ereg,Fanca,Cxcl1,H2-M3,Ier3,Cd74,Il1r2,Irf1,Acod1,Itga2,Nfkb1,Nfkbia,Ptpn22,Ccl5,Cx3cl1,Tnfaip3,Plscr1,Tlr2,Tslp,Ikbke,Clec4e,Pglyrp2,Rsad2,Zbp1,Slamf8,Irak2,Dtx3l,Ddx60,Parp14,Mndal,Cfb,H2-D1,H2-K1,H2-M2,H2-Q2,H2-Q7,Il18r1,Il27ra,Cd274,Tnfrsf14,Gm11127,Nfkbib
6_Member	GO Biological Processes	GO:0031347	regulation of defense response	-14.7504	-11.4966	35/649	11501,11541,11988,12258,12266,13874,14087,14825,14991,15937,16149,16178,16362,16365,16398,18033,18035,19260,20304,20312,21929,22038,24088,53603,56489,56619,57757,58185,58203,74748,108960,209200,234311,547253,100040462	Adam8,Adora2b,Slc7a2,Serping1,C3,Ereg,Fanca,Cxcl1,H2-M3,Ier3,Cd74,Il1r2,Irf1,Acod1,Itga2,Nfkb1,Nfkbia,Ptpn22,Ccl5,Cx3cl1,Tnfaip3,Plscr1,Tlr2,Tslp,Ikbke,Clec4e,Pglyrp2,Rsad2,Zbp1,Slamf8,Irak2,Dtx3l,Ddx60,Parp14,Mndal
6_Member	GO Biological Processes	GO:0031349	positive regulation of defense response	-11.8549	-8.96287	24/370	11501,11541,12266,13874,14825,14991,16149,16362,16365,16398,18035,19260,20304,21929,22038,24088,53603,56489,56619,58185,58203,108960,234311,100040462	Adam8,Adora2b,C3,Ereg,Cxcl1,H2-M3,Cd74,Irf1,Acod1,Itga2,Nfkbia,Ptpn22,Ccl5,Tnfaip3,Plscr1,Tlr2,Tslp,Ikbke,Clec4e,Rsad2,Zbp1,Irak2,Ddx60,Mndal
6_Member	GO Biological Processes	GO:0045088	regulation of innate immune response	-11.3816	-8.52579	21/288	11501,12258,13874,14991,16149,16362,16365,18035,19260,21929,22038,24088,56489,56619,58185,58203,74748,108960,234311,547253,100040462	Adam8,Serping1,Ereg,H2-M3,Cd74,Irf1,Acod1,Nfkbia,Ptpn22,Tnfaip3,Plscr1,Tlr2,Ikbke,Clec4e,Rsad2,Zbp1,Slamf8,Irak2,Ddx60,Parp14,Mndal
6_Member	GO Biological Processes	GO:0050778	positive regulation of immune response	-10.7028	-7.92178	32/754	11501,11541,12258,12266,13874,14962,14964,14972,14990,14991,15013,15018,16149,16182,16362,16365,18035,19260,21929,22038,24088,50931,56489,56619,58185,58203,60533,108960,230979,234311,100040462,100529082	Adam8,Adora2b,Serping1,C3,Ereg,Cfb,H2-D1,H2-K1,H2-M2,H2-M3,H2-Q2,H2-Q7,Cd74,Il18r1,Irf1,Acod1,Nfkbia,Ptpn22,Tnfaip3,Plscr1,Tlr2,Il27ra,Ikbke,Clec4e,Rsad2,Zbp1,Cd274,Irak2,Tnfrsf14,Ddx60,Mndal,Gm11127
6_Member	GO Biological Processes	GO:0045089	positive regulation of innate immune response	-10.2948	-7.55947	18/231	11501,13874,14991,16149,16362,16365,18035,19260,21929,22038,24088,56489,56619,58185,58203,108960,234311,100040462	Adam8,Ereg,H2-M3,Cd74,Irf1,Acod1,Nfkbia,Ptpn22,Tnfaip3,Plscr1,Tlr2,Ikbke,Clec4e,Rsad2,Zbp1,Irak2,Ddx60,Mndal
6_Member	GO Biological Processes	GO:0031663	lipopolysaccharide-mediated signaling pathway	-5.98215	-3.85016	7/51	16365,18035,19260,20304,20312,21929,108960	Acod1,Nfkbia,Ptpn22,Ccl5,Cx3cl1,Tnfaip3,Irak2
6_Member	GO Biological Processes	GO:0002218	activation of innate immune response	-5.69433	-3.61951	11/170	16362,16365,18035,19260,21929,24088,56619,58185,108960,234311,100040462	Irf1,Acod1,Nfkbia,Ptpn22,Tnfaip3,Tlr2,Clec4e,Rsad2,Irak2,Ddx60,Mndal
6_Member	GO Biological Processes	GO:0002221	pattern recognition receptor signaling pathway	-5.55557	-3.49489	10/142	16362,16365,18035,19260,21929,24088,56619,58185,108960,234311	Irf1,Acod1,Nfkbia,Ptpn22,Tnfaip3,Tlr2,Clec4e,Rsad2,Irak2,Ddx60
6_Member	GO Biological Processes	GO:0002758	innate immune response-activating signal transduction	-5.50078	-3.4511	10/144	16362,16365,18035,19260,21929,24088,56619,58185,108960,234311	Irf1,Acod1,Nfkbia,Ptpn22,Tnfaip3,Tlr2,Clec4e,Rsad2,Irak2,Ddx60
6_Member	GO Biological Processes	GO:0002224	toll-like receptor signaling pathway	-4.77061	-2.84174	8/106	16362,16365,18035,19260,21929,24088,58185,108960	Irf1,Acod1,Nfkbia,Ptpn22,Tnfaip3,Tlr2,Rsad2,Irak2
6_Member	GO Biological Processes	GO:0034121	regulation of toll-like receptor signaling pathway	-4.19492	-2.33111	6/65	16362,16365,19260,21929,24088,58185	Irf1,Acod1,Ptpn22,Tnfaip3,Tlr2,Rsad2
6_Member	GO Biological Processes	GO:0070431	nucleotide-binding oligomerization domain containing 2 signaling pathway	-3.62214	-1.85621	3/12	18035,19260,21929	Nfkbia,Ptpn22,Tnfaip3
6_Member	GO Biological Processes	GO:0070423	nucleotide-binding oligomerization domain containing signaling pathway	-3.51159	-1.76294	3/13	18035,19260,21929	Nfkbia,Ptpn22,Tnfaip3
6_Member	GO Biological Processes	GO:0035872	nucleotide-binding domain, leucine rich repeat containing receptor signaling pathway	-3.41025	-1.67933	3/14	18035,19260,21929	Nfkbia,Ptpn22,Tnfaip3
6_Member	GO Biological Processes	GO:0002253	activation of immune response	-3.25874	-1.54777	15/531	12258,12266,14962,16362,16365,18035,19260,21929,22038,24088,56619,58185,108960,234311,100040462	Serping1,C3,Cfb,Irf1,Acod1,Nfkbia,Ptpn22,Tnfaip3,Plscr1,Tlr2,Clec4e,Rsad2,Irak2,Ddx60,Mndal
6_Member	GO Biological Processes	GO:0002753	cytoplasmic pattern recognition receptor signaling pathway	-3.12684	-1.43054	4/39	18035,19260,21929,234311	Nfkbia,Ptpn22,Tnfaip3,Ddx60
6_Member	GO Biological Processes	GO:0032495	response to muramyl dipeptide	-2.93476	-1.28193	3/20	18035,19260,21929	Nfkbia,Ptpn22,Tnfaip3
6_Member	GO Biological Processes	GO:0032088	negative regulation of NF-kappaB transcription factor activity	-2.87243	-1.23018	5/77	16365,18035,18036,21929,108960	Acod1,Nfkbia,Nfkbib,Tnfaip3,Irak2
6_Member	GO Biological Processes	GO:0002764	immune response-regulating signaling pathway	-2.38402	-0.834374	12/466	14991,16362,16365,18035,19260,21929,22038,24088,56619,58185,108960,234311	H2-M3,Irf1,Acod1,Nfkbia,Ptpn22,Tnfaip3,Plscr1,Tlr2,Clec4e,Rsad2,Irak2,Ddx60
6_Member	GO Biological Processes	GO:0034142	toll-like receptor 4 signaling pathway	-2.22626	-0.70566	3/35	16365,18035,19260	Acod1,Nfkbia,Ptpn22
6_Member	GO Biological Processes	GO:0002757	immune response-activating signal transduction	-2.04448	-0.554855	11/453	16362,16365,18035,19260,21929,22038,24088,56619,58185,108960,234311	Irf1,Acod1,Nfkbia,Ptpn22,Tnfaip3,Plscr1,Tlr2,Clec4e,Rsad2,Irak2,Ddx60
7_Summary	GO Biological Processes	GO:0002697	regulation of immune effector process	-13.0345	-9.90939	27/427	11541,12258,12266,14825,14964,14972,14990,14991,15013,15018,15977,16149,16182,16362,19260,20297,20304,21929,24088,50931,57757,58185,74748,209200,230979,234311,100529082,15957,18033,18035,18036,22029,56489,667803,60533,15894,16913,21356,235442,18034,18037,74732,11628,12981,16169,16178,16186,22329,12721,16398,17533,76252,20715,15898,19171,26410,58194,67138,70928,12122,15945,20295,11501,17395,19074,…	Adora2b,Serping1,C3,Cxcl1,H2-D1,H2-K1,H2-M2,H2-M3,H2-Q2,H2-Q7,Ifnb1,Cd74,Il18r1,Irf1,Ptpn22,Ccl20,Ccl5,Tnfaip3,Tlr2,Il27ra,Pglyrp2,Rsad2,Slamf8,Dtx3l,Tnfrsf14,Ddx60,Gm11127,Ifit1,Nfkb1,Nfkbia,Nfkbib,Traf1,Ikbke,H2-T-ps,Cd274,Icam1,Psmb8,Tapbp,Rab8b,Nfkb2,Nfkbie,Stx11,Aicda,Csf2,Il15ra,Il1r2,Il2rg,Vcam1,Coro1a,Itga2,Mrc1,Atp6v0e2,Serpina3g,Icam5,Psmb10,Map3k8,Sh3kbp1,Herc6,Trim69,Bid,Cxcl10,Ccl17,…
7_Member	GO Biological Processes	GO:0002697	regulation of immune effector process	-13.0345	-9.90939	27/427	11541,12258,12266,14825,14964,14972,14990,14991,15013,15018,15977,16149,16182,16362,19260,20297,20304,21929,24088,50931,57757,58185,74748,209200,230979,234311,100529082	Adora2b,Serping1,C3,Cxcl1,H2-D1,H2-K1,H2-M2,H2-M3,H2-Q2,H2-Q7,Ifnb1,Cd74,Il18r1,Irf1,Ptpn22,Ccl20,Ccl5,Tnfaip3,Tlr2,Il27ra,Pglyrp2,Rsad2,Slamf8,Dtx3l,Tnfrsf14,Ddx60,Gm11127
7_Member	KEGG Pathway	mmu05168	Herpes simplex infection	-12.8254	-9.74774	20/215	12266,14964,14972,14990,14991,15013,15018,15957,15977,16149,18033,18035,18036,20304,22029,24088,56489,230979,667803,100529082	C3,H2-D1,H2-K1,H2-M2,H2-M3,H2-Q2,H2-Q7,Ifit1,Ifnb1,Cd74,Nfkb1,Nfkbia,Nfkbib,Ccl5,Traf1,Tlr2,Ikbke,Tnfrsf14,H2-T-ps,Gm11127
7_Member	GO Biological Processes	GO:0002819	regulation of adaptive immune response	-10.8481	-8.04147	18/214	12266,14964,14972,14990,14991,15013,15018,15977,16149,16182,16362,20297,21929,50931,58185,60533,230979,100529082	C3,H2-D1,H2-K1,H2-M2,H2-M3,H2-Q2,H2-Q7,Ifnb1,Cd74,Il18r1,Irf1,Ccl20,Tnfaip3,Il27ra,Rsad2,Cd274,Tnfrsf14,Gm11127
7_Member	GO Biological Processes	GO:0019882	antigen processing and presentation	-9.47414	-6.83312	13/117	14964,14972,14990,14991,15013,15018,15894,16149,16913,19260,21356,235442,100529082	H2-D1,H2-K1,H2-M2,H2-M3,H2-Q2,H2-Q7,Icam1,Cd74,Psmb8,Ptpn22,Tapbp,Rab8b,Gm11127
7_Member	GO Biological Processes	GO:0002822	regulation of adaptive immune response based on somatic recombination of immune receptors built from	-9.43911	-6.81878	16/198	12266,14964,14972,14990,14991,15013,15018,15977,16182,16362,20297,21929,50931,58185,60533,100529082	C3,H2-D1,H2-K1,H2-M2,H2-M3,H2-Q2,H2-Q7,Ifnb1,Il18r1,Irf1,Ccl20,Tnfaip3,Il27ra,Rsad2,Cd274,Gm11127
7_Member	GO Biological Processes	GO:0002699	positive regulation of immune effector process	-9.37249	-6.77191	18/263	11541,12266,14825,14964,14972,14990,14991,15013,15018,16149,16182,16362,19260,24088,58185,230979,234311,100529082	Adora2b,C3,Cxcl1,H2-D1,H2-K1,H2-M2,H2-M3,H2-Q2,H2-Q7,Cd74,Il18r1,Irf1,Ptpn22,Tlr2,Rsad2,Tnfrsf14,Ddx60,Gm11127
7_Member	GO Biological Processes	GO:0002821	positive regulation of adaptive immune response	-9.03086	-6.47603	14/153	12266,14964,14972,14990,14991,15013,15018,16149,16182,16362,50931,58185,60533,100529082	C3,H2-D1,H2-K1,H2-M2,H2-M3,H2-Q2,H2-Q7,Cd74,Il18r1,Irf1,Il27ra,Rsad2,Cd274,Gm11127
7_Member	KEGG Pathway	mmu05169	Epstein-Barr virus infection	-8.76788	-6.23836	16/220	14964,14972,14990,14991,15013,15018,15894,18033,18034,18035,18036,18037,21929,22029,667803,100529082	H2-D1,H2-K1,H2-M2,H2-M3,H2-Q2,H2-Q7,Icam1,Nfkb1,Nfkb2,Nfkbia,Nfkbib,Nfkbie,Tnfaip3,Traf1,H2-T-ps,Gm11127
7_Member	GO Biological Processes	GO:0002456	T cell mediated immunity	-8.61834	-6.09694	13/137	14964,14972,14990,14991,15013,15018,15894,15977,16182,20297,58185,74732,100529082	H2-D1,H2-K1,H2-M2,H2-M3,H2-Q2,H2-Q7,Icam1,Ifnb1,Il18r1,Ccl20,Rsad2,Stx11,Gm11127
7_Member	GO Biological Processes	GO:0002460	adaptive immune response based on somatic recombination of immune receptors built from immunoglobuli	-8.59956	-6.08612	22/448	11628,12258,12266,14964,14972,14990,14991,15013,15018,15894,15977,16149,16182,16362,18034,20297,21929,50931,58185,60533,74732,100529082	Aicda,Serping1,C3,H2-D1,H2-K1,H2-M2,H2-M3,H2-Q2,H2-Q7,Icam1,Ifnb1,Cd74,Il18r1,Irf1,Nfkb2,Ccl20,Tnfaip3,Il27ra,Rsad2,Cd274,Stx11,Gm11127
7_Member	GO Biological Processes	GO:0002824	positive regulation of adaptive immune response based on somatic recombination of immune receptors b	-8.27911	-5.78874	13/146	12266,14964,14972,14990,14991,15013,15018,16182,16362,50931,58185,60533,100529082	C3,H2-D1,H2-K1,H2-M2,H2-M3,H2-Q2,H2-Q7,Il18r1,Irf1,Il27ra,Rsad2,Cd274,Gm11127
7_Member	GO Biological Processes	GO:0002709	regulation of T cell mediated immunity	-8.05352	-5.61263	11/100	14964,14972,14990,14991,15013,15018,15977,16182,20297,58185,100529082	H2-D1,H2-K1,H2-M2,H2-M3,H2-Q2,H2-Q7,Ifnb1,Il18r1,Ccl20,Rsad2,Gm11127
7_Member	KEGG Pathway	mmu05166	HTLV-I infection	-8.02501	-5.59075	17/283	12981,14964,14972,14990,14991,15013,15018,15894,16169,16178,16186,18033,18034,18035,22329,667803,100529082	Csf2,H2-D1,H2-K1,H2-M2,H2-M3,H2-Q2,H2-Q7,Icam1,Il15ra,Il1r2,Il2rg,Nfkb1,Nfkb2,Nfkbia,Vcam1,H2-T-ps,Gm11127
7_Member	KEGG Pathway	mmu04145	Phagosome	-7.98787	-5.56658	14/184	12266,12721,14964,14972,14990,14991,15013,15018,16398,17533,24088,76252,667803,100529082	C3,Coro1a,H2-D1,H2-K1,H2-M2,H2-M3,H2-Q2,H2-Q7,Itga2,Mrc1,Tlr2,Atp6v0e2,H2-T-ps,Gm11127
7_Member	GO Biological Processes	GO:0002703	regulation of leukocyte mediated immunity	-7.87308	-5.47661	16/254	11541,12266,14825,14964,14972,14990,14991,15013,15018,15977,16182,20297,24088,50931,58185,100529082	Adora2b,C3,Cxcl1,H2-D1,H2-K1,H2-M2,H2-M3,H2-Q2,H2-Q7,Ifnb1,Il18r1,Ccl20,Tlr2,Il27ra,Rsad2,Gm11127
7_Member	GO Biological Processes	GO:0002483	antigen processing and presentation of endogenous peptide antigen	-7.84123	-5.45666	8/43	14964,14972,14990,14991,15013,15018,21356,100529082	H2-D1,H2-K1,H2-M2,H2-M3,H2-Q2,H2-Q7,Tapbp,Gm11127
7_Member	GO Biological Processes	GO:0019885	antigen processing and presentation of endogenous peptide antigen via MHC class I	-7.84123	-5.45666	8/43	14964,14972,14990,14991,15013,15018,21356,100529082	H2-D1,H2-K1,H2-M2,H2-M3,H2-Q2,H2-Q7,Tapbp,Gm11127
7_Member	GO Biological Processes	GO:0002250	adaptive immune response	-7.75786	-5.37912	24/589	11628,12258,12266,14964,14972,14990,14991,15013,15018,15894,15977,16149,16182,16362,18034,20297,20715,21929,50931,58185,60533,74732,230979,100529082	Aicda,Serping1,C3,H2-D1,H2-K1,H2-M2,H2-M3,H2-Q2,H2-Q7,Icam1,Ifnb1,Cd74,Il18r1,Irf1,Nfkb2,Ccl20,Serpina3g,Tnfaip3,Il27ra,Rsad2,Cd274,Stx11,Tnfrsf14,Gm11127
7_Member	Reactome Gene Sets	R-MMU-1280218	Adaptive Immune System	-7.59809	-5.24173	25/648	12266,14972,14990,14991,15013,15018,15894,15898,16149,16913,17533,18033,18035,18036,18037,19171,19260,21356,26410,58194,60533,67138,70928,209200,100529082	C3,H2-K1,H2-M2,H2-M3,H2-Q2,H2-Q7,Icam1,Icam5,Cd74,Psmb8,Mrc1,Nfkb1,Nfkbia,Nfkbib,Nfkbie,Psmb10,Ptpn22,Tapbp,Map3k8,Sh3kbp1,Cd274,Herc6,Trim69,Dtx3l,Gm11127
7_Member	GO Biological Processes	GO:0019883	antigen processing and presentation of endogenous antigen	-7.5979	-5.24173	8/46	14964,14972,14990,14991,15013,15018,21356,100529082	H2-D1,H2-K1,H2-M2,H2-M3,H2-Q2,H2-Q7,Tapbp,Gm11127
7_Member	KEGG Pathway	mmu05416	Viral myocarditis	-7.50833	-5.15762	10/88	12122,14964,14972,14990,14991,15013,15018,15894,667803,100529082	Bid,H2-D1,H2-K1,H2-M2,H2-M3,H2-Q2,H2-Q7,Icam1,H2-T-ps,Gm11127
7_Member	GO Biological Processes	GO:0001906	cell killing	-7.47277	-5.12745	14/202	12266,12721,14825,14964,14972,14990,14991,15013,15018,15945,20295,20297,74732,100529082	C3,Coro1a,Cxcl1,H2-D1,H2-K1,H2-M2,H2-M3,H2-Q2,H2-Q7,Cxcl10,Ccl17,Ccl20,Stx11,Gm11127
7_Member	GO Biological Processes	GO:0002443	leukocyte mediated immunity	-7.41762	-5.08811	22/521	11541,11628,12258,12266,12721,14825,14964,14972,14990,14991,15013,15018,15894,15977,16149,16182,20297,24088,50931,58185,74732,100529082	Adora2b,Aicda,Serping1,C3,Coro1a,Cxcl1,H2-D1,H2-K1,H2-M2,H2-M3,H2-Q2,H2-Q7,Icam1,Ifnb1,Cd74,Il18r1,Ccl20,Tlr2,Il27ra,Rsad2,Stx11,Gm11127
7_Member	KEGG Pathway	mmu04612	Antigen processing and presentation	-7.36681	-5.04243	10/91	14964,14972,14990,14991,15013,15018,16149,21356,667803,100529082	H2-D1,H2-K1,H2-M2,H2-M3,H2-Q2,H2-Q7,Cd74,Tapbp,H2-T-ps,Gm11127
7_Member	Reactome Gene Sets	R-MMU-1236975	Antigen processing-Cross presentation	-7.32082	-5.00655	10/92	14972,14990,14991,15013,15018,16913,17533,19171,21356,100529082	H2-K1,H2-M2,H2-M3,H2-Q2,H2-Q7,Psmb8,Mrc1,Psmb10,Tapbp,Gm11127
7_Member	Reactome Gene Sets	R-MMU-1236974	ER-Phagosome pathway	-7.24889	-4.93958	7/34	14972,14990,14991,15013,15018,21356,100529082	H2-K1,H2-M2,H2-M3,H2-Q2,H2-Q7,Tapbp,Gm11127
7_Member	GO Biological Processes	GO:0048002	antigen processing and presentation of peptide antigen	-7.17716	-4.8824	9/72	14964,14972,14990,14991,15013,15018,16149,21356,100529082	H2-D1,H2-K1,H2-M2,H2-M3,H2-Q2,H2-Q7,Cd74,Tapbp,Gm11127
7_Member	GO Biological Processes	GO:0002474	antigen processing and presentation of peptide antigen via MHC class I	-7.09438	-4.80907	8/53	14964,14972,14990,14991,15013,15018,21356,100529082	H2-D1,H2-K1,H2-M2,H2-M3,H2-Q2,H2-Q7,Tapbp,Gm11127
7_Member	GO Biological Processes	GO:0002486	antigen processing and presentation of endogenous peptide antigen via MHC class I via ER pathway, TA	-6.97868	-4.7026	7/37	14964,14972,14990,14991,15013,15018,100529082	H2-D1,H2-K1,H2-M2,H2-M3,H2-Q2,H2-Q7,Gm11127
7_Member	GO Biological Processes	GO:0002711	positive regulation of T cell mediated immunity	-6.9693	-4.69777	9/76	14964,14972,14990,14991,15013,15018,16182,58185,100529082	H2-D1,H2-K1,H2-M2,H2-M3,H2-Q2,H2-Q7,Il18r1,Rsad2,Gm11127
7_Member	GO Biological Processes	GO:0002476	antigen processing and presentation of endogenous peptide antigen via MHC class Ib	-6.89415	-4.63646	7/38	14964,14972,14990,14991,15013,15018,100529082	H2-D1,H2-K1,H2-M2,H2-M3,H2-Q2,H2-Q7,Gm11127
7_Member	GO Biological Processes	GO:0002484	antigen processing and presentation of endogenous peptide antigen via MHC class I via ER pathway	-6.89415	-4.63646	7/38	14964,14972,14990,14991,15013,15018,100529082	H2-D1,H2-K1,H2-M2,H2-M3,H2-Q2,H2-Q7,Gm11127
7_Member	GO Biological Processes	GO:0002428	antigen processing and presentation of peptide antigen via MHC class Ib	-6.81212	-4.57116	7/39	14964,14972,14990,14991,15013,15018,100529082	H2-D1,H2-K1,H2-M2,H2-M3,H2-Q2,H2-Q7,Gm11127
7_Member	GO Biological Processes	GO:0002706	regulation of lymphocyte mediated immunity	-6.75506	-4.5183	13/196	12266,14964,14972,14990,14991,15013,15018,15977,16182,20297,50931,58185,100529082	C3,H2-D1,H2-K1,H2-M2,H2-M3,H2-Q2,H2-Q7,Ifnb1,Il18r1,Ccl20,Il27ra,Rsad2,Gm11127
7_Member	Reactome Gene Sets	R-MMU-1236977	Endosomal/Vacuolar pathway	-6.71088	-4.48647	6/25	14972,14990,14991,15013,15018,100529082	H2-K1,H2-M2,H2-M3,H2-Q2,H2-Q7,Gm11127
7_Member	GO Biological Processes	GO:0002449	lymphocyte mediated immunity	-6.67813	-4.45775	19/436	11628,12258,12266,12721,14964,14972,14990,14991,15013,15018,15894,15977,16149,16182,20297,50931,58185,74732,100529082	Aicda,Serping1,C3,Coro1a,H2-D1,H2-K1,H2-M2,H2-M3,H2-Q2,H2-Q7,Icam1,Ifnb1,Cd74,Il18r1,Ccl20,Il27ra,Rsad2,Stx11,Gm11127
7_Member	Reactome Gene Sets	R-MMU-983170	Antigen Presentation: Folding, assembly and peptide loading of class I MHC	-6.65505	-4.43868	7/41	14972,14990,14991,15013,15018,21356,100529082	H2-K1,H2-M2,H2-M3,H2-Q2,H2-Q7,Tapbp,Gm11127
7_Member	GO Biological Processes	GO:0002475	antigen processing and presentation via MHC class Ib	-6.50648	-4.30576	7/43	14964,14972,14990,14991,15013,15018,100529082	H2-D1,H2-K1,H2-M2,H2-M3,H2-Q2,H2-Q7,Gm11127
7_Member	KEGG Pathway	mmu05330	Allograft rejection	-6.4392	-4.2461	8/64	14964,14972,14990,14991,15013,15018,667803,100529082	H2-D1,H2-K1,H2-M2,H2-M3,H2-Q2,H2-Q7,H2-T-ps,Gm11127
7_Member	KEGG Pathway	mmu05332	Graft-versus-host disease	-6.38609	-4.20048	8/65	14964,14972,14990,14991,15013,15018,667803,100529082	H2-D1,H2-K1,H2-M2,H2-M3,H2-Q2,H2-Q7,H2-T-ps,Gm11127
7_Member	GO Biological Processes	GO:0002705	positive regulation of leukocyte mediated immunity	-6.327	-4.14875	12/179	11541,12266,14825,14964,14972,14990,14991,15013,15018,16182,58185,100529082	Adora2b,C3,Cxcl1,H2-D1,H2-K1,H2-M2,H2-M3,H2-Q2,H2-Q7,Il18r1,Rsad2,Gm11127
7_Member	KEGG Pathway	mmu04940	Type I diabetes mellitus	-6.13382	-3.98039	8/70	14964,14972,14990,14991,15013,15018,667803,100529082	H2-D1,H2-K1,H2-M2,H2-M3,H2-Q2,H2-Q7,H2-T-ps,Gm11127
7_Member	Reactome Gene Sets	R-MMU-198933	Immunoregulatory interactions between a Lymphoid and a non-Lymphoid cell	-6.08944	-3.94623	9/96	12266,14972,14990,14991,15013,15018,15894,15898,100529082	C3,H2-K1,H2-M2,H2-M3,H2-Q2,H2-Q7,Icam1,Icam5,Gm11127
7_Member	GO Biological Processes	GO:0001913	T cell mediated cytotoxicity	-5.99212	-3.85227	8/73	14964,14972,14990,14991,15013,15018,74732,100529082	H2-D1,H2-K1,H2-M2,H2-M3,H2-Q2,H2-Q7,Stx11,Gm11127
7_Member	KEGG Pathway	mmu05203	Viral carcinogenesis	-5.94079	-3.81733	13/231	12266,14964,14972,14990,14991,15013,15018,18033,18034,18035,22029,667803,100529082	C3,H2-D1,H2-K1,H2-M2,H2-M3,H2-Q2,H2-Q7,Nfkb1,Nfkb2,Nfkbia,Traf1,H2-T-ps,Gm11127
7_Member	GO Biological Processes	GO:0001916	positive regulation of T cell mediated cytotoxicity	-5.8092	-3.70153	7/54	14964,14972,14990,14991,15013,15018,100529082	H2-D1,H2-K1,H2-M2,H2-M3,H2-Q2,H2-Q7,Gm11127
7_Member	KEGG Pathway	mmu05320	Autoimmune thyroid disease	-5.72769	-3.63599	8/79	14964,14972,14990,14991,15013,15018,667803,100529082	H2-D1,H2-K1,H2-M2,H2-M3,H2-Q2,H2-Q7,H2-T-ps,Gm11127
7_Member	KEGG Pathway	mmu04514	Cell adhesion molecules (CAMs)	-5.71939	-3.63502	11/169	14964,14972,14990,14991,15013,15018,15894,22329,60533,667803,100529082	H2-D1,H2-K1,H2-M2,H2-M3,H2-Q2,H2-Q7,Icam1,Vcam1,Cd274,H2-T-ps,Gm11127
7_Member	GO Biological Processes	GO:0001914	regulation of T cell mediated cytotoxicity	-5.54389	-3.486	7/59	14964,14972,14990,14991,15013,15018,100529082	H2-D1,H2-K1,H2-M2,H2-M3,H2-Q2,H2-Q7,Gm11127
7_Member	GO Biological Processes	GO:0002708	positive regulation of lymphocyte mediated immunity	-5.50078	-3.4511	10/144	12266,14964,14972,14990,14991,15013,15018,16182,58185,100529082	C3,H2-D1,H2-K1,H2-M2,H2-M3,H2-Q2,H2-Q7,Il18r1,Rsad2,Gm11127
7_Member	GO Biological Processes	GO:0001912	positive regulation of leukocyte mediated cytotoxicity	-5.48533	-3.44637	8/85	14825,14964,14972,14990,14991,15013,15018,100529082	Cxcl1,H2-D1,H2-K1,H2-M2,H2-M3,H2-Q2,H2-Q7,Gm11127
7_Member	GO Biological Processes	GO:0001909	leukocyte mediated cytotoxicity	-5.47372	-3.43741	10/145	12721,14825,14964,14972,14990,14991,15013,15018,74732,100529082	Coro1a,Cxcl1,H2-D1,H2-K1,H2-M2,H2-M3,H2-Q2,H2-Q7,Stx11,Gm11127
7_Member	GO Biological Processes	GO:0031343	positive regulation of cell killing	-5.08829	-3.11779	8/96	14825,14964,14972,14990,14991,15013,15018,100529082	Cxcl1,H2-D1,H2-K1,H2-M2,H2-M3,H2-Q2,H2-Q7,Gm11127
7_Member	Reactome Gene Sets	R-MMU-6798695	Neutrophil degranulation	-5.06364	-3.10209	18/510	11501,12266,14825,14972,14990,14991,15013,15018,17395,18033,19074,20972,24088,69146,69550,80910,241633,100529082	Adam8,C3,Cxcl1,H2-K1,H2-M2,H2-M3,H2-Q2,H2-Q7,Mmp9,Nfkb1,Prg2,Syngr1,Tlr2,Gsdmd,Bst2,Gpr84,Atp8b4,Gm11127
7_Member	Reactome Gene Sets	R-MMU-2424491	DAP12 signaling	-4.85357	-2.91574	6/50	14972,14990,14991,15013,15018,100529082	H2-K1,H2-M2,H2-M3,H2-Q2,H2-Q7,Gm11127
7_Member	GO Biological Processes	GO:0001910	regulation of leukocyte mediated cytotoxicity	-4.71127	-2.78789	8/108	14825,14964,14972,14990,14991,15013,15018,100529082	Cxcl1,H2-D1,H2-K1,H2-M2,H2-M3,H2-Q2,H2-Q7,Gm11127
7_Member	Reactome Gene Sets	R-MMU-2172127	DAP12 interactions	-4.47804	-2.57835	6/58	14972,14990,14991,15013,15018,100529082	H2-K1,H2-M2,H2-M3,H2-Q2,H2-Q7,Gm11127
7_Member	GO Biological Processes	GO:0031341	regulation of cell killing	-4.20496	-2.33497	8/127	14825,14964,14972,14990,14991,15013,15018,100529082	Cxcl1,H2-D1,H2-K1,H2-M2,H2-M3,H2-Q2,H2-Q7,Gm11127
7_Member	Reactome Gene Sets	R-MMU-983169	Class I MHC mediated antigen processing & presentation	-4.18628	-2.32693	13/337	14972,14990,14991,15013,15018,16913,17533,19171,21356,67138,70928,209200,100529082	H2-K1,H2-M2,H2-M3,H2-Q2,H2-Q7,Psmb8,Mrc1,Psmb10,Tapbp,Herc6,Trim69,Dtx3l,Gm11127
7_Member	KEGG Pathway	mmu04144	Endocytosis	-3.01345	-1.34512	10/286	14964,14972,14990,14991,15013,15018,16186,58194,667803,100529082	H2-D1,H2-K1,H2-M2,H2-M3,H2-Q2,H2-Q7,Il2rg,Sh3kbp1,H2-T-ps,Gm11127
8_Summary	GO Biological Processes	GO:0071216	cellular response to biotic stimulus	-12.1854	-9.16206	23/324	11628,12122,14469,14528,14825,15945,16365,17329,17533,18033,18035,18036,18828,19260,20304,20312,21929,22038,22169,24088,60533,100702,108960,14991,14573,15977,93692,235283	Aicda,Bid,Gbp2,Gch1,Cxcl1,Cxcl10,Acod1,Cxcl9,Mrc1,Nfkb1,Nfkbia,Nfkbib,Plscr2,Ptpn22,Ccl5,Cx3cl1,Tnfaip3,Plscr1,Cmpk2,Tlr2,Cd274,Gbp6,Irak2,H2-M3,Gdnf,Ifnb1,Glrx,Gramd1b
8_Member	GO Biological Processes	GO:0071216	cellular response to biotic stimulus	-12.1854	-9.16206	23/324	11628,12122,14469,14528,14825,15945,16365,17329,17533,18033,18035,18036,18828,19260,20304,20312,21929,22038,22169,24088,60533,100702,108960	Aicda,Bid,Gbp2,Gch1,Cxcl1,Cxcl10,Acod1,Cxcl9,Mrc1,Nfkb1,Nfkbia,Nfkbib,Plscr2,Ptpn22,Ccl5,Cx3cl1,Tnfaip3,Plscr1,Cmpk2,Tlr2,Cd274,Gbp6,Irak2
8_Member	GO Biological Processes	GO:0071219	cellular response to molecule of bacterial origin	-11.9252	-8.97241	22/301	11628,14469,14528,14825,15945,16365,17329,17533,18033,18035,18036,18828,19260,20304,20312,21929,22038,22169,24088,60533,100702,108960	Aicda,Gbp2,Gch1,Cxcl1,Cxcl10,Acod1,Cxcl9,Mrc1,Nfkb1,Nfkbia,Nfkbib,Plscr2,Ptpn22,Ccl5,Cx3cl1,Tnfaip3,Plscr1,Cmpk2,Tlr2,Cd274,Gbp6,Irak2
8_Member	GO Biological Processes	GO:0071222	cellular response to lipopolysaccharide	-11.2673	-8.42848	21/292	11628,14469,14528,14825,15945,16365,17329,17533,18033,18035,18036,18828,19260,20304,20312,21929,22038,22169,60533,100702,108960	Aicda,Gbp2,Gch1,Cxcl1,Cxcl10,Acod1,Cxcl9,Mrc1,Nfkb1,Nfkbia,Nfkbib,Plscr2,Ptpn22,Ccl5,Cx3cl1,Tnfaip3,Plscr1,Cmpk2,Cd274,Gbp6,Irak2
8_Member	GO Biological Processes	GO:0002237	response to molecule of bacterial origin	-10.4699	-7.70744	23/393	11628,14469,14528,14825,14991,15945,16365,17329,17533,18033,18035,18036,18828,19260,20304,20312,21929,22038,22169,24088,60533,100702,108960	Aicda,Gbp2,Gch1,Cxcl1,H2-M3,Cxcl10,Acod1,Cxcl9,Mrc1,Nfkb1,Nfkbia,Nfkbib,Plscr2,Ptpn22,Ccl5,Cx3cl1,Tnfaip3,Plscr1,Cmpk2,Tlr2,Cd274,Gbp6,Irak2
8_Member	GO Biological Processes	GO:0032496	response to lipopolysaccharide	-9.26701	-6.68531	21/374	11628,14469,14528,14825,15945,16365,17329,17533,18033,18035,18036,18828,19260,20304,20312,21929,22038,22169,60533,100702,108960	Aicda,Gbp2,Gch1,Cxcl1,Cxcl10,Acod1,Cxcl9,Mrc1,Nfkb1,Nfkbia,Nfkbib,Plscr2,Ptpn22,Ccl5,Cx3cl1,Tnfaip3,Plscr1,Cmpk2,Cd274,Gbp6,Irak2
8_Member	GO Biological Processes	GO:0071396	cellular response to lipid	-7.89247	-5.48726	25/626	11628,14469,14528,14573,14825,15945,15977,16365,17329,17533,18033,18035,18036,18828,19260,20304,20312,21929,22038,22169,60533,93692,100702,108960,235283	Aicda,Gbp2,Gch1,Gdnf,Cxcl1,Cxcl10,Ifnb1,Acod1,Cxcl9,Mrc1,Nfkb1,Nfkbia,Nfkbib,Plscr2,Ptpn22,Ccl5,Cx3cl1,Tnfaip3,Plscr1,Cmpk2,Cd274,Glrx,Gbp6,Irak2,Gramd1b
9_Summary	GO Biological Processes	GO:0001817	regulation of cytokine production	-10.6985	-7.92178	31/709	11501,11541,12266,12981,13874,14991,15977,16149,16178,16182,16362,16365,18033,19074,19260,20297,20304,20312,21929,24088,50931,53603,56619,57757,58185,60533,69146,230979,234311,100038882,100040462,16889,17386,93692,109254,235442,244701,12721,15894,15937,17395,56437,69550	Adam8,Adora2b,C3,Csf2,Ereg,H2-M3,Ifnb1,Cd74,Il1r2,Il18r1,Irf1,Acod1,Nfkb1,Prg2,Ptpn22,Ccl20,Ccl5,Cx3cl1,Tnfaip3,Tlr2,Il27ra,Tslp,Clec4e,Pglyrp2,Rsad2,Cd274,Gsdmd,Tnfrsf14,Ddx60,Isg15,Mndal,Lipa,Mmp13,Glrx,Adtrp,Rab8b,Mtnr1b,Coro1a,Icam1,Ier3,Mmp9,Rrad,Bst2
9_Member	GO Biological Processes	GO:0001817	regulation of cytokine production	-10.6985	-7.92178	31/709	11501,11541,12266,12981,13874,14991,15977,16149,16178,16182,16362,16365,18033,19074,19260,20297,20304,20312,21929,24088,50931,53603,56619,57757,58185,60533,69146,230979,234311,100038882,100040462	Adam8,Adora2b,C3,Csf2,Ereg,H2-M3,Ifnb1,Cd74,Il1r2,Il18r1,Irf1,Acod1,Nfkb1,Prg2,Ptpn22,Ccl20,Ccl5,Cx3cl1,Tnfaip3,Tlr2,Il27ra,Tslp,Clec4e,Pglyrp2,Rsad2,Cd274,Gsdmd,Tnfrsf14,Ddx60,Isg15,Mndal
9_Member	GO Biological Processes	GO:0001816	cytokine production	-10.2104	-7.48808	32/788	11501,11541,12266,12981,13874,14991,15977,16149,16178,16182,16362,16365,16889,18033,19074,19260,20297,20304,20312,21929,24088,50931,53603,56619,57757,58185,60533,69146,230979,234311,100038882,100040462	Adam8,Adora2b,C3,Csf2,Ereg,H2-M3,Ifnb1,Cd74,Il1r2,Il18r1,Irf1,Acod1,Lipa,Nfkb1,Prg2,Ptpn22,Ccl20,Ccl5,Cx3cl1,Tnfaip3,Tlr2,Il27ra,Tslp,Clec4e,Pglyrp2,Rsad2,Cd274,Gsdmd,Tnfrsf14,Ddx60,Isg15,Mndal
9_Member	GO Biological Processes	GO:0001819	positive regulation of cytokine production	-9.99457	-7.30898	24/454	11501,11541,12266,12981,13874,14991,16149,16182,16362,19074,19260,20297,20304,20312,24088,50931,53603,56619,58185,60533,69146,230979,234311,100040462	Adam8,Adora2b,C3,Csf2,Ereg,H2-M3,Cd74,Il18r1,Irf1,Prg2,Ptpn22,Ccl20,Ccl5,Cx3cl1,Tlr2,Il27ra,Tslp,Clec4e,Rsad2,Cd274,Gsdmd,Tnfrsf14,Ddx60,Mndal
9_Member	GO Biological Processes	GO:0002791	regulation of peptide secretion	-5.90288	-3.78262	20/539	11541,16149,16178,17386,19260,20304,20312,21929,24088,50931,53603,56619,58185,60533,69146,93692,109254,230979,235442,244701	Adora2b,Cd74,Il1r2,Mmp13,Ptpn22,Ccl5,Cx3cl1,Tnfaip3,Tlr2,Il27ra,Tslp,Clec4e,Rsad2,Cd274,Gsdmd,Glrx,Adtrp,Tnfrsf14,Rab8b,Mtnr1b
9_Member	GO Biological Processes	GO:0050663	cytokine secretion	-5.57846	-3.51218	13/249	11541,16178,19260,20312,21929,24088,50931,53603,56619,60533,69146,230979,100038882	Adora2b,Il1r2,Ptpn22,Cx3cl1,Tnfaip3,Tlr2,Il27ra,Tslp,Clec4e,Cd274,Gsdmd,Tnfrsf14,Isg15
9_Member	GO Biological Processes	GO:0050707	regulation of cytokine secretion	-5.42624	-3.40289	12/218	11541,16178,19260,20312,21929,24088,50931,53603,56619,60533,69146,230979	Adora2b,Il1r2,Ptpn22,Cx3cl1,Tnfaip3,Tlr2,Il27ra,Tslp,Clec4e,Cd274,Gsdmd,Tnfrsf14
9_Member	GO Biological Processes	GO:0050708	regulation of protein secretion	-5.19268	-3.20134	18/499	11541,16178,17386,19260,20304,20312,21929,24088,50931,53603,56619,58185,60533,69146,93692,109254,230979,244701	Adora2b,Il1r2,Mmp13,Ptpn22,Ccl5,Cx3cl1,Tnfaip3,Tlr2,Il27ra,Tslp,Clec4e,Rsad2,Cd274,Gsdmd,Glrx,Adtrp,Tnfrsf14,Mtnr1b
9_Member	GO Biological Processes	GO:0002790	peptide secretion	-5.02881	-3.06948	21/670	11541,16149,16178,17386,19260,20304,20312,21929,24088,50931,53603,56619,58185,60533,69146,93692,109254,230979,235442,244701,100038882	Adora2b,Cd74,Il1r2,Mmp13,Ptpn22,Ccl5,Cx3cl1,Tnfaip3,Tlr2,Il27ra,Tslp,Clec4e,Rsad2,Cd274,Gsdmd,Glrx,Adtrp,Tnfrsf14,Rab8b,Mtnr1b,Isg15
9_Member	GO Biological Processes	GO:0009306	protein secretion	-4.97238	-3.01961	20/622	11541,16178,17386,19260,20304,20312,21929,24088,50931,53603,56619,58185,60533,69146,93692,109254,230979,235442,244701,100038882	Adora2b,Il1r2,Mmp13,Ptpn22,Ccl5,Cx3cl1,Tnfaip3,Tlr2,Il27ra,Tslp,Clec4e,Rsad2,Cd274,Gsdmd,Glrx,Adtrp,Tnfrsf14,Rab8b,Mtnr1b,Isg15
9_Member	GO Biological Processes	GO:0001818	negative regulation of cytokine production	-4.63777	-2.72441	12/261	15977,16178,16365,18033,19074,19260,20312,21929,24088,50931,57757,60533	Ifnb1,Il1r2,Acod1,Nfkb1,Prg2,Ptpn22,Cx3cl1,Tnfaip3,Tlr2,Il27ra,Pglyrp2,Cd274
9_Member	GO Biological Processes	GO:0002792	negative regulation of peptide secretion	-4.25616	-2.38076	9/161	16149,16178,19260,20312,21929,50931,58185,109254,244701	Cd74,Il1r2,Ptpn22,Cx3cl1,Tnfaip3,Il27ra,Rsad2,Adtrp,Mtnr1b
9_Member	GO Biological Processes	GO:0090087	regulation of peptide transport	-3.71153	-1.93194	20/767	11541,16149,16178,17386,19260,20304,20312,21929,24088,50931,53603,56619,58185,60533,69146,93692,109254,230979,235442,244701	Adora2b,Cd74,Il1r2,Mmp13,Ptpn22,Ccl5,Cx3cl1,Tnfaip3,Tlr2,Il27ra,Tslp,Clec4e,Rsad2,Cd274,Gsdmd,Glrx,Adtrp,Tnfrsf14,Rab8b,Mtnr1b
9_Member	GO Biological Processes	GO:0050709	negative regulation of protein secretion	-3.66189	-1.88666	8/152	16178,19260,20312,21929,50931,58185,109254,244701	Il1r2,Ptpn22,Cx3cl1,Tnfaip3,Il27ra,Rsad2,Adtrp,Mtnr1b
9_Member	GO Biological Processes	GO:0050715	positive regulation of cytokine secretion	-3.6232	-1.85621	8/154	11541,19260,24088,53603,56619,60533,69146,230979	Adora2b,Ptpn22,Tlr2,Tslp,Clec4e,Cd274,Gsdmd,Tnfrsf14
9_Member	GO Biological Processes	GO:0051051	negative regulation of transport	-3.54804	-1.79117	16/554	12721,15894,15937,16149,16178,17395,19260,20312,21929,24088,50931,56437,58185,69550,109254,244701	Coro1a,Icam1,Ier3,Cd74,Il1r2,Mmp9,Ptpn22,Cx3cl1,Tnfaip3,Tlr2,Il27ra,Rrad,Rsad2,Bst2,Adtrp,Mtnr1b
9_Member	GO Biological Processes	GO:1903556	negative regulation of tumor necrosis factor superfamily cytokine production	-3.2695	-1.55728	5/63	19260,20312,21929,50931,60533	Ptpn22,Cx3cl1,Tnfaip3,Il27ra,Cd274
9_Member	GO Biological Processes	GO:0051223	regulation of protein transport	-3.14116	-1.44366	18/725	11541,16178,17386,19260,20304,20312,21929,24088,50931,53603,56619,58185,60533,69146,93692,109254,230979,244701	Adora2b,Il1r2,Mmp13,Ptpn22,Ccl5,Cx3cl1,Tnfaip3,Tlr2,Il27ra,Tslp,Clec4e,Rsad2,Cd274,Gsdmd,Glrx,Adtrp,Tnfrsf14,Mtnr1b
9_Member	GO Biological Processes	GO:0050710	negative regulation of cytokine secretion	-3.11686	-1.42654	5/68	16178,19260,20312,21929,50931	Il1r2,Ptpn22,Cx3cl1,Tnfaip3,Il27ra
9_Member	GO Biological Processes	GO:0002793	positive regulation of peptide secretion	-3.00775	-1.34145	11/338	11541,17386,19260,24088,53603,56619,60533,69146,93692,230979,235442	Adora2b,Mmp13,Ptpn22,Tlr2,Tslp,Clec4e,Cd274,Gsdmd,Glrx,Tnfrsf14,Rab8b
9_Member	GO Biological Processes	GO:0070201	regulation of establishment of protein localization	-2.9285	-1.27893	18/757	11541,16178,17386,19260,20304,20312,21929,24088,50931,53603,56619,58185,60533,69146,93692,109254,230979,244701	Adora2b,Il1r2,Mmp13,Ptpn22,Ccl5,Cx3cl1,Tnfaip3,Tlr2,Il27ra,Tslp,Clec4e,Rsad2,Cd274,Gsdmd,Glrx,Adtrp,Tnfrsf14,Mtnr1b
9_Member	GO Biological Processes	GO:0051224	negative regulation of protein transport	-2.79404	-1.16556	8/206	16178,19260,20312,21929,50931,58185,109254,244701	Il1r2,Ptpn22,Cx3cl1,Tnfaip3,Il27ra,Rsad2,Adtrp,Mtnr1b
9_Member	GO Biological Processes	GO:0050714	positive regulation of protein secretion	-2.78368	-1.15827	10/307	11541,17386,19260,24088,53603,56619,60533,69146,93692,230979	Adora2b,Mmp13,Ptpn22,Tlr2,Tslp,Clec4e,Cd274,Gsdmd,Glrx,Tnfrsf14
9_Member	GO Biological Processes	GO:1904950	negative regulation of establishment of protein localization	-2.72866	-1.11135	8/211	16178,19260,20312,21929,50931,58185,109254,244701	Il1r2,Ptpn22,Cx3cl1,Tnfaip3,Il27ra,Rsad2,Adtrp,Mtnr1b
9_Member	GO Biological Processes	GO:1903555	regulation of tumor necrosis factor superfamily cytokine production	-2.6774	-1.07029	7/168	11501,19260,20312,21929,24088,50931,60533	Adam8,Ptpn22,Cx3cl1,Tnfaip3,Tlr2,Il27ra,Cd274
9_Member	GO Biological Processes	GO:0051048	negative regulation of secretion	-2.67727	-1.07029	9/265	16149,16178,19260,20312,21929,50931,58185,109254,244701	Cd74,Il1r2,Ptpn22,Cx3cl1,Tnfaip3,Il27ra,Rsad2,Adtrp,Mtnr1b
9_Member	GO Biological Processes	GO:0071706	tumor necrosis factor superfamily cytokine production	-2.59176	-1.00166	7/174	11501,19260,20312,21929,24088,50931,60533	Adam8,Ptpn22,Cx3cl1,Tnfaip3,Tlr2,Il27ra,Cd274
9_Member	GO Biological Processes	GO:1903531	negative regulation of secretion by cell	-2.46362	-0.891189	8/233	16178,19260,20312,21929,50931,58185,109254,244701	Il1r2,Ptpn22,Cx3cl1,Tnfaip3,Il27ra,Rsad2,Adtrp,Mtnr1b
9_Member	GO Biological Processes	GO:0032720	negative regulation of tumor necrosis factor production	-2.37746	-0.831482	4/62	19260,20312,21929,50931	Ptpn22,Cx3cl1,Tnfaip3,Il27ra
10_Summary	GO Biological Processes	GO:0002685	regulation of leukocyte migration	-10.0098	-7.31231	17/210	11501,12977,15894,15945,16149,16398,17395,19260,20297,20304,20312,24088,50931,71660,74748,109254,230979,11541,12721,14726,17392,18606,20656,60533,14573,244701	Adam8,Csf1,Icam1,Cxcl10,Cd74,Itga2,Mmp9,Ptpn22,Ccl20,Ccl5,Cx3cl1,Tlr2,Il27ra,Rarres2,Slamf8,Adtrp,Tnfrsf14,Adora2b,Coro1a,Pdpn,Mmp3,Enpp2,Sod2,Cd274,Gdnf,Mtnr1b
10_Member	GO Biological Processes	GO:0002685	regulation of leukocyte migration	-10.0098	-7.31231	17/210	11501,12977,15894,15945,16149,16398,17395,19260,20297,20304,20312,24088,50931,71660,74748,109254,230979	Adam8,Csf1,Icam1,Cxcl10,Cd74,Itga2,Mmp9,Ptpn22,Ccl20,Ccl5,Cx3cl1,Tlr2,Il27ra,Rarres2,Slamf8,Adtrp,Tnfrsf14
10_Member	GO Biological Processes	GO:0002687	positive regulation of leukocyte migration	-8.13604	-5.68158	13/150	11501,12977,15894,15945,16149,16398,17395,20297,20304,20312,24088,71660,230979	Adam8,Csf1,Icam1,Cxcl10,Cd74,Itga2,Mmp9,Ccl20,Ccl5,Cx3cl1,Tlr2,Rarres2,Tnfrsf14
10_Member	GO Biological Processes	GO:0030335	positive regulation of cell migration	-5.73257	-3.63713	20/553	11501,11541,12721,12977,14726,15894,15945,16149,16398,17392,17395,18606,20297,20304,20312,20656,24088,60533,71660,230979	Adam8,Adora2b,Coro1a,Csf1,Pdpn,Icam1,Cxcl10,Cd74,Itga2,Mmp3,Mmp9,Enpp2,Ccl20,Ccl5,Cx3cl1,Sod2,Tlr2,Cd274,Rarres2,Tnfrsf14
10_Member	GO Biological Processes	GO:2000147	positive regulation of cell motility	-5.46518	-3.43149	20/576	11501,11541,12721,12977,14726,15894,15945,16149,16398,17392,17395,18606,20297,20304,20312,20656,24088,60533,71660,230979	Adam8,Adora2b,Coro1a,Csf1,Pdpn,Icam1,Cxcl10,Cd74,Itga2,Mmp3,Mmp9,Enpp2,Ccl20,Ccl5,Cx3cl1,Sod2,Tlr2,Cd274,Rarres2,Tnfrsf14
10_Member	GO Biological Processes	GO:0051272	positive regulation of cellular component movement	-5.25517	-3.25179	20/595	11501,11541,12721,12977,14726,15894,15945,16149,16398,17392,17395,18606,20297,20304,20312,20656,24088,60533,71660,230979	Adam8,Adora2b,Coro1a,Csf1,Pdpn,Icam1,Cxcl10,Cd74,Itga2,Mmp3,Mmp9,Enpp2,Ccl20,Ccl5,Cx3cl1,Sod2,Tlr2,Cd274,Rarres2,Tnfrsf14
10_Member	GO Biological Processes	GO:0040017	positive regulation of locomotion	-5.1273	-3.14968	20/607	11501,11541,12721,12977,14726,15894,15945,16149,16398,17392,17395,18606,20297,20304,20312,20656,24088,60533,71660,230979	Adam8,Adora2b,Coro1a,Csf1,Pdpn,Icam1,Cxcl10,Cd74,Itga2,Mmp3,Mmp9,Enpp2,Ccl20,Ccl5,Cx3cl1,Sod2,Tlr2,Cd274,Rarres2,Tnfrsf14
10_Member	GO Biological Processes	GO:0071675	regulation of mononuclear cell migration	-4.80303	-2.86937	6/51	12977,15945,20304,20312,71660,74748	Csf1,Cxcl10,Ccl5,Cx3cl1,Rarres2,Slamf8
10_Member	GO Biological Processes	GO:0010758	regulation of macrophage chemotaxis	-4.76716	-2.84174	5/31	12977,20304,20312,71660,74748	Csf1,Ccl5,Cx3cl1,Rarres2,Slamf8
10_Member	GO Biological Processes	GO:0010759	positive regulation of macrophage chemotaxis	-4.2003	-2.33389	4/21	12977,20304,20312,71660	Csf1,Ccl5,Cx3cl1,Rarres2
10_Member	GO Biological Processes	GO:1905521	regulation of macrophage migration	-4.10863	-2.25966	5/42	12977,20304,20312,71660,74748	Csf1,Ccl5,Cx3cl1,Rarres2,Slamf8
10_Member	GO Biological Processes	GO:0048246	macrophage chemotaxis	-4.05866	-2.22151	5/43	12977,20304,20312,71660,74748	Csf1,Ccl5,Cx3cl1,Rarres2,Slamf8
10_Member	GO Biological Processes	GO:1905523	positive regulation of macrophage migration	-3.75466	-1.96476	4/27	12977,20304,20312,71660	Csf1,Ccl5,Cx3cl1,Rarres2
10_Member	GO Biological Processes	GO:0002688	regulation of leukocyte chemotaxis	-3.62874	-1.85638	7/116	12977,15945,16149,20304,20312,71660,74748	Csf1,Cxcl10,Cd74,Ccl5,Cx3cl1,Rarres2,Slamf8
10_Member	GO Biological Processes	GO:0071622	regulation of granulocyte chemotaxis	-3.62146	-1.85621	5/53	12977,16149,20304,20312,71660	Csf1,Cd74,Ccl5,Cx3cl1,Rarres2
10_Member	GO Biological Processes	GO:1905517	macrophage migration	-3.50839	-1.76244	5/56	12977,20304,20312,71660,74748	Csf1,Ccl5,Cx3cl1,Rarres2,Slamf8
10_Member	GO Biological Processes	GO:0002690	positive regulation of leukocyte chemotaxis	-3.41267	-1.67933	6/90	12977,15945,16149,20304,20312,71660	Csf1,Cxcl10,Cd74,Ccl5,Cx3cl1,Rarres2
10_Member	GO Biological Processes	GO:0050921	positive regulation of chemotaxis	-3.08113	-1.4002	7/143	12977,15945,16149,16398,20304,20312,71660	Csf1,Cxcl10,Cd74,Itga2,Ccl5,Cx3cl1,Rarres2
10_Member	GO Biological Processes	GO:0050920	regulation of chemotaxis	-2.64048	-1.03989	8/218	12977,15945,16149,16398,20304,20312,71660,74748	Csf1,Cxcl10,Cd74,Itga2,Ccl5,Cx3cl1,Rarres2,Slamf8
10_Member	GO Biological Processes	GO:0090025	regulation of monocyte chemotaxis	-2.54916	-0.965603	3/27	15945,20304,74748	Cxcl10,Ccl5,Slamf8
10_Member	GO Biological Processes	GO:1901215	negative regulation of neuron death	-2.27071	-0.740368	8/251	11501,12721,12977,14573,20304,20312,20656,244701	Adam8,Coro1a,Csf1,Gdnf,Ccl5,Cx3cl1,Sod2,Mtnr1b
11_Summary	KEGG Pathway	mmu04621	NOD-like receptor signaling pathway	-9.45136	-6.82081	15/169	11796,14468,14469,14825,15977,18033,18035,18036,20304,21929,55932,56489,69146,69538,229900,15945,58203,17329,24088,26410,100038882,15894,58185,16186,15957,16362,17395	Birc3,Gbp2b,Gbp2,Cxcl1,Ifnb1,Nfkb1,Nfkbia,Nfkbib,Ccl5,Tnfaip3,Gbp3,Ikbke,Gsdmd,Antxr1,Gbp7,Cxcl10,Zbp1,Cxcl9,Tlr2,Map3k8,Isg15,Icam1,Rsad2,Il2rg,Ifit1,Irf1,Mmp9
11_Member	KEGG Pathway	mmu04621	NOD-like receptor signaling pathway	-9.45136	-6.82081	15/169	11796,14468,14469,14825,15977,18033,18035,18036,20304,21929,55932,56489,69146,69538,229900	Birc3,Gbp2b,Gbp2,Cxcl1,Ifnb1,Nfkb1,Nfkbia,Nfkbib,Ccl5,Tnfaip3,Gbp3,Ikbke,Gsdmd,Antxr1,Gbp7
11_Member	KEGG Pathway	mmu04623	Cytosolic DNA-sensing pathway	-6.4392	-4.2461	8/64	15945,15977,18033,18035,18036,20304,56489,58203	Cxcl10,Ifnb1,Nfkb1,Nfkbia,Nfkbib,Ccl5,Ikbke,Zbp1
11_Member	KEGG Pathway	mmu04620	Toll-like receptor signaling pathway	-5.97579	-3.8491	9/99	15945,15977,17329,18033,18035,20304,24088,26410,56489	Cxcl10,Ifnb1,Cxcl9,Nfkb1,Nfkbia,Ccl5,Tlr2,Map3k8,Ikbke
11_Member	KEGG Pathway	mmu04622	RIG-I-like receptor signaling pathway	-5.12524	-3.14968	7/68	15945,15977,18033,18035,18036,56489,100038882	Cxcl10,Ifnb1,Nfkb1,Nfkbia,Nfkbib,Ikbke,Isg15
11_Member	KEGG Pathway	mmu05164	Influenza A	-4.1132	-2.26252	9/168	15894,15945,15977,18033,18035,18036,20304,56489,58185	Icam1,Cxcl10,Ifnb1,Nfkb1,Nfkbia,Nfkbib,Ccl5,Ikbke,Rsad2
11_Member	KEGG Pathway	mmu05162	Measles	-3.99565	-2.17482	8/136	15977,16186,18033,18035,18036,21929,24088,56489	Ifnb1,Il2rg,Nfkb1,Nfkbia,Nfkbib,Tnfaip3,Tlr2,Ikbke
11_Member	GO Biological Processes	GO:0034340	response to type I interferon	-2.89026	-1.24499	4/45	15977,56489,58203,100038882	Ifnb1,Ikbke,Zbp1,Isg15
11_Member	KEGG Pathway	mmu05160	Hepatitis C	-2.51705	-0.937192	6/134	15957,15977,16362,18033,18035,56489	Ifit1,Ifnb1,Irf1,Nfkb1,Nfkbia,Ikbke
11_Member	KEGG Pathway	mmu05161	Hepatitis B	-2.37833	-0.831482	6/143	15977,17395,18033,18035,24088,56489	Ifnb1,Mmp9,Nfkb1,Nfkbia,Tlr2,Ikbke
11_Member	GO Biological Processes	GO:0060337	type I interferon signaling pathway	-2.06416	-0.569275	3/40	15977,56489,58203	Ifnb1,Ikbke,Zbp1
11_Member	GO Biological Processes	GO:0071357	cellular response to type I interferon	-2.06416	-0.569275	3/40	15977,56489,58203	Ifnb1,Ikbke,Zbp1
12_Summary	GO Biological Processes	GO:0050865	regulation of cell activation	-7.43169	-5.0917	26/710	11501,11541,11988,12721,14087,14726,14991,15977,16149,16169,16186,16362,19260,20297,20304,20312,21929,22038,22329,50931,53603,57757,58194,60533,74748,230979,12977,12981,16182,24088,24108,56619,58185,74481,272382,15894,19171,74732,109254,16398,18606,78634,223881,14825,18035,100038882,15898,71790	Adam8,Adora2b,Slc7a2,Coro1a,Fanca,Pdpn,H2-M3,Ifnb1,Cd74,Il15ra,Il2rg,Irf1,Ptpn22,Ccl20,Ccl5,Cx3cl1,Tnfaip3,Plscr1,Vcam1,Il27ra,Tslp,Pglyrp2,Sh3kbp1,Cd274,Slamf8,Tnfrsf14,Csf1,Csf2,Il18r1,Tlr2,Ubd,Clec4e,Rsad2,Batf2,Spib,Icam1,Psmb10,Stx11,Adtrp,Itga2,Enpp2,Spaca7,Rnd1,Cxcl1,Nfkbia,Isg15,Icam5,Anxa9
12_Member	GO Biological Processes	GO:0050865	regulation of cell activation	-7.43169	-5.0917	26/710	11501,11541,11988,12721,14087,14726,14991,15977,16149,16169,16186,16362,19260,20297,20304,20312,21929,22038,22329,50931,53603,57757,58194,60533,74748,230979	Adam8,Adora2b,Slc7a2,Coro1a,Fanca,Pdpn,H2-M3,Ifnb1,Cd74,Il15ra,Il2rg,Irf1,Ptpn22,Ccl20,Ccl5,Cx3cl1,Tnfaip3,Plscr1,Vcam1,Il27ra,Tslp,Pglyrp2,Sh3kbp1,Cd274,Slamf8,Tnfrsf14
12_Member	GO Biological Processes	GO:0002694	regulation of leukocyte activation	-7.34182	-5.02252	25/668	11501,11541,11988,12721,14087,14991,15977,16149,16169,16186,16362,19260,20297,20304,20312,21929,22038,22329,50931,53603,57757,58194,60533,74748,230979	Adam8,Adora2b,Slc7a2,Coro1a,Fanca,H2-M3,Ifnb1,Cd74,Il15ra,Il2rg,Irf1,Ptpn22,Ccl20,Ccl5,Cx3cl1,Tnfaip3,Plscr1,Vcam1,Il27ra,Tslp,Pglyrp2,Sh3kbp1,Cd274,Slamf8,Tnfrsf14
12_Member	GO Biological Processes	GO:0002521	leukocyte differentiation	-7.23702	-4.93261	23/580	11501,12977,12981,14087,14991,15977,16149,16169,16182,16186,16362,19260,20297,20304,21929,24088,24108,56619,57757,58185,74481,74748,272382	Adam8,Csf1,Csf2,Fanca,H2-M3,Ifnb1,Cd74,Il15ra,Il18r1,Il2rg,Irf1,Ptpn22,Ccl20,Ccl5,Tnfaip3,Tlr2,Ubd,Clec4e,Pglyrp2,Rsad2,Batf2,Slamf8,Spib
12_Member	GO Biological Processes	GO:0042110	T cell activation	-6.31555	-4.14094	20/507	11501,12721,14087,14991,15894,15977,16149,16182,16186,16362,19171,19260,20297,20304,22329,56619,58185,60533,74732,230979	Adam8,Coro1a,Fanca,H2-M3,Icam1,Ifnb1,Cd74,Il18r1,Il2rg,Irf1,Psmb10,Ptpn22,Ccl20,Ccl5,Vcam1,Clec4e,Rsad2,Cd274,Stx11,Tnfrsf14
12_Member	GO Biological Processes	GO:0022409	positive regulation of cell-cell adhesion	-6.22704	-4.06315	14/255	11501,12721,14726,14991,15894,16149,16186,16362,19260,20304,20312,22329,60533,230979	Adam8,Coro1a,Pdpn,H2-M3,Icam1,Cd74,Il2rg,Irf1,Ptpn22,Ccl5,Cx3cl1,Vcam1,Cd274,Tnfrsf14
12_Member	GO Biological Processes	GO:0022407	regulation of cell-cell adhesion	-5.71856	-3.63502	17/411	11501,12721,14726,14991,15894,15977,16149,16186,16362,19260,20304,20312,21929,22329,60533,109254,230979	Adam8,Coro1a,Pdpn,H2-M3,Icam1,Ifnb1,Cd74,Il2rg,Irf1,Ptpn22,Ccl5,Cx3cl1,Tnfaip3,Vcam1,Cd274,Adtrp,Tnfrsf14
12_Member	GO Biological Processes	GO:1903039	positive regulation of leukocyte cell-cell adhesion	-5.59423	-3.52513	12/210	11501,12721,14991,15894,16149,16186,16362,19260,20304,22329,60533,230979	Adam8,Coro1a,H2-M3,Icam1,Cd74,Il2rg,Irf1,Ptpn22,Ccl5,Vcam1,Cd274,Tnfrsf14
12_Member	GO Biological Processes	GO:0051249	regulation of lymphocyte activation	-5.55649	-3.49489	20/568	11501,12721,14087,14991,15977,16149,16169,16186,16362,19260,20297,20304,21929,22329,50931,57757,58194,60533,74748,230979	Adam8,Coro1a,Fanca,H2-M3,Ifnb1,Cd74,Il15ra,Il2rg,Irf1,Ptpn22,Ccl20,Ccl5,Tnfaip3,Vcam1,Il27ra,Pglyrp2,Sh3kbp1,Cd274,Slamf8,Tnfrsf14
12_Member	GO Biological Processes	GO:0045785	positive regulation of cell adhesion	-5.53652	-3.48138	17/424	11501,12721,12977,14726,14991,15894,16149,16186,16362,16398,18606,19260,20304,20312,22329,60533,230979	Adam8,Coro1a,Csf1,Pdpn,H2-M3,Icam1,Cd74,Il2rg,Irf1,Itga2,Enpp2,Ptpn22,Ccl5,Cx3cl1,Vcam1,Cd274,Tnfrsf14
12_Member	GO Biological Processes	GO:1903037	regulation of leukocyte cell-cell adhesion	-5.44629	-3.42037	14/297	11501,12721,14991,15894,15977,16149,16186,16362,19260,20304,22329,60533,109254,230979	Adam8,Coro1a,H2-M3,Icam1,Ifnb1,Cd74,Il2rg,Irf1,Ptpn22,Ccl5,Vcam1,Cd274,Adtrp,Tnfrsf14
12_Member	GO Biological Processes	GO:0045619	regulation of lymphocyte differentiation	-5.31593	-3.30517	11/186	11501,14087,14991,15977,16149,16169,16186,16362,20297,57757,74748	Adam8,Fanca,H2-M3,Ifnb1,Cd74,Il15ra,Il2rg,Irf1,Ccl20,Pglyrp2,Slamf8
12_Member	GO Biological Processes	GO:0050870	positive regulation of T cell activation	-5.22744	-3.23133	11/190	11501,12721,14991,16149,16186,16362,19260,20304,22329,60533,230979	Adam8,Coro1a,H2-M3,Cd74,Il2rg,Irf1,Ptpn22,Ccl5,Vcam1,Cd274,Tnfrsf14
12_Member	GO Biological Processes	GO:0030155	regulation of cell adhesion	-5.20636	-3.21263	22/706	11501,12721,12977,14726,14991,15894,15977,16149,16186,16362,16398,18606,19260,20304,20312,21929,22329,60533,78634,109254,223881,230979	Adam8,Coro1a,Csf1,Pdpn,H2-M3,Icam1,Ifnb1,Cd74,Il2rg,Irf1,Itga2,Enpp2,Ptpn22,Ccl5,Cx3cl1,Tnfaip3,Vcam1,Cd274,Spaca7,Adtrp,Rnd1,Tnfrsf14
12_Member	GO Biological Processes	GO:0030098	lymphocyte differentiation	-5.18735	-3.20073	16/403	11501,14087,14991,15977,16149,16169,16182,16186,16362,19260,20297,21929,56619,57757,58185,74748	Adam8,Fanca,H2-M3,Ifnb1,Cd74,Il15ra,Il18r1,Il2rg,Irf1,Ptpn22,Ccl20,Tnfaip3,Clec4e,Pglyrp2,Rsad2,Slamf8
12_Member	GO Biological Processes	GO:0050863	regulation of T cell activation	-5.18458	-3.2003	14/313	11501,12721,14087,14991,15977,16149,16186,16362,19260,20297,20304,22329,60533,230979	Adam8,Coro1a,Fanca,H2-M3,Ifnb1,Cd74,Il2rg,Irf1,Ptpn22,Ccl20,Ccl5,Vcam1,Cd274,Tnfrsf14
12_Member	GO Biological Processes	GO:1903706	regulation of hemopoiesis	-5.01497	-3.06002	16/416	11501,12977,14087,14825,14991,15977,16149,16169,16186,16362,18035,20297,20304,57757,74748,100038882	Adam8,Csf1,Fanca,Cxcl1,H2-M3,Ifnb1,Cd74,Il15ra,Il2rg,Irf1,Nfkbia,Ccl20,Ccl5,Pglyrp2,Slamf8,Isg15
12_Member	GO Biological Processes	GO:1903038	negative regulation of leukocyte cell-cell adhesion	-4.91375	-2.96744	9/133	11501,14991,15977,16149,16362,19260,60533,109254,230979	Adam8,H2-M3,Ifnb1,Cd74,Irf1,Ptpn22,Cd274,Adtrp,Tnfrsf14
12_Member	GO Biological Processes	GO:0007159	leukocyte cell-cell adhesion	-4.89521	-2.95338	14/332	11501,12721,14991,15894,15977,16149,16186,16362,19260,20304,22329,60533,109254,230979	Adam8,Coro1a,H2-M3,Icam1,Ifnb1,Cd74,Il2rg,Irf1,Ptpn22,Ccl5,Vcam1,Cd274,Adtrp,Tnfrsf14
12_Member	GO Biological Processes	GO:0007162	negative regulation of cell adhesion	-4.89446	-2.95338	13/288	11501,14991,15977,16149,16362,18606,19260,21929,60533,78634,109254,223881,230979	Adam8,H2-M3,Ifnb1,Cd74,Irf1,Enpp2,Ptpn22,Tnfaip3,Cd274,Spaca7,Adtrp,Rnd1,Tnfrsf14
12_Member	GO Biological Processes	GO:1902105	regulation of leukocyte differentiation	-4.67702	-2.75968	13/302	11501,12977,14087,14991,15977,16149,16169,16186,16362,20297,20304,57757,74748	Adam8,Csf1,Fanca,H2-M3,Ifnb1,Cd74,Il15ra,Il2rg,Irf1,Ccl20,Ccl5,Pglyrp2,Slamf8
12_Member	GO Biological Processes	GO:0002695	negative regulation of leukocyte activation	-4.50432	-2.59687	10/187	14991,15977,16149,16362,19260,20312,21929,57757,60533,230979	H2-M3,Ifnb1,Cd74,Irf1,Ptpn22,Cx3cl1,Tnfaip3,Pglyrp2,Cd274,Tnfrsf14
12_Member	GO Biological Processes	GO:0022408	negative regulation of cell-cell adhesion	-4.4649	-2.56713	10/189	11501,14991,15977,16149,16362,19260,21929,60533,109254,230979	Adam8,H2-M3,Ifnb1,Cd74,Irf1,Ptpn22,Tnfaip3,Cd274,Adtrp,Tnfrsf14
12_Member	GO Biological Processes	GO:0030217	T cell differentiation	-4.38515	-2.49497	12/277	11501,14087,14991,15977,16149,16182,16186,16362,19260,20297,56619,58185	Adam8,Fanca,H2-M3,Ifnb1,Cd74,Il18r1,Il2rg,Irf1,Ptpn22,Ccl20,Clec4e,Rsad2
12_Member	GO Biological Processes	GO:0050867	positive regulation of cell activation	-4.36966	-2.48321	16/470	11501,11541,12721,14726,14991,16149,16169,16186,16362,19260,20304,22329,53603,58194,60533,230979	Adam8,Adora2b,Coro1a,Pdpn,H2-M3,Cd74,Il15ra,Il2rg,Irf1,Ptpn22,Ccl5,Vcam1,Tslp,Sh3kbp1,Cd274,Tnfrsf14
12_Member	GO Biological Processes	GO:0051250	negative regulation of lymphocyte activation	-4.36299	-2.47841	9/156	14991,15977,16149,16362,19260,21929,57757,60533,230979	H2-M3,Ifnb1,Cd74,Irf1,Ptpn22,Tnfaip3,Pglyrp2,Cd274,Tnfrsf14
12_Member	GO Biological Processes	GO:0070661	leukocyte proliferation	-4.18628	-2.32693	13/337	12721,12977,14991,15977,16149,16362,19171,19260,20304,20312,22329,60533,230979	Coro1a,Csf1,H2-M3,Ifnb1,Cd74,Irf1,Psmb10,Ptpn22,Ccl5,Cx3cl1,Vcam1,Cd274,Tnfrsf14
12_Member	GO Biological Processes	GO:0050866	negative regulation of cell activation	-4.11447	-2.26252	10/208	14991,15977,16149,16362,19260,20312,21929,57757,60533,230979	H2-M3,Ifnb1,Cd74,Irf1,Ptpn22,Cx3cl1,Tnfaip3,Pglyrp2,Cd274,Tnfrsf14
12_Member	GO Biological Processes	GO:1903708	positive regulation of hemopoiesis	-4.01202	-2.18636	10/214	11501,12977,14825,14991,16149,16169,16186,16362,20304,100038882	Adam8,Csf1,Cxcl1,H2-M3,Cd74,Il15ra,Il2rg,Irf1,Ccl5,Isg15
12_Member	GO Biological Processes	GO:0002696	positive regulation of leukocyte activation	-3.9848	-2.16557	15/454	11501,11541,12721,14991,16149,16169,16186,16362,19260,20304,22329,53603,58194,60533,230979	Adam8,Adora2b,Coro1a,H2-M3,Cd74,Il15ra,Il2rg,Irf1,Ptpn22,Ccl5,Vcam1,Tslp,Sh3kbp1,Cd274,Tnfrsf14
12_Member	GO Biological Processes	GO:0032943	mononuclear cell proliferation	-3.84137	-2.04242	12/316	12721,12977,14991,15977,16149,16362,19171,19260,20304,22329,60533,230979	Coro1a,Csf1,H2-M3,Ifnb1,Cd74,Irf1,Psmb10,Ptpn22,Ccl5,Vcam1,Cd274,Tnfrsf14
12_Member	GO Biological Processes	GO:0032944	regulation of mononuclear cell proliferation	-3.77104	-1.97964	10/229	12721,12977,14991,16149,16362,19260,20304,22329,60533,230979	Coro1a,Csf1,H2-M3,Cd74,Irf1,Ptpn22,Ccl5,Vcam1,Cd274,Tnfrsf14
12_Member	GO Biological Processes	GO:0045589	regulation of regulatory T cell differentiation	-3.69131	-1.91463	4/28	14087,14991,16186,16362	Fanca,H2-M3,Il2rg,Irf1
12_Member	GO Biological Processes	GO:0070663	regulation of leukocyte proliferation	-3.60678	-1.84294	10/240	12721,12977,14991,16149,16362,19260,20304,22329,60533,230979	Coro1a,Csf1,H2-M3,Cd74,Irf1,Ptpn22,Ccl5,Vcam1,Cd274,Tnfrsf14
12_Member	GO Biological Processes	GO:0045580	regulation of T cell differentiation	-3.60408	-1.84244	8/155	11501,14087,14991,15977,16149,16186,16362,20297	Adam8,Fanca,H2-M3,Ifnb1,Cd74,Il2rg,Irf1,Ccl20
12_Member	GO Biological Processes	GO:0050868	negative regulation of T cell activation	-3.51634	-1.76451	7/121	14991,15977,16149,16362,19260,60533,230979	H2-M3,Ifnb1,Cd74,Irf1,Ptpn22,Cd274,Tnfrsf14
12_Member	GO Biological Processes	GO:0045066	regulatory T cell differentiation	-3.46107	-1.71648	4/32	14087,14991,16186,16362	Fanca,H2-M3,Il2rg,Irf1
12_Member	GO Biological Processes	GO:0051251	positive regulation of lymphocyte activation	-3.4547	-1.71145	13/400	11501,12721,14991,16149,16169,16186,16362,19260,20304,22329,58194,60533,230979	Adam8,Coro1a,H2-M3,Cd74,Il15ra,Il2rg,Irf1,Ptpn22,Ccl5,Vcam1,Sh3kbp1,Cd274,Tnfrsf14
12_Member	GO Biological Processes	GO:0098609	cell-cell adhesion	-3.40938	-1.67933	19/748	11501,12721,14726,14991,15894,15898,15977,16149,16186,16362,19260,20304,20312,21929,22329,60533,71790,109254,230979	Adam8,Coro1a,Pdpn,H2-M3,Icam1,Icam5,Ifnb1,Cd74,Il2rg,Irf1,Ptpn22,Ccl5,Cx3cl1,Tnfaip3,Vcam1,Cd274,Anxa9,Adtrp,Tnfrsf14
12_Member	GO Biological Processes	GO:0042098	T cell proliferation	-3.40206	-1.67331	9/209	12721,14991,16362,19171,19260,20304,22329,60533,230979	Coro1a,H2-M3,Irf1,Psmb10,Ptpn22,Ccl5,Vcam1,Cd274,Tnfrsf14
12_Member	GO Biological Processes	GO:0042129	regulation of T cell proliferation	-3.3175	-1.59696	8/171	12721,14991,16362,19260,20304,22329,60533,230979	Coro1a,H2-M3,Irf1,Ptpn22,Ccl5,Vcam1,Cd274,Tnfrsf14
12_Member	GO Biological Processes	GO:1902107	positive regulation of leukocyte differentiation	-3.30071	-1.58347	8/172	11501,12977,14991,16149,16169,16186,16362,20304	Adam8,Csf1,H2-M3,Cd74,Il15ra,Il2rg,Irf1,Ccl5
12_Member	GO Biological Processes	GO:0046651	lymphocyte proliferation	-3.28147	-1.56549	11/313	12721,14991,15977,16149,16362,19171,19260,20304,22329,60533,230979	Coro1a,H2-M3,Ifnb1,Cd74,Irf1,Psmb10,Ptpn22,Ccl5,Vcam1,Cd274,Tnfrsf14
12_Member	GO Biological Processes	GO:0046640	regulation of alpha-beta T cell proliferation	-3.21498	-1.50895	4/37	16362,19260,60533,230979	Irf1,Ptpn22,Cd274,Tnfrsf14
12_Member	GO Biological Processes	GO:0032946	positive regulation of mononuclear cell proliferation	-3.19126	-1.48647	7/137	12721,12977,16149,19260,20304,22329,60533	Coro1a,Csf1,Cd74,Ptpn22,Ccl5,Vcam1,Cd274
12_Member	GO Biological Processes	GO:0050670	regulation of lymphocyte proliferation	-3.15732	-1.45619	9/226	12721,14991,16149,16362,19260,20304,22329,60533,230979	Coro1a,H2-M3,Cd74,Irf1,Ptpn22,Ccl5,Vcam1,Cd274,Tnfrsf14
12_Member	GO Biological Processes	GO:2001185	regulation of CD8-positive, alpha-beta T cell activation	-3.149	-1.4503	3/17	16362,19260,60533	Irf1,Ptpn22,Cd274
12_Member	GO Biological Processes	GO:0070665	positive regulation of leukocyte proliferation	-3.06333	-1.38472	7/144	12721,12977,16149,19260,20304,22329,60533	Coro1a,Csf1,Cd74,Ptpn22,Ccl5,Vcam1,Cd274
12_Member	GO Biological Processes	GO:0046633	alpha-beta T cell proliferation	-3.00376	-1.34145	4/42	16362,19260,60533,230979	Irf1,Ptpn22,Cd274,Tnfrsf14
12_Member	GO Biological Processes	GO:0045621	positive regulation of lymphocyte differentiation	-2.97238	-1.31297	6/109	11501,14991,16149,16169,16186,16362	Adam8,H2-M3,Cd74,Il15ra,Il2rg,Irf1
12_Member	GO Biological Processes	GO:0050671	positive regulation of lymphocyte proliferation	-2.50106	-0.924873	6/135	12721,16149,19260,20304,22329,60533	Coro1a,Cd74,Ptpn22,Ccl5,Vcam1,Cd274
12_Member	GO Biological Processes	GO:0045582	positive regulation of T cell differentiation	-2.45195	-0.885681	5/96	11501,14991,16149,16186,16362	Adam8,H2-M3,Cd74,Il2rg,Irf1
12_Member	GO Biological Processes	GO:0042102	positive regulation of T cell proliferation	-2.43264	-0.870808	5/97	12721,19260,20304,22329,60533	Coro1a,Ptpn22,Ccl5,Vcam1,Cd274
12_Member	GO Biological Processes	GO:0036037	CD8-positive, alpha-beta T cell activation	-2.41685	-0.862024	3/30	16362,19260,60533	Irf1,Ptpn22,Cd274
12_Member	GO Biological Processes	GO:0046636	negative regulation of alpha-beta T cell activation	-2.00566	-0.52784	3/42	16362,60533,230979	Irf1,Cd274,Tnfrsf14
13_Summary	Reactome Gene Sets	R-MMU-1280215	Cytokine Signaling in Immune system	-6.83247	-4.58727	21/516	11796,12977,12981,13874,14573,15977,16169,16178,16913,18033,18034,18035,18036,19171,26410,50931,53603,70686,108960,231655,100038882,21929,56489,24088,12266,14825,18037,58194,12633,20304,56619,16186,19260	Birc3,Csf1,Csf2,Ereg,Gdnf,Ifnb1,Il15ra,Il1r2,Psmb8,Nfkb1,Nfkb2,Nfkbia,Nfkbib,Psmb10,Map3k8,Il27ra,Tslp,Dusp16,Irak2,Oasl1,Isg15,Tnfaip3,Ikbke,Tlr2,C3,Cxcl1,Nfkbie,Sh3kbp1,Cflar,Ccl5,Clec4e,Il2rg,Ptpn22
13_Member	Reactome Gene Sets	R-MMU-1280215	Cytokine Signaling in Immune system	-6.83247	-4.58727	21/516	11796,12977,12981,13874,14573,15977,16169,16178,16913,18033,18034,18035,18036,19171,26410,50931,53603,70686,108960,231655,100038882	Birc3,Csf1,Csf2,Ereg,Gdnf,Ifnb1,Il15ra,Il1r2,Psmb8,Nfkb1,Nfkb2,Nfkbia,Nfkbib,Psmb10,Map3k8,Il27ra,Tslp,Dusp16,Irak2,Oasl1,Isg15
13_Member	Reactome Gene Sets	R-MMU-168928	DDX58/IFIH1-mediated induction of interferon-alpha/beta	-6.29771	-4.1267	6/29	18033,18034,18035,18036,21929,56489	Nfkb1,Nfkb2,Nfkbia,Nfkbib,Tnfaip3,Ikbke
13_Member	Reactome Gene Sets	R-MMU-9020702	Interleukin-1 signaling	-6.20725	-4.04975	9/93	16178,16913,18033,18034,18035,18036,19171,26410,108960	Il1r2,Psmb8,Nfkb1,Nfkb2,Nfkbia,Nfkbib,Psmb10,Map3k8,Irak2
13_Member	Reactome Gene Sets	R-MMU-449147	Signaling by Interleukins	-6.20664	-4.04975	14/256	12977,12981,16169,16178,16913,18033,18034,18035,18036,19171,26410,50931,53603,108960	Csf1,Csf2,Il15ra,Il1r2,Psmb8,Nfkb1,Nfkb2,Nfkbia,Nfkbib,Psmb10,Map3k8,Il27ra,Tslp,Irak2
13_Member	Reactome Gene Sets	R-MMU-446652	Interleukin-1 family signaling	-5.75999	-3.65848	9/105	16178,16913,18033,18034,18035,18036,19171,26410,108960	Il1r2,Psmb8,Nfkb1,Nfkb2,Nfkbia,Nfkbib,Psmb10,Map3k8,Irak2
13_Member	Reactome Gene Sets	R-MMU-166166	MyD88-independent TLR4 cascade	-5.44685	-3.42037	8/86	11796,18033,18034,18035,18036,26410,56489,108960	Birc3,Nfkb1,Nfkb2,Nfkbia,Nfkbib,Map3k8,Ikbke,Irak2
13_Member	Reactome Gene Sets	R-MMU-937061	TRIF(TICAM1)-mediated TLR4 signaling	-5.44685	-3.42037	8/86	11796,18033,18034,18035,18036,26410,56489,108960	Birc3,Nfkb1,Nfkb2,Nfkbia,Nfkbib,Map3k8,Ikbke,Irak2
13_Member	Reactome Gene Sets	R-MMU-1810476	RIP-mediated NFkB activation via ZBP1	-5.42278	-3.40198	4/11	18033,18034,18035,18036	Nfkb1,Nfkb2,Nfkbia,Nfkbib
13_Member	Reactome Gene Sets	R-MMU-1606322	ZBP1(DAI) mediated induction of type I IFNs	-5.2503	-3.24936	4/12	18033,18034,18035,18036	Nfkb1,Nfkb2,Nfkbia,Nfkbib
13_Member	Reactome Gene Sets	R-MMU-933542	TRAF6 mediated NF-kB activation	-5.09421	-3.12145	4/13	18033,18034,18035,18036	Nfkb1,Nfkb2,Nfkbia,Nfkbib
13_Member	Reactome Gene Sets	R-MMU-445989	TAK1 activates NFkB by phosphorylation and activation of IKKs complex	-5.07541	-3.10941	5/27	18033,18034,18035,18036,108960	Nfkb1,Nfkb2,Nfkbia,Nfkbib,Irak2
13_Member	Reactome Gene Sets	R-MMU-168898	Toll-like Receptor Cascades	-4.96695	-3.01635	9/131	11796,18033,18034,18035,18036,24088,26410,56489,108960	Birc3,Nfkb1,Nfkb2,Nfkbia,Nfkbib,Tlr2,Map3k8,Ikbke,Irak2
13_Member	Reactome Gene Sets	R-MMU-166016	Toll Like Receptor 4 (TLR4) Cascade	-4.89332	-2.95338	8/102	11796,18033,18034,18035,18036,26410,56489,108960	Birc3,Nfkb1,Nfkb2,Nfkbia,Nfkbib,Map3k8,Ikbke,Irak2
13_Member	KEGG Pathway	mmu05134	Legionellosis	-4.47804	-2.57835	6/58	12266,14825,18033,18034,18035,24088	C3,Cxcl1,Nfkb1,Nfkb2,Nfkbia,Tlr2
13_Member	Reactome Gene Sets	R-MMU-1169091	Activation of NF-kappaB in B cells	-4.27212	-2.39307	6/63	16913,18033,18035,18036,18037,19171	Psmb8,Nfkb1,Nfkbia,Nfkbib,Nfkbie,Psmb10
13_Member	Reactome Gene Sets	R-MMU-168164	Toll Like Receptor 3 (TLR3) Cascade	-4.15734	-2.29974	6/66	18033,18034,18035,18036,26410,108960	Nfkb1,Nfkb2,Nfkbia,Nfkbib,Map3k8,Irak2
13_Member	Reactome Gene Sets	R-MMU-983705	Signaling by the B Cell Receptor (BCR)	-4.08694	-2.24359	7/98	16913,18033,18035,18036,18037,19171,58194	Psmb8,Nfkb1,Nfkbia,Nfkbib,Nfkbie,Psmb10,Sh3kbp1
13_Member	Reactome Gene Sets	R-MMU-168142	Toll Like Receptor 10 (TLR10) Cascade	-4.08409	-2.24359	6/68	18033,18034,18035,18036,26410,108960	Nfkb1,Nfkb2,Nfkbia,Nfkbib,Map3k8,Irak2
13_Member	Reactome Gene Sets	R-MMU-168176	Toll Like Receptor 5 (TLR5) Cascade	-4.08409	-2.24359	6/68	18033,18034,18035,18036,26410,108960	Nfkb1,Nfkb2,Nfkbia,Nfkbib,Map3k8,Irak2
13_Member	Reactome Gene Sets	R-MMU-975871	MyD88 cascade initiated on plasma membrane	-4.08409	-2.24359	6/68	18033,18034,18035,18036,26410,108960	Nfkb1,Nfkb2,Nfkbia,Nfkbib,Map3k8,Irak2
13_Member	Reactome Gene Sets	R-MMU-166058	MyD88:MAL(TIRAP) cascade initiated on plasma membrane	-4.04838	-2.21783	6/69	18033,18034,18035,18036,26410,108960	Nfkb1,Nfkb2,Nfkbia,Nfkbib,Map3k8,Irak2
13_Member	Reactome Gene Sets	R-MMU-168179	Toll Like Receptor TLR1:TLR2 Cascade	-4.04838	-2.21783	6/69	18033,18034,18035,18036,26410,108960	Nfkb1,Nfkb2,Nfkbia,Nfkbib,Map3k8,Irak2
13_Member	Reactome Gene Sets	R-MMU-168188	Toll Like Receptor TLR6:TLR2 Cascade	-4.04838	-2.21783	6/69	18033,18034,18035,18036,26410,108960	Nfkb1,Nfkb2,Nfkbia,Nfkbib,Map3k8,Irak2
13_Member	Reactome Gene Sets	R-MMU-181438	Toll Like Receptor 2 (TLR2) Cascade	-4.04838	-2.21783	6/69	18033,18034,18035,18036,26410,108960	Nfkb1,Nfkb2,Nfkbia,Nfkbib,Map3k8,Irak2
13_Member	KEGG Pathway	mmu05142	Chagas disease (American trypanosomiasis)	-4.00397	-2.18154	7/101	12266,12633,15977,18033,18035,20304,24088	C3,Cflar,Ifnb1,Nfkb1,Nfkbia,Ccl5,Tlr2
13_Member	Reactome Gene Sets	R-MMU-1168372	Downstream signaling events of B Cell Receptor (BCR)	-3.87838	-2.07329	6/74	16913,18033,18035,18036,18037,19171	Psmb8,Nfkb1,Nfkbia,Nfkbib,Nfkbie,Psmb10
13_Member	Reactome Gene Sets	R-MMU-975138	TRAF6 mediated induction of NFkB and MAP kinases upon TLR7/8 or 9 activation	-3.75166	-1.96324	6/78	18033,18034,18035,18036,26410,108960	Nfkb1,Nfkb2,Nfkbia,Nfkbib,Map3k8,Irak2
13_Member	Reactome Gene Sets	R-MMU-4755510	SUMOylation of immune response proteins	-3.74369	-1.95824	3/11	18034,18035,56489	Nfkb2,Nfkbia,Ikbke
13_Member	Reactome Gene Sets	R-MMU-168181	Toll Like Receptor 7/8 (TLR7/8) Cascade	-3.72115	-1.94011	6/79	18033,18034,18035,18036,26410,108960	Nfkb1,Nfkb2,Nfkbia,Nfkbib,Map3k8,Irak2
13_Member	Reactome Gene Sets	R-MMU-975155	MyD88 dependent cascade initiated on endosome	-3.72115	-1.94011	6/79	18033,18034,18035,18036,26410,108960	Nfkb1,Nfkb2,Nfkbia,Nfkbib,Map3k8,Irak2
13_Member	Reactome Gene Sets	R-MMU-1834949	Cytosolic sensors of pathogen-associated DNA	-3.63044	-1.85665	4/29	18033,18034,18035,18036	Nfkb1,Nfkb2,Nfkbia,Nfkbib
13_Member	Reactome Gene Sets	R-MMU-168138	Toll Like Receptor 9 (TLR9) Cascade	-3.60348	-1.84244	6/83	18033,18034,18035,18036,26410,108960	Nfkb1,Nfkb2,Nfkbia,Nfkbib,Map3k8,Irak2
13_Member	KEGG Pathway	mmu05140	Leishmaniasis	-3.17631	-1.47396	5/66	12266,18033,18035,18036,24088	C3,Nfkb1,Nfkbia,Nfkbib,Tlr2
13_Member	Reactome Gene Sets	R-MMU-5621481	C-type lectin receptors (CLRs)	-3.12312	-1.42923	6/102	16913,18033,18034,18035,19171,56619	Psmb8,Nfkb1,Nfkb2,Nfkbia,Psmb10,Clec4e
13_Member	KEGG Pathway	mmu04659	Th17 cell differentiation	-3.12312	-1.42923	6/102	16186,18033,18035,18036,18037,50931	Il2rg,Nfkb1,Nfkbia,Nfkbib,Nfkbie,Il27ra
13_Member	KEGG Pathway	mmu04660	T cell receptor signaling pathway	-3.10083	-1.41524	6/103	12981,18033,18035,18036,18037,26410	Csf2,Nfkb1,Nfkbia,Nfkbib,Nfkbie,Map3k8
13_Member	Reactome Gene Sets	R-MMU-5607764	CLEC7A (Dectin-1) signaling	-2.65946	-1.05694	5/86	16913,18033,18034,18035,19171	Psmb8,Nfkb1,Nfkb2,Nfkbia,Psmb10
13_Member	KEGG Pathway	mmu04658	Th1 and Th2 cell differentiation	-2.63744	-1.03878	5/87	16186,18033,18035,18036,18037	Il2rg,Nfkb1,Nfkbia,Nfkbib,Nfkbie
13_Member	Reactome Gene Sets	R-MMU-202403	TCR signaling	-2.35775	-0.814917	5/101	16913,18033,18035,19171,19260	Psmb8,Nfkb1,Nfkbia,Psmb10,Ptpn22
13_Member	KEGG Pathway	mmu05145	Toxoplasmosis	-2.23504	-0.710599	5/108	11796,18033,18035,18036,24088	Birc3,Nfkb1,Nfkbia,Nfkbib,Tlr2
13_Member	KEGG Pathway	mmu04920	Adipocytokine signaling pathway	-2.16837	-0.654937	4/71	18033,18035,18036,18037	Nfkb1,Nfkbia,Nfkbib,Nfkbie
13_Member	KEGG Pathway	mmu04662	B cell receptor signaling pathway	-2.14709	-0.639924	4/72	18033,18035,18036,18037	Nfkb1,Nfkbia,Nfkbib,Nfkbie
13_Member	Reactome Gene Sets	R-MMU-2871837	FCERI mediated NF-kB activation	-2.12615	-0.622026	4/73	16913,18033,18035,19171	Psmb8,Nfkb1,Nfkbia,Psmb10
13_Member	KEGG Pathway	mmu04722	Neurotrophin signaling pathway	-2.03133	-0.54469	5/121	18033,18035,18036,18037,108960	Nfkb1,Nfkbia,Nfkbib,Nfkbie,Irak2
14_Summary	GO Biological Processes	GO:0002285	lymphocyte activation involved in immune response	-6.72943	-4.50094	13/197	11628,12721,14991,15894,15977,16182,16362,20297,21929,50931,56619,57757,74732,12258,16365,74748,230979,547253,11541,16169,19260,16149,18035,20312,60533,109254,58185	Aicda,Coro1a,H2-M3,Icam1,Ifnb1,Il18r1,Irf1,Ccl20,Tnfaip3,Il27ra,Clec4e,Pglyrp2,Stx11,Serping1,Acod1,Slamf8,Tnfrsf14,Parp14,Adora2b,Il15ra,Ptpn22,Cd74,Nfkbia,Cx3cl1,Cd274,Adtrp,Rsad2
14_Member	GO Biological Processes	GO:0002285	lymphocyte activation involved in immune response	-6.72943	-4.50094	13/197	11628,12721,14991,15894,15977,16182,16362,20297,21929,50931,56619,57757,74732	Aicda,Coro1a,H2-M3,Icam1,Ifnb1,Il18r1,Irf1,Ccl20,Tnfaip3,Il27ra,Clec4e,Pglyrp2,Stx11
14_Member	GO Biological Processes	GO:0050777	negative regulation of immune response	-5.9801	-3.85016	11/159	12258,14991,15977,16362,16365,21929,50931,57757,74748,230979,547253	Serping1,H2-M3,Ifnb1,Irf1,Acod1,Tnfaip3,Il27ra,Pglyrp2,Slamf8,Tnfrsf14,Parp14
14_Member	GO Biological Processes	GO:0002366	leukocyte activation involved in immune response	-5.8554	-3.74148	14/274	11541,11628,12721,14991,15894,15977,16182,16362,20297,21929,50931,56619,57757,74732	Adora2b,Aicda,Coro1a,H2-M3,Icam1,Ifnb1,Il18r1,Irf1,Ccl20,Tnfaip3,Il27ra,Clec4e,Pglyrp2,Stx11
14_Member	GO Biological Processes	GO:0002263	cell activation involved in immune response	-5.78122	-3.67665	14/278	11541,11628,12721,14991,15894,15977,16182,16362,20297,21929,50931,56619,57757,74732	Adora2b,Aicda,Coro1a,H2-M3,Icam1,Ifnb1,Il18r1,Irf1,Ccl20,Tnfaip3,Il27ra,Clec4e,Pglyrp2,Stx11
14_Member	GO Biological Processes	GO:0030101	natural killer cell activation	-5.02176	-3.06463	8/98	12721,15977,16169,16182,16362,19260,57757,74732	Coro1a,Ifnb1,Il15ra,Il18r1,Irf1,Ptpn22,Pglyrp2,Stx11
14_Member	GO Biological Processes	GO:0002683	negative regulation of immune system process	-4.80652	-2.87079	17/482	12258,14991,15977,16149,16362,16365,18035,19260,20312,21929,50931,57757,60533,74748,109254,230979,547253	Serping1,H2-M3,Ifnb1,Cd74,Irf1,Acod1,Nfkbia,Ptpn22,Cx3cl1,Tnfaip3,Il27ra,Pglyrp2,Cd274,Slamf8,Adtrp,Tnfrsf14,Parp14
14_Member	GO Biological Processes	GO:0002828	regulation of type 2 immune response	-4.76716	-2.84174	5/31	15977,16149,16362,50931,58185	Ifnb1,Cd74,Irf1,Il27ra,Rsad2
14_Member	GO Biological Processes	GO:0002286	T cell activation involved in immune response	-4.48618	-2.58263	8/116	14991,15894,15977,16182,16362,20297,56619,74732	H2-M3,Icam1,Ifnb1,Il18r1,Irf1,Ccl20,Clec4e,Stx11
14_Member	GO Biological Processes	GO:0045824	negative regulation of innate immune response	-4.35217	-2.46944	6/61	12258,14991,16365,21929,74748,547253	Serping1,H2-M3,Acod1,Tnfaip3,Slamf8,Parp14
14_Member	GO Biological Processes	GO:0042092	type 2 immune response	-4.21271	-2.34093	5/40	15977,16149,16362,50931,58185	Ifnb1,Cd74,Irf1,Il27ra,Rsad2
14_Member	GO Biological Processes	GO:0002829	negative regulation of type 2 immune response	-3.41025	-1.67933	3/14	15977,16362,50931	Ifnb1,Irf1,Il27ra
14_Member	GO Biological Processes	GO:0002698	negative regulation of immune effector process	-3.2293	-1.52081	7/135	12258,14991,15977,16362,21929,57757,74748	Serping1,H2-M3,Ifnb1,Irf1,Tnfaip3,Pglyrp2,Slamf8
14_Member	GO Biological Processes	GO:0002323	natural killer cell activation involved in immune response	-3.08466	-1.40257	4/40	12721,15977,57757,74732	Coro1a,Ifnb1,Pglyrp2,Stx11
14_Member	GO Biological Processes	GO:0002820	negative regulation of adaptive immune response	-2.81926	-1.18456	4/47	14991,15977,50931,230979	H2-M3,Ifnb1,Il27ra,Tnfrsf14
14_Member	GO Biological Processes	GO:0045620	negative regulation of lymphocyte differentiation	-2.53764	-0.956858	4/56	15977,16149,16362,57757	Ifnb1,Cd74,Irf1,Pglyrp2
14_Member	GO Biological Processes	GO:1902106	negative regulation of leukocyte differentiation	-2.32165	-0.781343	5/103	14991,15977,16149,16362,57757	H2-M3,Ifnb1,Cd74,Irf1,Pglyrp2
14_Member	GO Biological Processes	GO:1903707	negative regulation of hemopoiesis	-2.15724	-0.649293	6/159	14991,15977,16149,16362,18035,57757	H2-M3,Ifnb1,Cd74,Irf1,Nfkbia,Pglyrp2
14_Member	GO Biological Processes	GO:0002823	negative regulation of adaptive immune response based on somatic recombination of immune receptors b	-2.00566	-0.52784	3/42	14991,15977,50931	H2-M3,Ifnb1,Il27ra
15_Summary	KEGG Pathway	mmu05323	Rheumatoid arthritis	-6.63395	-4.42155	9/83	12977,12981,15894,17392,20297,20304,24088,76252,83996,11501,15977,16149,24108,74481,272382,18035,22038,100038882	Csf1,Csf2,Icam1,Mmp3,Ccl20,Ccl5,Tlr2,Atp6v0e2,Mmp1b,Adam8,Ifnb1,Cd74,Ubd,Batf2,Spib,Nfkbia,Plscr1,Isg15
15_Member	KEGG Pathway	mmu05323	Rheumatoid arthritis	-6.63395	-4.42155	9/83	12977,12981,15894,17392,20297,20304,24088,76252,83996	Csf1,Csf2,Icam1,Mmp3,Ccl20,Ccl5,Tlr2,Atp6v0e2,Mmp1b
15_Member	GO Biological Processes	GO:0002573	myeloid leukocyte differentiation	-3.89698	-2.08566	10/221	11501,12977,12981,15977,16149,20304,24088,24108,74481,272382	Adam8,Csf1,Csf2,Ifnb1,Cd74,Ccl5,Tlr2,Ubd,Batf2,Spib
15_Member	GO Biological Processes	GO:0030099	myeloid cell differentiation	-3.35317	-1.627	13/410	11501,12977,12981,15977,16149,18035,20304,22038,24088,24108,74481,272382,100038882	Adam8,Csf1,Csf2,Ifnb1,Cd74,Nfkbia,Ccl5,Plscr1,Tlr2,Ubd,Batf2,Spib,Isg15
15_Member	GO Biological Processes	GO:0030225	macrophage differentiation	-3.08466	-1.40257	4/40	12977,12981,24088,272382	Csf1,Csf2,Tlr2,Spib
15_Member	GO Biological Processes	GO:0010743	regulation of macrophage derived foam cell differentiation	-2.87119	-1.23018	3/21	12977,12981,18035	Csf1,Csf2,Nfkbia
15_Member	GO Biological Processes	GO:0010742	macrophage derived foam cell differentiation	-2.64681	-1.04526	3/25	12977,12981,18035	Csf1,Csf2,Nfkbia
15_Member	GO Biological Processes	GO:0090077	foam cell differentiation	-2.59694	-1.00256	3/26	12977,12981,18035	Csf1,Csf2,Nfkbia
15_Member	GO Biological Processes	GO:0030224	monocyte differentiation	-2.45925	-0.891189	3/29	12977,12981,16149	Csf1,Csf2,Cd74
15_Member	GO Biological Processes	GO:1903131	mononuclear cell differentiation	-2.45925	-0.891189	3/29	12977,12981,16149	Csf1,Csf2,Cd74
15_Member	GO Biological Processes	GO:0045670	regulation of osteoclast differentiation	-2.08529	-0.58507	4/75	11501,12977,15977,20304	Adam8,Csf1,Ifnb1,Ccl5
15_Member	GO Biological Processes	GO:0045637	regulation of myeloid cell differentiation	-2.03251	-0.545121	7/221	11501,12977,15977,16149,18035,20304,100038882	Adam8,Csf1,Ifnb1,Cd74,Nfkbia,Ccl5,Isg15
16_Summary	GO Biological Processes	GO:0060759	regulation of response to cytokine stimulus	-6.25944	-4.092	10/119	12977,16149,16178,24088,53603,56489,58203,67338,108960,547253	Csf1,Cd74,Il1r2,Tlr2,Tslp,Ikbke,Zbp1,Rffl,Irak2,Parp14
16_Member	GO Biological Processes	GO:0060759	regulation of response to cytokine stimulus	-6.25944	-4.092	10/119	12977,16149,16178,24088,53603,56489,58203,67338,108960,547253	Csf1,Cd74,Il1r2,Tlr2,Tslp,Ikbke,Zbp1,Rffl,Irak2,Parp14
16_Member	GO Biological Processes	GO:0060760	positive regulation of response to cytokine stimulus	-5.98215	-3.85016	7/51	12977,16149,24088,53603,56489,58203,547253	Csf1,Cd74,Tlr2,Tslp,Ikbke,Zbp1,Parp14
16_Member	GO Biological Processes	GO:0001959	regulation of cytokine-mediated signaling pathway	-5.6239	-3.55195	9/109	12977,16149,16178,53603,56489,58203,67338,108960,547253	Csf1,Cd74,Il1r2,Tslp,Ikbke,Zbp1,Rffl,Irak2,Parp14
16_Member	GO Biological Processes	GO:0001961	positive regulation of cytokine-mediated signaling pathway	-5.12472	-3.14968	6/45	12977,16149,53603,56489,58203,547253	Csf1,Cd74,Tslp,Ikbke,Zbp1,Parp14
17_Summary	GO Biological Processes	GO:0002700	regulation of production of molecular mediator of immune response	-6.11787	-3.96788	11/154	14991,15977,16149,16182,19260,20297,21929,24088,50931,58185,230979,16186,16362,60533,11628,56619	H2-M3,Ifnb1,Cd74,Il18r1,Ptpn22,Ccl20,Tnfaip3,Tlr2,Il27ra,Rsad2,Tnfrsf14,Il2rg,Irf1,Cd274,Aicda,Clec4e
17_Member	GO Biological Processes	GO:0002700	regulation of production of molecular mediator of immune response	-6.11787	-3.96788	11/154	14991,15977,16149,16182,19260,20297,21929,24088,50931,58185,230979	H2-M3,Ifnb1,Cd74,Il18r1,Ptpn22,Ccl20,Tnfaip3,Tlr2,Il27ra,Rsad2,Tnfrsf14
17_Member	GO Biological Processes	GO:0002718	regulation of cytokine production involved in immune response	-5.48533	-3.44637	8/85	14991,15977,16149,16182,20297,24088,58185,230979	H2-M3,Ifnb1,Cd74,Il18r1,Ccl20,Tlr2,Rsad2,Tnfrsf14
17_Member	GO Biological Processes	GO:0002367	cytokine production involved in immune response	-4.77061	-2.84174	8/106	14991,15977,16149,16182,20297,24088,58185,230979	H2-M3,Ifnb1,Cd74,Il18r1,Ccl20,Tlr2,Rsad2,Tnfrsf14
17_Member	GO Biological Processes	GO:0002720	positive regulation of cytokine production involved in immune response	-4.61154	-2.70017	6/55	14991,16149,16182,24088,58185,230979	H2-M3,Cd74,Il18r1,Tlr2,Rsad2,Tnfrsf14
17_Member	GO Biological Processes	GO:0046631	alpha-beta T cell activation	-4.15329	-2.29743	9/166	14991,16182,16186,16362,19260,20297,58185,60533,230979	H2-M3,Il18r1,Il2rg,Irf1,Ptpn22,Ccl20,Rsad2,Cd274,Tnfrsf14
17_Member	GO Biological Processes	GO:0002702	positive regulation of production of molecular mediator of immune response	-3.92386	-2.11097	7/104	14991,16149,16182,19260,24088,58185,230979	H2-M3,Cd74,Il18r1,Ptpn22,Tlr2,Rsad2,Tnfrsf14
17_Member	GO Biological Processes	GO:0002724	regulation of T cell cytokine production	-3.51548	-1.76451	4/31	15977,16182,20297,58185	Ifnb1,Il18r1,Ccl20,Rsad2
17_Member	GO Biological Processes	GO:0002440	production of molecular mediator of immune response	-3.41324	-1.67933	12/352	11628,14991,15977,16149,16182,19260,20297,21929,24088,50931,58185,230979	Aicda,H2-M3,Ifnb1,Cd74,Il18r1,Ptpn22,Ccl20,Tnfaip3,Tlr2,Il27ra,Rsad2,Tnfrsf14
17_Member	GO Biological Processes	GO:0035710	CD4-positive, alpha-beta T cell activation	-3.05704	-1.38302	6/105	16182,16186,16362,20297,58185,60533	Il18r1,Il2rg,Irf1,Ccl20,Rsad2,Cd274
17_Member	GO Biological Processes	GO:0046634	regulation of alpha-beta T cell activation	-3.03551	-1.36491	6/106	16186,16362,19260,20297,60533,230979	Il2rg,Irf1,Ptpn22,Ccl20,Cd274,Tnfrsf14
17_Member	GO Biological Processes	GO:0002369	T cell cytokine production	-3.00376	-1.34145	4/42	15977,16182,20297,58185	Ifnb1,Il18r1,Ccl20,Rsad2
17_Member	GO Biological Processes	GO:0002827	positive regulation of T-helper 1 type immune response	-2.8109	-1.17828	3/22	16182,16362,50931	Il18r1,Irf1,Il27ra
17_Member	GO Biological Processes	GO:0035743	CD4-positive, alpha-beta T cell cytokine production	-2.69896	-1.08763	3/24	15977,16182,58185	Ifnb1,Il18r1,Rsad2
17_Member	GO Biological Processes	GO:0043367	CD4-positive, alpha-beta T cell differentiation	-2.68179	-1.07243	5/85	16182,16186,16362,20297,58185	Il18r1,Il2rg,Irf1,Ccl20,Rsad2
17_Member	GO Biological Processes	GO:0034123	positive regulation of toll-like receptor signaling pathway	-2.59694	-1.00256	3/26	19260,24088,58185	Ptpn22,Tlr2,Rsad2
17_Member	GO Biological Processes	GO:0002825	regulation of T-helper 1 type immune response	-2.45925	-0.891189	3/29	16182,16362,50931	Il18r1,Irf1,Il27ra
17_Member	GO Biological Processes	GO:2000514	regulation of CD4-positive, alpha-beta T cell activation	-2.2804	-0.749233	4/66	16186,16362,20297,60533	Il2rg,Irf1,Ccl20,Cd274
17_Member	GO Biological Processes	GO:0002287	alpha-beta T cell activation involved in immune response	-2.21203	-0.69383	4/69	14991,16182,16362,20297	H2-M3,Il18r1,Irf1,Ccl20
17_Member	GO Biological Processes	GO:0002292	T cell differentiation involved in immune response	-2.10555	-0.603804	4/74	16182,16362,20297,56619	Il18r1,Irf1,Ccl20,Clec4e
17_Member	GO Biological Processes	GO:0046632	alpha-beta T cell differentiation	-2.04601	-0.555331	5/120	16182,16186,16362,20297,58185	Il18r1,Il2rg,Irf1,Ccl20,Rsad2
18_Summary	KEGG Pathway	mmu04064	NF-kappa B signaling pathway	-5.8303	-3.71952	9/103	11796,12633,15894,18033,18034,18035,21929,22029,22329,16398,12122,108960	Birc3,Cflar,Icam1,Nfkb1,Nfkb2,Nfkbia,Tnfaip3,Traf1,Vcam1,Itga2,Bid,Irak2
18_Member	KEGG Pathway	mmu04064	NF-kappa B signaling pathway	-5.8303	-3.71952	9/103	11796,12633,15894,18033,18034,18035,21929,22029,22329	Birc3,Cflar,Icam1,Nfkb1,Nfkb2,Nfkbia,Tnfaip3,Traf1,Vcam1
18_Member	Reactome Gene Sets	R-MMU-73887	Death Receptor Signalling	-2.75771	-1.13535	6/120	11796,12633,18033,18035,21929,22029	Birc3,Cflar,Nfkb1,Nfkbia,Tnfaip3,Traf1
18_Member	KEGG Pathway	mmu05222	Small cell lung cancer	-2.7274	-1.11109	5/83	11796,16398,18033,18035,22029	Birc3,Itga2,Nfkb1,Nfkbia,Traf1
18_Member	Reactome Gene Sets	R-MMU-5357956	TNFR1-induced NFkappaB signaling pathway	-2.54916	-0.965603	3/27	11796,21929,22029	Birc3,Tnfaip3,Traf1
18_Member	KEGG Pathway	mmu04210	Apoptosis	-2.48523	-0.909948	6/136	11796,12122,12633,18033,18035,22029	Birc3,Bid,Cflar,Nfkb1,Nfkbia,Traf1
18_Member	Reactome Gene Sets	R-MMU-5357905	Regulation of TNFR1 signaling	-2.41685	-0.862024	3/30	11796,21929,22029	Birc3,Tnfaip3,Traf1
18_Member	Reactome Gene Sets	R-MMU-168638	NOD1/2 Signaling Pathway	-2.33662	-0.79547	3/32	11796,21929,108960	Birc3,Tnfaip3,Irak2
18_Member	Reactome Gene Sets	R-MMU-75893	TNF signaling	-2.06416	-0.569275	3/40	11796,21929,22029	Birc3,Tnfaip3,Traf1
19_Summary	GO Biological Processes	GO:0007249	I-kappaB kinase/NF-kappaB signaling	-5.74775	-3.64929	12/203	16149,16362,18033,18034,18035,20210,20312,21929,22029,24088,24108,108960,11796,16182,19260,93692,11501,12633,15894,14087,16365,18036,16186	Cd74,Irf1,Nfkb1,Nfkb2,Nfkbia,Saa3,Cx3cl1,Tnfaip3,Traf1,Tlr2,Ubd,Irak2,Birc3,Il18r1,Ptpn22,Glrx,Adam8,Cflar,Icam1,Fanca,Acod1,Nfkbib,Il2rg
19_Member	GO Biological Processes	GO:0007249	I-kappaB kinase/NF-kappaB signaling	-5.74775	-3.64929	12/203	16149,16362,18033,18034,18035,20210,20312,21929,22029,24088,24108,108960	Cd74,Irf1,Nfkb1,Nfkb2,Nfkbia,Saa3,Cx3cl1,Tnfaip3,Traf1,Tlr2,Ubd,Irak2
19_Member	GO Biological Processes	GO:0038061	NIK/NF-kappaB signaling	-4.6532	-2.73786	8/110	11796,16182,18033,18034,19260,24088,93692,108960	Birc3,Il18r1,Nfkb1,Nfkb2,Ptpn22,Tlr2,Glrx,Irak2
19_Member	GO Biological Processes	GO:0051092	positive regulation of NF-kappaB transcription factor activity	-4.08656	-2.24359	8/132	11501,12633,15894,16182,20312,22029,24088,108960	Adam8,Cflar,Icam1,Il18r1,Cx3cl1,Traf1,Tlr2,Irak2
19_Member	GO Biological Processes	GO:0051090	regulation of DNA-binding transcription factor activity	-3.44439	-1.70247	13/401	11501,12633,14087,15894,16182,16365,18035,18036,20312,21929,22029,24088,108960	Adam8,Cflar,Fanca,Icam1,Il18r1,Acod1,Nfkbia,Nfkbib,Cx3cl1,Tnfaip3,Traf1,Tlr2,Irak2
19_Member	GO Biological Processes	GO:1901222	regulation of NIK/NF-kappaB signaling	-3.10083	-1.41524	6/103	11796,16182,19260,24088,93692,108960	Birc3,Il18r1,Ptpn22,Tlr2,Glrx,Irak2
19_Member	KEGG Pathway	mmu05321	Inflammatory bowel disease (IBD)	-2.45518	-0.88802	4/59	16182,16186,18033,24088	Il18r1,Il2rg,Nfkb1,Tlr2
19_Member	GO Biological Processes	GO:0051091	positive regulation of DNA-binding transcription factor activity	-2.29119	-0.75838	8/249	11501,12633,15894,16182,20312,22029,24088,108960	Adam8,Cflar,Icam1,Il18r1,Cx3cl1,Traf1,Tlr2,Irak2
19_Member	GO Biological Processes	GO:1901224	positive regulation of NIK/NF-kappaB signaling	-2.06534	-0.569275	4/76	16182,24088,93692,108960	Il18r1,Tlr2,Glrx,Irak2
20_Summary	GO Biological Processes	GO:0072678	T cell migration	-5.4939	-3.44962	7/60	11501,15894,15945,20297,20304,50931,230979,109254,20312,22329,60533,12258,12266,16149	Adam8,Icam1,Cxcl10,Ccl20,Ccl5,Il27ra,Tnfrsf14,Adtrp,Cx3cl1,Vcam1,Cd274,Serping1,C3,Cd74
20_Member	GO Biological Processes	GO:0072678	T cell migration	-5.4939	-3.44962	7/60	11501,15894,15945,20297,20304,50931,230979	Adam8,Icam1,Cxcl10,Ccl20,Ccl5,Il27ra,Tnfrsf14
20_Member	GO Biological Processes	GO:2000401	regulation of lymphocyte migration	-5.4939	-3.44962	7/60	11501,15945,20297,20304,50931,109254,230979	Adam8,Cxcl10,Ccl20,Ccl5,Il27ra,Adtrp,Tnfrsf14
20_Member	GO Biological Processes	GO:2000404	regulation of T cell migration	-5.06784	-3.10408	6/46	11501,15945,20297,20304,50931,230979	Adam8,Cxcl10,Ccl20,Ccl5,Il27ra,Tnfrsf14
20_Member	GO Biological Processes	GO:2000406	positive regulation of T cell migration	-4.56413	-2.65472	5/34	11501,15945,20297,20304,230979	Adam8,Cxcl10,Ccl20,Ccl5,Tnfrsf14
20_Member	GO Biological Processes	GO:2000403	positive regulation of lymphocyte migration	-4.26697	-2.38975	5/39	11501,15945,20297,20304,230979	Adam8,Cxcl10,Ccl20,Ccl5,Tnfrsf14
20_Member	GO Biological Processes	GO:0045123	cellular extravasation	-3.97873	-2.16109	6/71	11501,15894,20304,20312,22329,50931	Adam8,Icam1,Ccl5,Cx3cl1,Vcam1,Il27ra
20_Member	GO Biological Processes	GO:0072683	T cell extravasation	-3.41025	-1.67933	3/14	15894,20304,50931	Icam1,Ccl5,Il27ra
20_Member	GO Biological Processes	GO:0070234	positive regulation of T cell apoptotic process	-3.31673	-1.59696	3/15	11501,20304,60533	Adam8,Ccl5,Cd274
20_Member	GO Biological Processes	GO:0070230	positive regulation of lymphocyte apoptotic process	-2.87119	-1.23018	3/21	11501,20304,60533	Adam8,Ccl5,Cd274
20_Member	GO Biological Processes	GO:2000108	positive regulation of leukocyte apoptotic process	-2.29858	-0.764946	3/33	11501,20304,60533	Adam8,Ccl5,Cd274
20_Member	GO Biological Processes	GO:0002673	regulation of acute inflammatory response	-2.23442	-0.710599	4/68	11501,12258,12266,20304	Adam8,Serping1,C3,Ccl5
20_Member	GO Biological Processes	GO:0002675	positive regulation of acute inflammatory response	-2.15845	-0.649293	3/37	11501,12266,20304	Adam8,C3,Ccl5
20_Member	GO Biological Processes	GO:0002691	regulation of cellular extravasation	-2.15845	-0.649293	3/37	11501,15894,50931	Adam8,Icam1,Il27ra
20_Member	GO Biological Processes	GO:0070228	regulation of lymphocyte apoptotic process	-2.06534	-0.569275	4/76	11501,16149,20304,60533	Adam8,Cd74,Ccl5,Cd274

## Sheet: TNFa_down_gene_Annotation
Input ID	Gene ID	Type	Tax ID	Homologene Gene ID	Homologene Gene Tax ID	R-MMU-191273 Cholesterol biosynthesis	GO:0060349 bone morphogenesis	R-MMU-1266738 Developmental Biology	GO:0045596 negative regulation of cell di	GO:0060541 respiratory system development	GO:0097435 supramolecular fiber organizat	GO:0048589 developmental growth	GO:0008347 glial cell migration	GO:0072073 kidney epithelium development	mmu05146 Amoebiasis	GO:0001818 negative regulation of cytokin	GO:0072358 cardiovascular system developm	R-MMU-6809371 Formation of the cornified env	GO:0030199 collagen fibril organization	GO:0003205 cardiac chamber development	GO:0001503 ossification	GO:0014074 response to purine-containing	GO:1904037 positive regulation of epithel	GO:0071604 transforming growth factor bet	GO:0110111 negative regulation of animal
Fbxo32	67731	symbol	M. musculus	67731	M. musculus	0	0	0	0	0	0	0	0	0	0	0	0	0	0	0	0	0	0	0	0
4833422C13Rik	373852	symbol	M. musculus	373852	M. musculus	0	0	0	0	0	0	0	0	0	0	0	0	0	0	0	0	0	0	0	0
Sema6c	20360	symbol	M. musculus	20360	M. musculus	0	0	0	1	0	1	1	0	0	0	0	0	0	0	0	0	0	0	0	0
Gm12052	100042827	symbol	M. musculus	100042827	M. musculus	0	0	0	0	0	0	0	0	0	0	0	0	0	0	0	0	0	0	0	0
Lgi4	243914	symbol	M. musculus	243914	M. musculus	0	0	1	0	0	0	0	0	0	0	0	0	0	0	0	0	0	0	0	0
Tcp11l2	216198	symbol	M. musculus	216198	M. musculus	0	0	0	0	0	0	0	0	0	0	0	0	0	0	0	0	0	0	0	0
Pkd1l3	244646	symbol	M. musculus	244646	M. musculus	0	0	0	0	0	0	0	0	0	0	0	0	0	0	0	0	0	0	0	0
Olfm1	56177	symbol	M. musculus	56177	M. musculus	0	0	0	1	0	1	1	0	0	0	0	0	0	0	0	0	0	0	0	0
Col14a1	12818	symbol	M. musculus	12818	M. musculus	0	1	0	1	0	1	1	0	1	0	0	0	0	1	1	0	0	0	0	0
Alx3	11694	symbol	M. musculus	11694	M. musculus	0	1	0	0	0	0	0	0	0	0	0	0	0	0	0	0	0	0	0	0
Serpinb1c	380839	symbol	M. musculus	380839	M. musculus	0	0	0	0	0	0	0	0	0	1	1	0	0	0	0	0	0	0	0	0
Idh1	15926	symbol	M. musculus	15926	M. musculus	1	0	0	0	0	0	0	0	0	0	0	0	0	0	0	0	0	0	0	0
4930426I24Rik	100504512	symbol	M. musculus	100504512	M. musculus	0	0	0	0	0	0	0	0	0	0	0	0	0	0	0	0	0	0	0	0
Aldh1l1	107747	symbol	M. musculus	107747	M. musculus	0	0	0	0	0	0	0	0	0	0	0	0	0	0	0	0	0	0	0	0
Kif21b	16565	symbol	M. musculus	16565	M. musculus	0	0	0	0	0	0	0	0	0	0	0	0	0	0	0	0	0	0	0	0
Ank1	11733	symbol	M. musculus	11733	M. musculus	0	0	1	0	0	0	0	0	0	0	0	0	0	0	0	0	0	0	0	0
Gm13043	545693	symbol	M. musculus	545693	M. musculus	0	0	0	0	0	0	0	0	0	0	0	0	0	0	0	0	0	0	0	0
Adra2b	11552	symbol	M. musculus	11552	M. musculus	0	0	0	1	0	1	0	0	0	0	0	1	0	0	0	0	0	0	0	0
Fam102b	329739	symbol	M. musculus	329739	M. musculus	0	0	0	0	0	0	0	0	0	0	0	0	0	0	0	0	0	0	0	0
Slc22a18	18400	symbol	M. musculus	18400	M. musculus	0	0	0	0	0	0	0	0	0	0	0	0	0	0	0	0	0	0	0	0
Crocc2	381284	symbol	M. musculus	381284	M. musculus	0	0	0	0	0	0	0	0	0	0	0	0	0	0	0	0	0	0	0	0
Cped1	214642	symbol	M. musculus	214642	M. musculus	0	0	0	0	0	0	0	0	0	0	0	0	0	0	0	0	0	0	0	0
Gm4610	100043726	symbol	M. musculus	100043726	M. musculus	0	0	0	0	0	0	0	0	0	0	0	0	0	0	0	0	0	0	0	0
Itpk1	217837	symbol	M. musculus	217837	M. musculus	1	0	0	0	0	0	0	0	0	0	0	0	0	0	0	0	0	0	0	0
Hspb6	243912	symbol	M. musculus	243912	M. musculus	0	0	0	0	0	0	0	0	0	0	0	1	0	0	0	0	0	0	0	0
Il2rb	16185	symbol	M. musculus	16185	M. musculus	0	0	0	0	0	0	0	0	0	0	0	0	0	0	0	0	0	0	0	0
Mxd3	17121	symbol	M. musculus	17121	M. musculus	0	0	0	0	0	0	0	0	0	0	0	0	0	0	0	0	0	0	0	0
Tmem231	234740	symbol	M. musculus	234740	M. musculus	0	0	0	0	0	0	0	0	0	0	0	1	0	0	0	0	0	0	0	0
Gp1bb	14724	symbol	M. musculus	14724	M. musculus	0	1	0	0	0	0	0	0	0	0	0	0	0	0	0	0	0	0	0	0
Cyp39a1	56050	symbol	M. musculus	56050	M. musculus	1	0	0	0	0	0	0	0	0	0	0	0	0	0	0	0	0	0	0	0
Ccdc74a	72315	symbol	M. musculus	72315	M. musculus	0	0	0	0	0	0	0	0	0	0	0	0	0	0	0	0	0	0	0	0
Hsd11b1	15483	symbol	M. musculus	15483	M. musculus	1	0	0	0	1	0	0	0	0	0	0	0	0	0	0	0	0	0	0	0
Rara	19401	symbol	M. musculus	19401	M. musculus	0	1	1	1	1	0	1	0	1	0	1	0	0	0	1	0	0	0	0	0
Sh3d21	66938	symbol	M. musculus	66938	M. musculus	0	0	0	0	0	0	0	0	0	0	0	0	0	0	0	0	0	0	0	0
Mkln1os	100503869	symbol	M. musculus	100503869	M. musculus	0	0	0	0	0	0	0	0	0	0	0	0	0	0	0	0	0	0	0	0
Serpinb9e	20710	symbol	M. musculus	20710	M. musculus	0	0	0	0	0	0	0	0	0	1	0	0	0	0	0	0	0	0	0	0
Krt19	16669	symbol	M. musculus	16669	M. musculus	0	0	1	0	0	1	0	0	0	0	0	0	1	0	0	0	0	0	0	0
Fabp4	11770	symbol	M. musculus	11770	M. musculus	1	0	0	0	0	0	0	0	0	0	0	0	0	0	0	0	0	0	0	0
Dhrs3	20148	symbol	M. musculus	20148	M. musculus	1	1	0	0	0	0	0	0	0	0	0	0	0	0	1	1	0	0	0	0
2610528A11Rik	70045	symbol	M. musculus	70045	M. musculus	0	0	0	0	0	0	0	0	0	0	0	0	0	0	0	0	0	0	0	0
Mgst2	211666	symbol	M. musculus	211666	M. musculus	0	0	0	0	0	0	0	0	0	0	0	0	0	0	0	0	0	0	0	0
Krt36	16673	symbol	M. musculus	16673	M. musculus	0	0	1	0	0	0	0	0	0	0	0	0	1	0	0	0	0	0	0	0
Tmem37	170706	symbol	M. musculus	170706	M. musculus	0	0	0	0	0	0	0	0	0	0	0	0	0	0	0	0	0	0	0	0
Klhdc8a	213417	symbol	M. musculus	213417	M. musculus	0	0	0	0	0	0	0	0	0	0	0	0	0	0	0	0	0	0	0	0
Gipc2	54120	symbol	M. musculus	54120	M. musculus	0	0	0	0	0	0	0	0	0	0	0	0	0	0	0	0	0	0	0	0
Serpinb9f	20709	symbol	M. musculus	20709	M. musculus	0	0	0	0	0	0	0	0	0	1	0	0	0	0	0	0	0	0	0	0
Syt8	55925	symbol	M. musculus	55925	M. musculus	0	0	0	0	0	0	0	0	0	0	0	0	0	0	0	0	0	0	0	0
Plac1	56096	symbol	M. musculus	56096	M. musculus	0	0	0	0	0	0	1	0	0	0	0	0	0	0	0	0	0	0	0	0
Pias3	229615	symbol	M. musculus	229615	M. musculus	0	0	0	1	0	0	0	0	0	0	0	0	0	0	0	0	0	0	0	0
1700003E16Rik	71837	symbol	M. musculus	71837	M. musculus	0	0	0	0	0	0	0	0	0	0	0	0	0	0	0	0	0	0	0	0
Irs2	384783	symbol	M. musculus	384783	M. musculus	0	0	1	1	0	0	0	0	0	0	0	0	0	0	0	0	0	0	0	0
Mvd	192156	symbol	M. musculus	192156	M. musculus	1	0	0	0	0	0	0	0	0	0	0	0	0	0	0	0	0	0	0	0
Dysf	26903	symbol	M. musculus	26903	M. musculus	1	0	0	1	0	1	1	0	0	0	0	1	0	0	0	0	0	0	0	0
Ankrd37	654824	symbol	M. musculus	654824	M. musculus	0	0	0	0	0	0	0	0	0	0	0	0	0	0	0	0	0	0	0	0
Itm2a	16431	symbol	M. musculus	16431	M. musculus	0	0	0	0	0	0	0	0	0	0	0	0	0	0	0	0	0	0	0	0
Dpt	56429	symbol	M. musculus	56429	M. musculus	0	0	0	0	0	1	0	0	0	0	0	0	0	1	0	0	0	0	0	0
Fhl2	14200	symbol	M. musculus	14200	M. musculus	0	0	0	0	0	0	0	0	0	0	0	0	0	0	1	1	0	0	0	0
Zfp78	330463	symbol	M. musculus	330463	M. musculus	0	0	0	0	0	0	0	0	0	0	0	0	0	0	0	0	0	0	0	0
Ogn	18295	symbol	M. musculus	18295	M. musculus	0	0	0	0	0	0	0	0	0	0	0	0	0	0	0	0	0	0	0	0
Vcan	13003	symbol	M. musculus	13003	M. musculus	0	1	0	0	0	0	0	1	1	0	0	0	0	0	1	0	0	0	0	0
Gsn	227753	symbol	M. musculus	227753	M. musculus	0	0	0	0	0	1	0	0	0	1	0	0	0	0	0	0	0	1	0	0
Lss	16987	symbol	M. musculus	16987	M. musculus	1	0	0	0	0	0	0	0	0	0	0	0	0	0	0	0	0	0	0	0
Slc5a7	63993	symbol	M. musculus	63993	M. musculus	0	0	0	0	0	0	0	0	0	0	0	0	0	0	0	0	0	0	0	0
Trio	223435	symbol	M. musculus	223435	M. musculus	0	0	1	1	0	0	0	0	0	0	0	0	0	0	0	0	0	0	0	0
Gm16537	102638434	symbol	M. musculus	102638434	M. musculus	0	0	0	0	0	0	0	0	0	0	0	0	0	0	0	0	0	0	0	0
Col6a1	12833	symbol	M. musculus	12833	M. musculus	0	1	1	0	0	0	1	0	1	0	0	0	0	0	0	0	0	0	0	0
Htra3	78558	symbol	M. musculus	78558	M. musculus	0	0	0	0	0	0	0	0	0	0	0	0	0	0	0	0	0	0	0	0
Serpinb1a	66222	symbol	M. musculus	66222	M. musculus	0	0	0	0	0	0	0	0	0	1	1	0	0	0	0	0	0	0	0	0
Crip1	12925	symbol	M. musculus	12925	M. musculus	0	0	0	0	0	0	0	0	0	0	0	0	0	0	0	0	0	0	0	0
Hmgcs1	208715	symbol	M. musculus	208715	M. musculus	1	0	0	0	0	0	0	0	0	0	0	0	0	0	0	0	1	0	0	0
Mgarp	67749	symbol	M. musculus	67749	M. musculus	0	0	0	0	0	0	0	0	0	0	0	0	0	0	0	0	0	0	0	0
Ltbp3	16998	symbol	M. musculus	16998	M. musculus	0	1	0	1	1	0	0	0	0	0	0	0	0	0	0	1	0	0	1	0
Aoc3	11754	symbol	M. musculus	11754	M. musculus	0	0	0	1	0	0	0	0	0	0	0	0	0	0	0	0	0	0	0	0
Megf6	230971	symbol	M. musculus	230971	M. musculus	0	0	0	0	0	0	0	0	0	0	0	0	0	0	0	0	0	0	0	0
Slc16a4	229699	symbol	M. musculus	229699	M. musculus	0	0	0	0	0	0	0	0	0	0	0	0	0	0	0	0	0	0	0	0
Matn2	17181	symbol	M. musculus	17181	M. musculus	0	1	0	0	0	0	1	1	1	0	0	0	0	0	0	0	0	0	0	0
Eva1b	230752	symbol	M. musculus	230752	M. musculus	0	0	0	0	0	0	0	0	0	0	0	0	0	0	0	0	0	0	0	0
Tbxa2r	21390	symbol	M. musculus	21390	M. musculus	0	0	0	1	0	1	0	0	0	0	0	1	0	0	0	0	0	0	0	0
Copz2	56358	symbol	M. musculus	56358	M. musculus	0	0	0	0	0	0	0	0	0	0	0	0	0	0	0	0	0	0	0	0
Dhcr7	13360	symbol	M. musculus	13360	M. musculus	1	0	0	0	1	0	1	0	0	0	0	1	0	0	0	0	0	0	0	0
Srpx	51795	symbol	M. musculus	51795	M. musculus	0	0	0	0	0	0	0	0	0	0	0	0	0	0	0	0	0	0	0	0
Fat4	329628	symbol	M. musculus	329628	M. musculus	0	1	0	0	0	0	0	0	1	0	0	0	0	0	1	1	0	0	0	0
Gm34336	102637558	symbol	M. musculus	102637558	M. musculus	0	0	0	0	0	0	0	0	0	0	0	0	0	0	0	0	0	0	0	0
LOC102638993	102638993	Gene_ID	M. musculus	102638993	M. musculus	0	0	0	0	0	0	0	0	0	0	0	0	0	0	0	0	0	0	0	0
Fam170b	105511	symbol	M. musculus	105511	M. musculus	0	0	0	0	0	0	0	0	0	0	0	0	0	0	0	0	0	0	0	0
Speg	11790	symbol	M. musculus	11790	M. musculus	0	0	0	0	1	0	0	0	0	0	0	1	0	0	1	0	0	0	0	0
Gm3134	100041089	symbol	M. musculus	100041089	M. musculus	0	0	0	0	0	0	0	0	0	0	0	0	0	0	0	0	0	0	0	0
Tnrc18	231861	symbol	M. musculus	231861	M. musculus	0	0	0	0	0	0	0	0	0	0	0	0	0	0	0	0	0	0	0	0
Meis1	17268	symbol	M. musculus	17268	M. musculus	0	1	0	1	0	0	1	0	0	0	0	1	0	0	1	0	0	0	0	0
Parm1	231440	symbol	M. musculus	231440	M. musculus	0	0	0	0	0	0	0	0	0	0	0	0	0	0	0	0	0	0	0	0
Kiss1r	114229	symbol	M. musculus	114229	M. musculus	0	0	0	1	0	1	0	0	0	0	0	0	0	0	0	0	0	0	0	0
Klf12	16597	symbol	M. musculus	16597	M. musculus	0	0	0	0	0	0	0	0	0	0	0	0	0	0	0	0	0	0	0	0
Smarca1	93761	symbol	M. musculus	93761	M. musculus	0	0	0	0	0	0	0	0	0	0	0	0	0	0	0	0	0	0	0	0
Vipr1	22354	symbol	M. musculus	22354	M. musculus	0	0	0	0	0	0	0	0	0	0	0	0	0	0	0	0	0	0	0	0
Mgp	17313	symbol	M. musculus	17313	M. musculus	0	1	0	0	1	0	0	0	1	0	0	0	0	0	0	1	0	0	0	0
Aqp8	11833	symbol	M. musculus	11833	M. musculus	0	0	0	0	0	0	0	0	0	0	0	0	0	0	0	0	0	0	0	0
Pdzd4	245469	symbol	M. musculus	245469	M. musculus	0	0	0	0	0	0	0	0	0	0	0	0	0	0	0	0	0	0	0	0
Tnni2	21953	symbol	M. musculus	21953	M. musculus	0	0	0	0	0	0	0	0	0	0	0	0	0	0	0	0	0	0	0	0
Gm10814	100502985	symbol	M. musculus	100502985	M. musculus	0	0	0	0	0	0	0	0	0	0	0	0	0	0	0	0	0	0	0	0
Camkk1	55984	symbol	M. musculus	55984	M. musculus	0	0	0	0	0	0	0	0	0	0	0	0	0	0	0	0	0	0	0	0
Lama5	16776	symbol	M. musculus	16776	M. musculus	0	1	0	1	1	0	0	0	1	1	0	0	0	0	0	0	0	0	0	0
Cd248	70445	symbol	M. musculus	70445	M. musculus	0	0	0	0	0	0	0	0	0	0	0	0	0	0	0	0	0	1	0	0
Cda	72269	symbol	M. musculus	72269	M. musculus	0	0	0	0	0	0	0	0	0	0	0	0	0	0	0	0	0	0	0	0
Zmynd12	332934	symbol	M. musculus	332934	M. musculus	0	0	0	0	0	0	0	0	0	0	0	0	0	0	0	0	0	0	0	0
Lims2	225341	symbol	M. musculus	225341	M. musculus	0	0	0	1	0	0	0	0	0	0	0	0	0	0	0	0	0	0	0	1
Spata1	70951	symbol	M. musculus	70951	M. musculus	0	0	0	0	0	0	0	0	0	0	0	0	0	0	0	0	0	0	0	0
Flrt1	396184	symbol	M. musculus	396184	M. musculus	0	0	0	1	0	0	1	1	0	0	0	0	0	0	0	0	0	0	0	0
Arc	11838	symbol	M. musculus	11838	M. musculus	0	0	0	1	0	0	0	1	0	0	0	0	0	0	0	0	0	0	0	0
Gm12794	332923	symbol	M. musculus	332923	M. musculus	0	0	0	0	0	0	0	0	0	0	0	0	0	0	0	0	0	0	0	0
Cdk18	18557	symbol	M. musculus	18557	M. musculus	0	0	0	0	0	0	0	0	0	0	0	0	0	0	0	0	0	0	0	0
Slc37a2	56857	symbol	M. musculus	56857	M. musculus	1	0	0	0	0	0	0	0	0	0	0	0	0	0	0	0	0	0	0	0
Gpat2	215456	symbol	M. musculus	215456	M. musculus	1	0	0	0	0	0	0	0	0	0	0	0	0	0	0	0	0	0	0	0
Slc25a29	214663	symbol	M. musculus	214663	M. musculus	0	0	0	0	0	0	0	0	0	0	0	0	0	0	0	0	0	0	0	0
Slc13a3	114644	symbol	M. musculus	114644	M. musculus	0	0	0	0	0	0	0	0	0	0	0	0	0	0	0	0	0	0	0	0
Ppp1r14c	76142	symbol	M. musculus	76142	M. musculus	0	0	0	0	0	0	0	0	0	0	0	0	0	0	0	0	0	0	0	0
Cdc42ep1	104445	symbol	M. musculus	104445	M. musculus	0	0	0	0	0	1	0	0	0	0	0	0	0	0	0	0	0	0	0	0
Cdh3	12560	symbol	M. musculus	12560	M. musculus	1	0	0	0	0	0	0	0	0	0	1	0	0	0	0	0	0	0	1	0
Cfd	11537	symbol	M. musculus	11537	M. musculus	0	0	0	0	0	0	0	0	0	0	0	1	0	0	0	0	0	0	0	0
Retn	57264	symbol	M. musculus	57264	M. musculus	0	0	0	1	0	0	0	0	0	0	0	0	0	0	0	0	1	0	0	0
Adipoq	11450	symbol	M. musculus	11450	M. musculus	0	0	0	1	0	0	0	0	1	0	1	0	0	0	0	0	1	0	0	0
Cidec	14311	symbol	M. musculus	14311	M. musculus	1	0	0	0	0	0	0	0	0	0	0	0	0	0	0	0	0	0	0	0
Epha4	13838	symbol	M. musculus	13838	M. musculus	0	0	1	1	0	0	0	1	1	1	0	0	0	0	0	0	0	0	0	0
Tiam1	21844	symbol	M. musculus	21844	M. musculus	0	0	0	1	0	0	1	1	0	0	0	0	0	0	0	0	0	0	0	0
4933417E11Rik	71134	symbol	M. musculus	71134	M. musculus	0	0	0	0	0	0	0	0	0	0	0	0	0	0	0	0	0	0	0	0
Cd24a	12484	symbol	M. musculus	12484	M. musculus	0	0	0	1	0	0	0	0	0	0	1	0	0	0	0	0	0	0	1	0
G0s2	14373	symbol	M. musculus	14373	M. musculus	0	0	0	0	0	0	0	0	0	0	0	0	0	0	0	0	0	0	0	0
Asap2	211914	symbol	M. musculus	211914	M. musculus	0	0	0	0	0	0	0	0	0	0	0	0	0	0	0	0	0	0	0	0
Nr2f1	13865	symbol	M. musculus	13865	M. musculus	0	0	0	1	0	0	0	0	0	0	0	0	0	0	0	0	0	0	0	0
Irx5	54352	symbol	M. musculus	54352	M. musculus	0	0	0	0	0	0	0	0	0	0	0	0	0	0	0	0	0	0	0	0
Ccng2	12452	symbol	M. musculus	12452	M. musculus	0	0	0	0	0	0	0	0	0	0	0	0	0	0	0	0	0	0	0	0
Krt20	66809	symbol	M. musculus	66809	M. musculus	0	0	1	0	0	1	0	0	0	0	0	0	1	0	0	0	0	0	0	0
Rgcc	66214	symbol	M. musculus	66214	M. musculus	0	0	0	1	0	1	0	0	0	0	1	1	0	1	0	0	0	1	0	0
Krt13	16663	symbol	M. musculus	16663	M. musculus	0	0	1	0	0	0	0	0	0	0	0	0	1	0	0	0	0	0	0	0
Mest	17294	symbol	M. musculus	17294	M. musculus	0	0	0	0	0	0	0	0	0	0	0	0	0	0	0	0	0	0	0	0
Maml3	433586	symbol	M. musculus	433586	M. musculus	0	0	0	0	0	0	0	0	0	0	0	0	0	0	0	0	0	0	0	0
Kank3	80880	symbol	M. musculus	80880	M. musculus	0	0	0	0	0	1	0	0	0	0	0	0	0	0	0	0	0	0	0	0
Ssh1	231637	symbol	M. musculus	231637	M. musculus	0	0	0	1	0	1	0	1	0	0	0	0	0	0	0	0	1	0	0	0
Lhx9	16876	symbol	M. musculus	16876	M. musculus	0	0	0	0	0	0	0	0	0	0	0	0	0	0	0	0	0	0	0	0
Daam2	76441	symbol	M. musculus	76441	M. musculus	0	0	0	1	0	1	0	0	0	0	0	0	0	0	0	0	0	0	0	0
Lag3	16768	symbol	M. musculus	16768	M. musculus	0	0	0	1	0	0	0	0	0	0	1	0	0	0	0	0	0	0	0	0
Ldb3	24131	symbol	M. musculus	24131	M. musculus	0	0	0	0	0	1	0	0	0	0	0	0	0	0	1	0	0	0	0	0
Ccdc80	67896	symbol	M. musculus	67896	M. musculus	0	0	0	0	0	0	0	0	0	0	0	0	0	1	0	0	0	0	0	0
Nyap1	243300	symbol	M. musculus	243300	M. musculus	0	0	0	0	0	0	0	0	0	0	0	0	0	0	0	0	0	0	0	0
Mpp7	75739	symbol	M. musculus	75739	M. musculus	0	0	0	0	0	0	0	0	0	0	0	0	0	0	0	0	0	0	0	0
Eef2k	13631	symbol	M. musculus	13631	M. musculus	0	0	0	1	0	0	0	1	0	0	0	0	0	0	0	0	0	0	0	0
Adamts2	216725	symbol	M. musculus	216725	M. musculus	0	1	0	0	1	1	0	0	0	0	0	0	0	1	0	0	0	0	0	0
Sema3e	20349	symbol	M. musculus	20349	M. musculus	0	0	1	1	0	1	1	0	1	0	0	1	0	0	0	0	0	0	0	0
Ucp2	22228	symbol	M. musculus	22228	M. musculus	0	0	0	0	0	0	0	0	0	0	1	0	0	0	0	0	0	0	0	0
Cxxc5	67393	symbol	M. musculus	67393	M. musculus	0	0	0	0	0	0	0	0	0	0	0	0	0	0	0	0	0	0	0	0
Pla2g7	27226	symbol	M. musculus	27226	M. musculus	0	0	0	1	0	0	0	0	0	0	0	0	0	1	0	0	0	0	0	0
Atp6v0a4	140494	symbol	M. musculus	140494	M. musculus	0	0	0	0	0	0	0	0	0	0	0	0	0	0	0	1	0	0	0	0
Pkp2	67451	symbol	M. musculus	67451	M. musculus	0	0	1	1	0	1	0	0	1	0	0	0	1	0	1	0	0	0	0	0
Baiap2l1	66898	symbol	M. musculus	66898	M. musculus	0	0	0	0	0	1	0	0	0	0	0	0	0	0	0	0	0	0	0	0
Wnt2	22413	symbol	M. musculus	22413	M. musculus	0	1	0	1	1	0	1	0	1	0	0	1	0	0	1	0	0	0	0	0
Stac2	217154	symbol	M. musculus	217154	M. musculus	0	0	0	0	0	0	0	0	0	0	0	0	0	0	0	0	0	0	0	0
Fndc3b	72007	symbol	M. musculus	72007	M. musculus	0	0	0	1	1	0	0	0	0	0	0	0	0	0	0	1	0	0	0	0
Csgalnact1	234356	symbol	M. musculus	234356	M. musculus	0	1	0	0	0	0	0	0	0	0	0	0	0	1	0	1	0	0	0	0
Gm10575	100126795	symbol	M. musculus	100126795	M. musculus	0	0	0	0	0	0	0	0	0	0	0	0	0	0	0	0	0	0	0	0
Sertad4	214791	symbol	M. musculus	214791	M. musculus	0	0	0	0	0	0	0	0	0	0	0	0	0	0	0	0	0	0	0	0
Vill	22351	symbol	M. musculus	22351	M. musculus	0	0	0	0	0	1	0	0	0	0	0	0	0	0	0	0	0	0	0	0
Adgre5	26364	symbol	M. musculus	26364	M. musculus	0	0	0	0	0	0	0	1	0	0	0	0	0	0	0	0	0	0	0	0
Sall1	58198	symbol	M. musculus	58198	M. musculus	0	0	0	1	0	0	1	0	1	0	0	0	0	0	1	0	0	0	0	1
Tgfbi	21810	symbol	M. musculus	21810	M. musculus	0	0	0	0	0	0	0	0	0	0	0	0	0	1	0	0	0	0	0	0
Pde2a	207728	symbol	M. musculus	207728	M. musculus	0	0	0	0	0	0	0	0	0	0	0	1	0	0	1	0	1	0	0	0
Sun1	77053	symbol	M. musculus	77053	M. musculus	0	0	0	0	0	0	0	1	0	0	0	0	0	0	0	0	0	0	0	0
Anxa8	11752	symbol	M. musculus	11752	M. musculus	0	0	0	0	0	0	0	0	0	1	0	0	0	0	0	0	0	0	0	0
Pappa	18491	symbol	M. musculus	18491	M. musculus	0	0	0	0	0	0	0	0	0	0	0	0	0	0	0	0	0	0	0	0
Aspn	66695	symbol	M. musculus	66695	M. musculus	0	0	0	0	0	0	0	0	0	0	0	0	0	0	0	1	0	0	0	1
C1qtnf5	235312	symbol	M. musculus	235312	M. musculus	0	0	0	0	0	0	0	0	0	0	0	0	0	0	0	0	0	0	0	0
Defb41	654465	gene_synonym	M. musculus	654465	M. musculus	0	0	0	0	0	0	0	0	0	0	0	0	0	0	0	0	0	0	0	0
Nsdhl	18194	symbol	M. musculus	18194	M. musculus	1	0	0	0	0	0	0	0	0	0	0	1	0	0	0	0	0	0	0	0
Cyp51	13121	symbol	M. musculus	13121	M. musculus	1	0	0	0	0	0	0	0	0	0	1	0	0	0	0	0	0	0	0	0
Col1a1	12842	symbol	M. musculus	12842	M. musculus	0	1	0	1	0	1	0	0	0	1	0	1	0	1	0	1	0	0	0	0
Nrn1	68404	symbol	M. musculus	68404	M. musculus	0	0	0	1	0	0	1	0	0	0	0	0	0	0	0	0	0	0	0	0
Cib2	56506	symbol	M. musculus	56506	M. musculus	0	0	0	0	0	0	0	0	0	0	0	0	0	0	0	0	1	0	0	0
Ankrd35	213121	symbol	M. musculus	213121	M. musculus	0	0	0	0	0	0	0	0	0	0	0	0	0	0	0	0	0	0	0	0
Trib2	217410	symbol	M. musculus	217410	M. musculus	0	0	0	1	0	0	0	0	0	0	1	0	0	0	0	0	0	0	0	0
Rapgefl1	268480	symbol	M. musculus	268480	M. musculus	0	0	0	0	0	0	0	0	0	0	0	0	0	0	0	0	0	0	0	0
F3	14066	symbol	M. musculus	14066	M. musculus	0	0	0	1	0	0	0	0	0	1	0	1	0	0	0	0	1	0	0	0
Sema4g	26456	symbol	M. musculus	26456	M. musculus	0	0	0	1	0	1	1	0	0	0	0	0	0	0	0	0	0	0	0	0
Hsd17b7	15490	symbol	M. musculus	15490	M. musculus	1	1	0	0	0	0	0	0	0	0	0	0	0	0	0	0	0	0	0	0
Csmd3	239420	symbol	M. musculus	239420	M. musculus	0	0	0	1	0	0	0	0	0	0	0	0	0	0	0	0	0	0	0	0
Arhgef19	213649	symbol	M. musculus	213649	M. musculus	0	0	0	0	0	1	0	0	0	0	0	0	0	0	0	0	0	0	0	0
Fmod	14264	symbol	M. musculus	14264	M. musculus	0	0	0	0	0	0	0	0	0	0	0	0	0	0	0	0	0	0	0	0
Sparcl1	13602	symbol	M. musculus	13602	M. musculus	0	0	0	0	0	0	0	1	0	0	0	0	0	0	0	0	0	0	0	0
Col6a2	12834	symbol	M. musculus	12834	M. musculus	0	1	1	0	0	0	1	0	1	0	0	0	0	0	0	0	0	0	0	0

## Sheet: TNFa_down_gene_Enrichment
GroupID	Category	Term	Description	LogP	Log(q-value)	InTerm_InList	Genes	Symbols
1_Summary	Reactome Gene Sets	R-MMU-191273	Cholesterol biosynthesis	-8.93475	-4.68095	7/26	13121,13360,15490,16987,18194,192156,208715,15483,56050,20148,26903,56857,217837,12560,11770,14311,215456,15926	Cyp51,Dhcr7,Hsd17b7,Lss,Nsdhl,Mvd,Hmgcs1,Hsd11b1,Cyp39a1,Dhrs3,Dysf,Slc37a2,Itpk1,Cdh3,Fabp4,Cidec,Gpat2,Idh1
1_Member	Reactome Gene Sets	R-MMU-191273	Cholesterol biosynthesis	-8.93475	-4.68095	7/26	13121,13360,15490,16987,18194,192156,208715	Cyp51,Dhcr7,Hsd17b7,Lss,Nsdhl,Mvd,Hmgcs1
1_Member	KEGG Pathway	M00101	Cholesterol biosynthesis, squalene 2,3-epoxide => cholesterol	-8.09706	-4.32038	5/10	13121,13360,15490,16987,18194	Cyp51,Dhcr7,Hsd17b7,Lss,Nsdhl
1_Member	KEGG Pathway	mmu_M00101	Cholesterol biosynthesis, squalene 2,3-epoxide => cholesterol	-8.09706	-4.32038	5/10	13121,13360,15490,16987,18194	Cyp51,Dhcr7,Hsd17b7,Lss,Nsdhl
1_Member	GO Biological Processes	GO:0006695	cholesterol biosynthetic process	-7.08332	-3.43159	7/46	13121,13360,15490,16987,18194,192156,208715	Cyp51,Dhcr7,Hsd17b7,Lss,Nsdhl,Mvd,Hmgcs1
1_Member	GO Biological Processes	GO:1902653	secondary alcohol biosynthetic process	-6.88673	-3.3319	7/49	13121,13360,15490,16987,18194,192156,208715	Cyp51,Dhcr7,Hsd17b7,Lss,Nsdhl,Mvd,Hmgcs1
1_Member	GO Biological Processes	GO:0016126	sterol biosynthetic process	-6.47603	-3.04989	7/56	13121,13360,15490,16987,18194,192156,208715	Cyp51,Dhcr7,Hsd17b7,Lss,Nsdhl,Mvd,Hmgcs1
1_Member	KEGG Pathway	mmu00100	Steroid biosynthesis	-6.45859	-3.04989	5/19	13121,13360,15490,16987,18194	Cyp51,Dhcr7,Hsd17b7,Lss,Nsdhl
1_Member	Reactome Gene Sets	R-MMU-8957322	Metabolism of steroids	-6.39094	-3.04023	9/115	13121,13360,15483,15490,16987,18194,56050,192156,208715	Cyp51,Dhcr7,Hsd11b1,Hsd17b7,Lss,Nsdhl,Cyp39a1,Mvd,Hmgcs1
1_Member	GO Biological Processes	GO:0006694	steroid biosynthetic process	-5.17284	-2.10529	9/161	13121,13360,15483,15490,16987,18194,56050,192156,208715	Cyp51,Dhcr7,Hsd11b1,Hsd17b7,Lss,Nsdhl,Cyp39a1,Mvd,Hmgcs1
1_Member	GO Biological Processes	GO:0008203	cholesterol metabolic process	-5.0594	-2.04269	8/126	13121,13360,15490,16987,18194,56050,192156,208715	Cyp51,Dhcr7,Hsd17b7,Lss,Nsdhl,Cyp39a1,Mvd,Hmgcs1
1_Member	GO Biological Processes	GO:1902652	secondary alcohol metabolic process	-4.88704	-1.94387	8/133	13121,13360,15490,16987,18194,56050,192156,208715	Cyp51,Dhcr7,Hsd17b7,Lss,Nsdhl,Cyp39a1,Mvd,Hmgcs1
1_Member	GO Biological Processes	GO:0006066	alcohol metabolic process	-4.87545	-1.94387	12/323	13121,13360,15490,16987,18194,20148,26903,56050,56857,192156,208715,217837	Cyp51,Dhcr7,Hsd17b7,Lss,Nsdhl,Dhrs3,Dysf,Cyp39a1,Slc37a2,Mvd,Hmgcs1,Itpk1
1_Member	GO Biological Processes	GO:0016125	sterol metabolic process	-4.70245	-1.79107	8/141	13121,13360,15490,16987,18194,56050,192156,208715	Cyp51,Dhcr7,Hsd17b7,Lss,Nsdhl,Cyp39a1,Mvd,Hmgcs1
1_Member	GO Biological Processes	GO:1901617	organic hydroxy compound biosynthetic process	-3.87008	-1.19607	9/236	12560,13121,13360,15490,16987,18194,56050,192156,208715	Cdh3,Cyp51,Dhcr7,Hsd17b7,Lss,Nsdhl,Cyp39a1,Mvd,Hmgcs1
1_Member	GO Biological Processes	GO:0046165	alcohol biosynthetic process	-3.72112	-1.0801	7/146	13121,13360,15490,16987,18194,192156,208715	Cyp51,Dhcr7,Hsd17b7,Lss,Nsdhl,Mvd,Hmgcs1
1_Member	GO Biological Processes	GO:1901615	organic hydroxy compound metabolic process	-3.64836	-1.02683	13/500	12560,13121,13360,15490,16987,18194,20148,26903,56050,56857,192156,208715,217837	Cdh3,Cyp51,Dhcr7,Hsd17b7,Lss,Nsdhl,Dhrs3,Dysf,Cyp39a1,Slc37a2,Mvd,Hmgcs1,Itpk1
1_Member	GO Biological Processes	GO:0008202	steroid metabolic process	-3.01775	-0.549283	9/309	13121,13360,15483,15490,16987,18194,56050,192156,208715	Cyp51,Dhcr7,Hsd11b1,Hsd17b7,Lss,Nsdhl,Cyp39a1,Mvd,Hmgcs1
1_Member	Reactome Gene Sets	R-MMU-556833	Metabolism of lipids	-2.54056	-0.282394	12/583	11770,13121,13360,14311,15483,15490,16987,18194,56050,192156,208715,215456	Fabp4,Cyp51,Dhcr7,Cidec,Hsd11b1,Hsd17b7,Lss,Nsdhl,Cyp39a1,Mvd,Hmgcs1,Gpat2
1_Member	GO Biological Processes	GO:0008610	lipid biosynthetic process	-2.26546	-0.135509	11/552	13121,13360,15483,15490,15926,16987,18194,56050,192156,208715,215456	Cyp51,Dhcr7,Hsd11b1,Hsd17b7,Idh1,Lss,Nsdhl,Cyp39a1,Mvd,Hmgcs1,Gpat2
2_Summary	GO Biological Processes	GO:0060349	bone morphogenesis	-6.32709	-3.02753	9/117	12818,12833,12834,12842,16998,17181,19401,20148,234356,17268,329628,11694,13003,15490,17313,216725,14724,16776,22413	Col14a1,Col6a1,Col6a2,Col1a1,Ltbp3,Matn2,Rara,Dhrs3,Csgalnact1,Meis1,Fat4,Alx3,Vcan,Hsd17b7,Mgp,Adamts2,Gp1bb,Lama5,Wnt2
2_Member	GO Biological Processes	GO:0060349	bone morphogenesis	-6.32709	-3.02753	9/117	12818,12833,12834,12842,16998,17181,19401,20148,234356	Col14a1,Col6a1,Col6a2,Col1a1,Ltbp3,Matn2,Rara,Dhrs3,Csgalnact1
2_Member	GO Biological Processes	GO:0060350	endochondral bone morphogenesis	-5.56059	-2.30679	7/76	12818,12833,12834,12842,17181,19401,234356	Col14a1,Col6a1,Col6a2,Col1a1,Matn2,Rara,Csgalnact1
2_Member	GO Biological Processes	GO:0060351	cartilage development involved in endochondral bone morphogenesis	-5.41414	-2.20173	6/52	12818,12833,12834,12842,17181,19401	Col14a1,Col6a1,Col6a2,Col1a1,Matn2,Rara
2_Member	GO Biological Processes	GO:0060348	bone development	-5.3655	-2.19088	11/240	12818,12833,12834,12842,16998,17181,17268,19401,20148,234356,329628	Col14a1,Col6a1,Col6a2,Col1a1,Ltbp3,Matn2,Meis1,Rara,Dhrs3,Csgalnact1,Fat4
2_Member	GO Biological Processes	GO:0003414	chondrocyte morphogenesis involved in endochondral bone morphogenesis	-5.15497	-2.10529	4/16	12818,12833,12834,17181	Col14a1,Col6a1,Col6a2,Matn2
2_Member	GO Biological Processes	GO:0003429	growth plate cartilage chondrocyte morphogenesis	-5.15497	-2.10529	4/16	12818,12833,12834,17181	Col14a1,Col6a1,Col6a2,Matn2
2_Member	GO Biological Processes	GO:0090171	chondrocyte morphogenesis	-5.15497	-2.10529	4/16	12818,12833,12834,17181	Col14a1,Col6a1,Col6a2,Matn2
2_Member	GO Biological Processes	GO:0003422	growth plate cartilage morphogenesis	-5.04121	-2.04269	4/17	12818,12833,12834,17181	Col14a1,Col6a1,Col6a2,Matn2
2_Member	GO Biological Processes	GO:0003417	growth plate cartilage development	-4.99609	-2.02104	5/36	12818,12833,12834,17181,19401	Col14a1,Col6a1,Col6a2,Matn2,Rara
2_Member	GO Biological Processes	GO:0003416	endochondral bone growth	-4.60883	-1.73525	5/43	12818,12833,12834,17181,19401	Col14a1,Col6a1,Col6a2,Matn2,Rara
2_Member	GO Biological Processes	GO:0003433	chondrocyte development involved in endochondral bone morphogenesis	-4.5673	-1.72848	4/22	12818,12833,12834,17181	Col14a1,Col6a1,Col6a2,Matn2
2_Member	GO Biological Processes	GO:0003418	growth plate cartilage chondrocyte differentiation	-4.48707	-1.66464	4/23	12818,12833,12834,17181	Col14a1,Col6a1,Col6a2,Matn2
2_Member	GO Biological Processes	GO:0001501	skeletal system development	-4.44054	-1.6339	15/542	11694,12818,12833,12834,12842,13003,15490,16998,17181,17268,17313,19401,20148,234356,329628	Alx3,Col14a1,Col6a1,Col6a2,Col1a1,Vcan,Hsd17b7,Ltbp3,Matn2,Meis1,Mgp,Rara,Dhrs3,Csgalnact1,Fat4
2_Member	GO Biological Processes	GO:0098868	bone growth	-4.37287	-1.58147	5/48	12818,12833,12834,17181,19401	Col14a1,Col6a1,Col6a2,Matn2,Rara
2_Member	GO Biological Processes	GO:0048705	skeletal system morphogenesis	-4.21852	-1.45608	10/264	11694,12818,12833,12834,12842,16998,17181,19401,20148,234356	Alx3,Col14a1,Col6a1,Col6a2,Col1a1,Ltbp3,Matn2,Rara,Dhrs3,Csgalnact1
2_Member	GO Biological Processes	GO:0060536	cartilage morphogenesis	-4.20095	-1.4523	4/27	12818,12833,12834,17181	Col14a1,Col6a1,Col6a2,Matn2
2_Member	GO Biological Processes	GO:0051216	cartilage development	-4.16289	-1.4399	9/216	12818,12833,12834,12842,16998,17181,17313,19401,234356	Col14a1,Col6a1,Col6a2,Col1a1,Ltbp3,Matn2,Mgp,Rara,Csgalnact1
2_Member	GO Biological Processes	GO:0003413	chondrocyte differentiation involved in endochondral bone morphogenesis	-4.01562	-1.31812	4/30	12818,12833,12834,17181	Col14a1,Col6a1,Col6a2,Matn2
2_Member	Reactome Gene Sets	R-MMU-1650814	Collagen biosynthesis and modifying enzymes	-3.93807	-1.25247	5/59	12818,12833,12834,12842,216725	Col14a1,Col6a1,Col6a2,Col1a1,Adamts2
2_Member	Reactome Gene Sets	R-MMU-8948216	Collagen chain trimerization	-3.56292	-0.952579	4/39	12818,12833,12834,12842	Col14a1,Col6a1,Col6a2,Col1a1
2_Member	Reactome Gene Sets	R-MMU-1474290	Collagen formation	-3.2911	-0.73827	5/81	12818,12833,12834,12842,216725	Col14a1,Col6a1,Col6a2,Col1a1,Adamts2
2_Member	GO Biological Processes	GO:0002063	chondrocyte development	-3.2845	-0.73827	4/46	12818,12833,12834,17181	Col14a1,Col6a1,Col6a2,Matn2
2_Member	KEGG Pathway	mmu04512	ECM-receptor interaction	-3.24243	-0.712907	5/83	12833,12834,12842,14724,16776	Col6a1,Col6a2,Col1a1,Gp1bb,Lama5
2_Member	GO Biological Processes	GO:0061448	connective tissue development	-3.20208	-0.689472	9/291	12818,12833,12834,12842,16998,17181,17313,19401,234356	Col14a1,Col6a1,Col6a2,Col1a1,Ltbp3,Matn2,Mgp,Rara,Csgalnact1
2_Member	Reactome Gene Sets	R-MMU-2022090	Assembly of collagen fibrils and other multimeric structures	-2.93054	-0.493592	4/57	12818,12833,12834,12842	Col14a1,Col6a1,Col6a2,Col1a1
2_Member	GO Biological Processes	GO:0035265	organ growth	-2.70251	-0.402952	7/217	12818,12833,12834,17181,17268,19401,22413	Col14a1,Col6a1,Col6a2,Matn2,Meis1,Rara,Wnt2
2_Member	GO Biological Processes	GO:0002062	chondrocyte differentiation	-2.48303	-0.254541	5/123	12818,12833,12834,16998,17181	Col14a1,Col6a1,Col6a2,Ltbp3,Matn2
2_Member	Reactome Gene Sets	R-MMU-3000178	ECM proteoglycans	-2.29436	-0.145294	3/43	12833,12834,12842	Col6a1,Col6a2,Col1a1
2_Member	Reactome Gene Sets	R-MMU-1474244	Extracellular matrix organization	-2.21773	-0.100652	7/266	12818,12833,12834,12842,16776,16998,216725	Col14a1,Col6a1,Col6a2,Col1a1,Lama5,Ltbp3,Adamts2
2_Member	KEGG Pathway	mmu04974	Protein digestion and absorption	-2.20913	-0.0983431	4/90	12818,12833,12834,12842	Col14a1,Col6a1,Col6a2,Col1a1
2_Member	Reactome Gene Sets	R-MMU-1442490	Collagen degradation	-2.01928	0	3/54	12833,12834,12842	Col6a1,Col6a2,Col1a1
3_Summary	Reactome Gene Sets	R-MMU-1266738	Developmental Biology	-4.62401	-1.73525	14/460	11733,12833,12834,13838,16663,16669,16673,19401,20349,66809,67451,223435,243914,384783	Ank1,Col6a1,Col6a2,Epha4,Krt13,Krt19,Krt36,Rara,Sema3e,Krt20,Pkp2,Trio,Lgi4,Irs2
3_Member	Reactome Gene Sets	R-MMU-1266738	Developmental Biology	-4.62401	-1.73525	14/460	11733,12833,12834,13838,16663,16669,16673,19401,20349,66809,67451,223435,243914,384783	Ank1,Col6a1,Col6a2,Epha4,Krt13,Krt19,Krt36,Rara,Sema3e,Krt20,Pkp2,Trio,Lgi4,Irs2
3_Member	Reactome Gene Sets	R-MMU-422475	Axon guidance	-2.29755	-0.145294	7/257	11733,12833,12834,13838,20349,223435,384783	Ank1,Col6a1,Col6a2,Epha4,Sema3e,Trio,Irs2
3_Member	Reactome Gene Sets	R-MMU-9675108	Nervous system development	-2.2885	-0.145294	7/258	11733,12833,12834,13838,20349,223435,384783	Ank1,Col6a1,Col6a2,Epha4,Sema3e,Trio,Irs2
4_Summary	GO Biological Processes	GO:0045596	negative regulation of cell differentiation	-4.5827	-1.72848	19/798	11450,12484,13838,13865,16768,16998,17268,19401,20349,20360,26456,56177,58198,67451,72007,76441,217410,223435,229615,12842,16776,21844,22413,66214,68404,396184,21390,114229,12818,11754,14066,26903,27226,57264,231637,384783,11552,11838,13631,239420,225341	Adipoq,Cd24a,Epha4,Nr2f1,Lag3,Ltbp3,Meis1,Rara,Sema3e,Sema6c,Sema4g,Olfm1,Sall1,Pkp2,Fndc3b,Daam2,Trib2,Trio,Pias3,Col1a1,Lama5,Tiam1,Wnt2,Rgcc,Nrn1,Flrt1,Tbxa2r,Kiss1r,Col14a1,Aoc3,F3,Dysf,Pla2g7,Retn,Ssh1,Irs2,Adra2b,Arc,Eef2k,Csmd3,Lims2
4_Member	GO Biological Processes	GO:0045596	negative regulation of cell differentiation	-4.5827	-1.72848	19/798	11450,12484,13838,13865,16768,16998,17268,19401,20349,20360,26456,56177,58198,67451,72007,76441,217410,223435,229615	Adipoq,Cd24a,Epha4,Nr2f1,Lag3,Ltbp3,Meis1,Rara,Sema3e,Sema6c,Sema4g,Olfm1,Sall1,Pkp2,Fndc3b,Daam2,Trib2,Trio,Pias3
4_Member	GO Biological Processes	GO:0048762	mesenchymal cell differentiation	-3.42508	-0.834044	8/215	12842,16776,20349,20360,21844,22413,26456,66214	Col1a1,Lama5,Sema3e,Sema6c,Tiam1,Wnt2,Sema4g,Rgcc
4_Member	GO Biological Processes	GO:1990138	neuron projection extension	-2.94263	-0.495008	7/197	20349,20360,21844,26456,56177,68404,396184	Sema3e,Sema6c,Tiam1,Sema4g,Olfm1,Nrn1,Flrt1
4_Member	GO Biological Processes	GO:0048843	negative regulation of axon extension involved in axon guidance	-2.92708	-0.493592	3/26	20349,20360,26456	Sema3e,Sema6c,Sema4g
4_Member	GO Biological Processes	GO:0001755	neural crest cell migration	-2.90222	-0.480935	4/58	16776,20349,20360,26456	Lama5,Sema3e,Sema6c,Sema4g
4_Member	GO Biological Processes	GO:0051271	negative regulation of cellular component movement	-2.88385	-0.469801	9/323	11450,20349,20360,21390,26456,56177,66214,67451,114229	Adipoq,Sema3e,Sema6c,Tbxa2r,Sema4g,Olfm1,Rgcc,Pkp2,Kiss1r
4_Member	GO Biological Processes	GO:1902668	negative regulation of axon guidance	-2.8785	-0.469801	3/27	20349,20360,26456	Sema3e,Sema6c,Sema4g
4_Member	GO Biological Processes	GO:0048588	developmental cell growth	-2.85585	-0.455134	8/263	12818,20349,20360,21844,26456,56177,68404,396184	Col14a1,Sema3e,Sema6c,Tiam1,Sema4g,Olfm1,Nrn1,Flrt1
4_Member	GO Biological Processes	GO:0060485	mesenchyme development	-2.78395	-0.413141	8/270	12842,16776,20349,20360,21844,22413,26456,66214	Col1a1,Lama5,Sema3e,Sema6c,Tiam1,Wnt2,Sema4g,Rgcc
4_Member	GO Biological Processes	GO:0050768	negative regulation of neurogenesis	-2.76625	-0.413141	9/336	12484,13838,13865,17268,20349,20360,26456,56177,76441	Cd24a,Epha4,Nr2f1,Meis1,Sema3e,Sema6c,Sema4g,Olfm1,Daam2
4_Member	GO Biological Processes	GO:0060560	developmental growth involved in morphogenesis	-2.76385	-0.413141	8/272	20349,20360,21844,26456,56177,58198,68404,396184	Sema3e,Sema6c,Tiam1,Sema4g,Olfm1,Sall1,Nrn1,Flrt1
4_Member	GO Biological Processes	GO:0040013	negative regulation of locomotion	-2.73998	-0.41157	9/339	11450,20349,20360,21390,26456,56177,66214,67451,114229	Adipoq,Sema3e,Sema6c,Tbxa2r,Sema4g,Olfm1,Rgcc,Pkp2,Kiss1r
4_Member	GO Biological Processes	GO:0030335	positive regulation of cell migration	-2.72848	-0.41157	12/553	11754,12842,14066,20349,20360,21844,26456,26903,27226,57264,231637,384783	Aoc3,Col1a1,F3,Sema3e,Sema6c,Tiam1,Sema4g,Dysf,Pla2g7,Retn,Ssh1,Irs2
4_Member	GO Biological Processes	GO:0045664	regulation of neuron differentiation	-2.72585	-0.41157	15/787	11552,11838,12484,13631,13838,13865,17268,19401,20349,20360,21844,26456,56177,58198,239420	Adra2b,Arc,Cd24a,Eef2k,Epha4,Nr2f1,Meis1,Rara,Sema3e,Sema6c,Tiam1,Sema4g,Olfm1,Sall1,Csmd3
4_Member	GO Biological Processes	GO:0010769	regulation of cell morphogenesis involved in differentiation	-2.663	-0.376696	9/348	11838,13631,13838,20349,20360,21844,26456,56177,225341	Arc,Eef2k,Epha4,Sema3e,Sema6c,Tiam1,Sema4g,Olfm1,Lims2
4_Member	GO Biological Processes	GO:0048841	regulation of axon extension involved in axon guidance	-2.66201	-0.376696	3/32	20349,20360,26456	Sema3e,Sema6c,Sema4g
4_Member	GO Biological Processes	GO:2000147	positive regulation of cell motility	-2.5831	-0.316074	12/576	11754,12842,14066,20349,20360,21844,26456,26903,27226,57264,231637,384783	Aoc3,Col1a1,F3,Sema3e,Sema6c,Tiam1,Sema4g,Dysf,Pla2g7,Retn,Ssh1,Irs2
4_Member	GO Biological Processes	GO:0051961	negative regulation of nervous system development	-2.54056	-0.282394	9/363	12484,13838,13865,17268,20349,20360,26456,56177,76441	Cd24a,Epha4,Nr2f1,Meis1,Sema3e,Sema6c,Sema4g,Olfm1,Daam2
4_Member	GO Biological Processes	GO:0048846	axon extension involved in axon guidance	-2.51407	-0.276467	3/36	20349,20360,26456	Sema3e,Sema6c,Sema4g
4_Member	GO Biological Processes	GO:1902284	neuron projection extension involved in neuron projection guidance	-2.51407	-0.276467	3/36	20349,20360,26456	Sema3e,Sema6c,Sema4g
4_Member	GO Biological Processes	GO:0051272	positive regulation of cellular component movement	-2.46939	-0.244975	12/595	11754,12842,14066,20349,20360,21844,26456,26903,27226,57264,231637,384783	Aoc3,Col1a1,F3,Sema3e,Sema6c,Tiam1,Sema4g,Dysf,Pla2g7,Retn,Ssh1,Irs2
4_Member	GO Biological Processes	GO:0040017	positive regulation of locomotion	-2.40037	-0.191891	12/607	11754,12842,14066,20349,20360,21844,26456,26903,27226,57264,231637,384783	Aoc3,Col1a1,F3,Sema3e,Sema6c,Tiam1,Sema4g,Dysf,Pla2g7,Retn,Ssh1,Irs2
4_Member	GO Biological Processes	GO:0010721	negative regulation of cell development	-2.3731	-0.18714	9/385	12484,13838,13865,17268,20349,20360,26456,56177,76441	Cd24a,Epha4,Nr2f1,Meis1,Sema3e,Sema6c,Sema4g,Olfm1,Daam2
4_Member	GO Biological Processes	GO:0014032	neural crest cell development	-2.31491	-0.151013	4/84	16776,20349,20360,26456	Lama5,Sema3e,Sema6c,Sema4g
4_Member	GO Biological Processes	GO:0045665	negative regulation of neuron differentiation	-2.2885	-0.145294	7/258	12484,13838,13865,17268,20349,20360,26456	Cd24a,Epha4,Nr2f1,Meis1,Sema3e,Sema6c,Sema4g
4_Member	GO Biological Processes	GO:0050919	negative chemotaxis	-2.26625	-0.135509	3/44	20349,20360,26456	Sema3e,Sema6c,Sema4g
4_Member	GO Biological Processes	GO:0071526	semaphorin-plexin signaling pathway	-2.26625	-0.135509	3/44	20349,20360,26456	Sema3e,Sema6c,Sema4g
4_Member	GO Biological Processes	GO:1902667	regulation of axon guidance	-2.23885	-0.112152	3/45	20349,20360,26456	Sema3e,Sema6c,Sema4g
4_Member	GO Biological Processes	GO:0014031	mesenchymal cell development	-2.22617	-0.105339	4/89	16776,20349,20360,26456	Lama5,Sema3e,Sema6c,Sema4g
4_Member	GO Biological Processes	GO:0048864	stem cell development	-2.20913	-0.0983431	4/90	16776,20349,20360,26456	Lama5,Sema3e,Sema6c,Sema4g
4_Member	GO Biological Processes	GO:0014033	neural crest cell differentiation	-2.1923	-0.0846313	4/91	16776,20349,20360,26456	Lama5,Sema3e,Sema6c,Sema4g
4_Member	GO Biological Processes	GO:0030517	negative regulation of axon extension	-2.18602	-0.081445	3/47	20349,20360,26456	Sema3e,Sema6c,Sema4g
4_Member	GO Biological Processes	GO:0050770	regulation of axonogenesis	-2.16178	-0.0702484	6/207	13838,20349,20360,21844,26456,56177	Epha4,Sema3e,Sema6c,Tiam1,Sema4g,Olfm1
4_Member	GO Biological Processes	GO:0050920	regulation of chemotaxis	-2.05652	-0.00954611	6/218	20349,20360,21844,26456,26903,27226	Sema3e,Sema6c,Tiam1,Sema4g,Dysf,Pla2g7
4_Member	GO Biological Processes	GO:0050922	negative regulation of chemotaxis	-2.01928	0	3/54	20349,20360,26456	Sema3e,Sema6c,Sema4g
5_Summary	GO Biological Processes	GO:0060541	respiratory system development	-4.33054	-1.55387	10/256	11790,13360,15483,16776,16998,17313,19401,22413,72007,216725	Speg,Dhcr7,Hsd11b1,Lama5,Ltbp3,Mgp,Rara,Wnt2,Fndc3b,Adamts2
5_Member	GO Biological Processes	GO:0060541	respiratory system development	-4.33054	-1.55387	10/256	11790,13360,15483,16776,16998,17313,19401,22413,72007,216725	Speg,Dhcr7,Hsd11b1,Lama5,Ltbp3,Mgp,Rara,Wnt2,Fndc3b,Adamts2
5_Member	GO Biological Processes	GO:0030324	lung development	-3.30684	-0.73827	8/224	13360,15483,16776,16998,17313,22413,72007,216725	Dhcr7,Hsd11b1,Lama5,Ltbp3,Mgp,Wnt2,Fndc3b,Adamts2
5_Member	GO Biological Processes	GO:0030323	respiratory tube development	-3.26873	-0.73094	8/227	13360,15483,16776,16998,17313,22413,72007,216725	Dhcr7,Hsd11b1,Lama5,Ltbp3,Mgp,Wnt2,Fndc3b,Adamts2
6_Summary	GO Biological Processes	GO:0097435	supramolecular fiber organization	-4.16222	-1.4399	17/712	12818,12842,16669,22351,24131,26903,56429,66214,66809,66898,67451,80880,104445,114229,216725,227753,231637,20349,213649,20360,26456,56177,11552,21390,76441	Col14a1,Col1a1,Krt19,Vill,Ldb3,Dysf,Dpt,Rgcc,Krt20,Baiap2l1,Pkp2,Kank3,Cdc42ep1,Kiss1r,Adamts2,Gsn,Ssh1,Sema3e,Arhgef19,Sema6c,Sema4g,Olfm1,Adra2b,Tbxa2r,Daam2
6_Member	GO Biological Processes	GO:0097435	supramolecular fiber organization	-4.16222	-1.4399	17/712	12818,12842,16669,22351,24131,26903,56429,66214,66809,66898,67451,80880,104445,114229,216725,227753,231637	Col14a1,Col1a1,Krt19,Vill,Ldb3,Dysf,Dpt,Rgcc,Krt20,Baiap2l1,Pkp2,Kank3,Cdc42ep1,Kiss1r,Adamts2,Gsn,Ssh1
6_Member	GO Biological Processes	GO:0032970	regulation of actin filament-based process	-3.28511	-0.73827	11/409	20349,22351,66214,66898,67451,80880,104445,114229,213649,227753,231637	Sema3e,Vill,Rgcc,Baiap2l1,Pkp2,Kank3,Cdc42ep1,Kiss1r,Arhgef19,Gsn,Ssh1
6_Member	GO Biological Processes	GO:0032956	regulation of actin cytoskeleton organization	-3.12943	-0.639063	10/361	20349,22351,66214,66898,80880,104445,114229,213649,227753,231637	Sema3e,Vill,Rgcc,Baiap2l1,Kank3,Cdc42ep1,Kiss1r,Arhgef19,Gsn,Ssh1
6_Member	GO Biological Processes	GO:0110053	regulation of actin filament organization	-2.77387	-0.413141	8/271	22351,66214,66898,80880,104445,114229,227753,231637	Vill,Rgcc,Baiap2l1,Kank3,Cdc42ep1,Kiss1r,Gsn,Ssh1
6_Member	GO Biological Processes	GO:0032535	regulation of cellular component size	-2.73178	-0.41157	10/408	20349,20360,22351,26456,56177,66898,80880,104445,227753,231637	Sema3e,Sema6c,Vill,Sema4g,Olfm1,Baiap2l1,Kank3,Cdc42ep1,Gsn,Ssh1
6_Member	GO Biological Processes	GO:0030837	negative regulation of actin filament polymerization	-2.69384	-0.399081	4/66	22351,80880,227753,231637	Vill,Kank3,Gsn,Ssh1
6_Member	GO Biological Processes	GO:0090066	regulation of anatomical structure size	-2.60776	-0.331684	12/572	11552,20349,20360,21390,22351,26456,56177,66898,80880,104445,227753,231637	Adra2b,Sema3e,Sema6c,Tbxa2r,Vill,Sema4g,Olfm1,Baiap2l1,Kank3,Cdc42ep1,Gsn,Ssh1
6_Member	GO Biological Processes	GO:0030833	regulation of actin filament polymerization	-2.60192	-0.330389	6/168	22351,66898,80880,104445,227753,231637	Vill,Baiap2l1,Kank3,Cdc42ep1,Gsn,Ssh1
6_Member	GO Biological Processes	GO:1902903	regulation of supramolecular fiber organization	-2.50908	-0.276467	9/367	22351,26903,66214,66898,80880,104445,114229,227753,231637	Vill,Dysf,Rgcc,Baiap2l1,Kank3,Cdc42ep1,Kiss1r,Gsn,Ssh1
6_Member	GO Biological Processes	GO:0030041	actin filament polymerization	-2.43031	-0.213943	6/182	22351,66898,80880,104445,227753,231637	Vill,Baiap2l1,Kank3,Cdc42ep1,Gsn,Ssh1
6_Member	GO Biological Processes	GO:0008064	regulation of actin polymerization or depolymerization	-2.39569	-0.191105	6/185	22351,66898,80880,104445,227753,231637	Vill,Baiap2l1,Kank3,Cdc42ep1,Gsn,Ssh1
6_Member	GO Biological Processes	GO:0030029	actin filament-based process	-2.37384	-0.18714	14/774	16669,20349,22351,24131,66214,66898,67451,76441,80880,104445,114229,213649,227753,231637	Krt19,Sema3e,Vill,Ldb3,Rgcc,Baiap2l1,Pkp2,Daam2,Kank3,Cdc42ep1,Kiss1r,Arhgef19,Gsn,Ssh1
6_Member	GO Biological Processes	GO:0032272	negative regulation of protein polymerization	-2.37116	-0.18714	4/81	22351,80880,227753,231637	Vill,Kank3,Gsn,Ssh1
6_Member	GO Biological Processes	GO:0030036	actin cytoskeleton organization	-2.36814	-0.18714	13/693	16669,20349,22351,24131,66214,66898,76441,80880,104445,114229,213649,227753,231637	Krt19,Sema3e,Vill,Ldb3,Rgcc,Baiap2l1,Daam2,Kank3,Cdc42ep1,Kiss1r,Arhgef19,Gsn,Ssh1
6_Member	GO Biological Processes	GO:0030832	regulation of actin filament length	-2.36176	-0.18714	6/188	22351,66898,80880,104445,227753,231637	Vill,Baiap2l1,Kank3,Cdc42ep1,Gsn,Ssh1
6_Member	GO Biological Processes	GO:0051493	regulation of cytoskeleton organization	-2.2256	-0.105339	11/559	20349,22351,26903,66214,66898,80880,104445,114229,213649,227753,231637	Sema3e,Vill,Dysf,Rgcc,Baiap2l1,Kank3,Cdc42ep1,Kiss1r,Arhgef19,Gsn,Ssh1
6_Member	GO Biological Processes	GO:0008154	actin polymerization or depolymerization	-2.13236	-0.0604061	6/210	22351,66898,80880,104445,227753,231637	Vill,Baiap2l1,Kank3,Cdc42ep1,Gsn,Ssh1
6_Member	GO Biological Processes	GO:0032271	regulation of protein polymerization	-2.00199	0	6/224	22351,66898,80880,104445,227753,231637	Vill,Baiap2l1,Kank3,Cdc42ep1,Gsn,Ssh1
7_Summary	GO Biological Processes	GO:0048589	developmental growth	-4.08507	-1.37534	18/795	12818,12833,12834,13360,17181,17268,19401,20349,20360,21844,22413,26456,26903,56096,56177,58198,68404,396184	Col14a1,Col6a1,Col6a2,Dhcr7,Matn2,Meis1,Rara,Sema3e,Sema6c,Tiam1,Wnt2,Sema4g,Dysf,Plac1,Olfm1,Sall1,Nrn1,Flrt1
7_Member	GO Biological Processes	GO:0048589	developmental growth	-4.08507	-1.37534	18/795	12818,12833,12834,13360,17181,17268,19401,20349,20360,21844,22413,26456,26903,56096,56177,58198,68404,396184	Col14a1,Col6a1,Col6a2,Dhcr7,Matn2,Meis1,Rara,Sema3e,Sema6c,Tiam1,Wnt2,Sema4g,Dysf,Plac1,Olfm1,Sall1,Nrn1,Flrt1
8_Summary	GO Biological Processes	GO:0008347	glial cell migration	-3.83511	-1.17237	5/62	13003,13838,17181,21844,77053,11838,13631,13602,26364,231637,396184	Vcan,Epha4,Matn2,Tiam1,Sun1,Arc,Eef2k,Sparcl1,Adgre5,Ssh1,Flrt1
8_Member	GO Biological Processes	GO:0008347	glial cell migration	-3.83511	-1.17237	5/62	13003,13838,17181,21844,77053	Vcan,Epha4,Matn2,Tiam1,Sun1
8_Member	GO Biological Processes	GO:0061001	regulation of dendritic spine morphogenesis	-2.95942	-0.504959	4/56	11838,13631,13838,21844	Arc,Eef2k,Epha4,Tiam1
8_Member	GO Biological Processes	GO:0050807	regulation of synapse organization	-2.73406	-0.41157	8/275	11838,13602,13631,13838,21844,26364,231637,396184	Arc,Sparcl1,Eef2k,Epha4,Tiam1,Adgre5,Ssh1,Flrt1
8_Member	GO Biological Processes	GO:0050803	regulation of synapse structure or activity	-2.61903	-0.338362	8/287	11838,13602,13631,13838,21844,26364,231637,396184	Arc,Sparcl1,Eef2k,Epha4,Tiam1,Adgre5,Ssh1,Flrt1
8_Member	GO Biological Processes	GO:0060997	dendritic spine morphogenesis	-2.51236	-0.276467	4/74	11838,13631,13838,21844	Arc,Eef2k,Epha4,Tiam1
8_Member	GO Biological Processes	GO:0099175	regulation of postsynapse organization	-2.35238	-0.181363	5/132	11838,13631,13838,21844,231637	Arc,Eef2k,Epha4,Tiam1,Ssh1
8_Member	GO Biological Processes	GO:0060998	regulation of dendritic spine development	-2.09573	-0.0350579	4/97	11838,13631,13838,21844	Arc,Eef2k,Epha4,Tiam1
8_Member	GO Biological Processes	GO:0097061	dendritic spine organization	-2.06511	-0.0146366	4/99	11838,13631,13838,21844	Arc,Eef2k,Epha4,Tiam1
9_Summary	GO Biological Processes	GO:0072073	kidney epithelium development	-3.73953	-1.08779	7/145	11450,13003,13838,16776,19401,58198,329628,12818,12833,12834,17181,17313,20349,22413,67451	Adipoq,Vcan,Epha4,Lama5,Rara,Sall1,Fat4,Col14a1,Col6a1,Col6a2,Matn2,Mgp,Sema3e,Wnt2,Pkp2
9_Member	GO Biological Processes	GO:0072073	kidney epithelium development	-3.73953	-1.08779	7/145	11450,13003,13838,16776,19401,58198,329628	Adipoq,Vcan,Epha4,Lama5,Rara,Sall1,Fat4
9_Member	GO Biological Processes	GO:2000696	regulation of epithelial cell differentiation involved in kidney development	-3.40972	-0.828017	3/18	11450,58198,329628	Adipoq,Sall1,Fat4
9_Member	GO Biological Processes	GO:0072215	regulation of metanephros development	-3.14422	-0.646293	3/22	11450,58198,329628	Adipoq,Sall1,Fat4
9_Member	GO Biological Processes	GO:0072202	cell differentiation involved in metanephros development	-3.0861	-0.60536	3/23	11450,58198,329628	Adipoq,Sall1,Fat4
9_Member	GO Biological Processes	GO:0001657	ureteric bud development	-2.76422	-0.413141	5/106	13003,16776,19401,58198,329628	Vcan,Lama5,Rara,Sall1,Fat4
9_Member	GO Biological Processes	GO:0072163	mesonephric epithelium development	-2.76422	-0.413141	5/106	13003,16776,19401,58198,329628	Vcan,Lama5,Rara,Sall1,Fat4
9_Member	GO Biological Processes	GO:0072164	mesonephric tubule development	-2.76422	-0.413141	5/106	13003,16776,19401,58198,329628	Vcan,Lama5,Rara,Sall1,Fat4
9_Member	GO Biological Processes	GO:0001823	mesonephros development	-2.71087	-0.406466	5/109	13003,16776,19401,58198,329628	Vcan,Lama5,Rara,Sall1,Fat4
9_Member	GO Biological Processes	GO:0035850	epithelial cell differentiation involved in kidney development	-2.44676	-0.226388	3/38	11450,58198,329628	Adipoq,Sall1,Fat4
9_Member	GO Biological Processes	GO:0048729	tissue morphogenesis	-2.42084	-0.208439	13/683	12818,12833,12834,13838,16776,17181,17313,19401,20349,22413,58198,67451,329628	Col14a1,Col6a1,Col6a2,Epha4,Lama5,Matn2,Mgp,Rara,Sema3e,Wnt2,Sall1,Pkp2,Fat4
9_Member	GO Biological Processes	GO:0048754	branching morphogenesis of an epithelial tube	-2.36176	-0.18714	6/188	16776,17313,20349,22413,58198,329628	Lama5,Mgp,Sema3e,Wnt2,Sall1,Fat4
9_Member	GO Biological Processes	GO:0061005	cell differentiation involved in kidney development	-2.13567	-0.0608453	3/49	11450,58198,329628	Adipoq,Sall1,Fat4
9_Member	GO Biological Processes	GO:0001822	kidney development	-2.04482	-0.000541122	7/287	11450,13003,13838,16776,19401,58198,329628	Adipoq,Vcan,Epha4,Lama5,Rara,Sall1,Fat4
10_Summary	KEGG Pathway	mmu05146	Amoebiasis	-3.64716	-1.02683	6/106	12842,16776,20709,20710,66222,380839,11752,13838,14066,227753	Col1a1,Lama5,Serpinb9f,Serpinb9e,Serpinb1a,Serpinb1c,Anxa8,Epha4,F3,Gsn
10_Member	KEGG Pathway	mmu05146	Amoebiasis	-3.64716	-1.02683	6/106	12842,16776,20709,20710,66222,380839	Col1a1,Lama5,Serpinb9f,Serpinb9e,Serpinb1a,Serpinb1c
10_Member	GO Biological Processes	GO:0052548	regulation of endopeptidase activity	-2.15673	-0.0702484	8/343	11752,13838,14066,20709,20710,66222,227753,380839	Anxa8,Epha4,F3,Serpinb9f,Serpinb9e,Serpinb1a,Gsn,Serpinb1c
11_Summary	GO Biological Processes	GO:0001818	negative regulation of cytokine production	-3.54447	-0.943882	9/261	11450,12484,12560,16768,19401,66214,66222,217410,380839,13121,22228	Adipoq,Cd24a,Cdh3,Lag3,Rara,Rgcc,Serpinb1a,Trib2,Serpinb1c,Cyp51,Ucp2
11_Member	GO Biological Processes	GO:0001818	negative regulation of cytokine production	-3.54447	-0.943882	9/261	11450,12484,12560,16768,19401,66214,66222,217410,380839	Adipoq,Cd24a,Cdh3,Lag3,Rara,Rgcc,Serpinb1a,Trib2,Serpinb1c
11_Member	GO Biological Processes	GO:0051224	negative regulation of protein transport	-2.17171	-0.0762708	6/206	11450,13121,22228,66214,66222,380839	Adipoq,Cyp51,Ucp2,Rgcc,Serpinb1a,Serpinb1c
11_Member	GO Biological Processes	GO:1904950	negative regulation of establishment of protein localization	-2.12268	-0.0535692	6/211	11450,13121,22228,66214,66222,380839	Adipoq,Cyp51,Ucp2,Rgcc,Serpinb1a,Serpinb1c
11_Member	GO Biological Processes	GO:0050709	negative regulation of protein secretion	-2.09734	-0.0350579	5/152	13121,22228,66214,66222,380839	Cyp51,Ucp2,Rgcc,Serpinb1a,Serpinb1c
12_Summary	GO Biological Processes	GO:0072358	cardiovascular system development	-3.21143	-0.690023	16/780	11537,11552,11790,12842,13360,14066,17268,18194,20349,21390,22413,26903,66214,207728,234740,243912	Cfd,Adra2b,Speg,Col1a1,Dhcr7,F3,Meis1,Nsdhl,Sema3e,Tbxa2r,Wnt2,Dysf,Rgcc,Pde2a,Tmem231,Hspb6
12_Member	GO Biological Processes	GO:0072358	cardiovascular system development	-3.21143	-0.690023	16/780	11537,11552,11790,12842,13360,14066,17268,18194,20349,21390,22413,26903,66214,207728,234740,243912	Cfd,Adra2b,Speg,Col1a1,Dhcr7,F3,Meis1,Nsdhl,Sema3e,Tbxa2r,Wnt2,Dysf,Rgcc,Pde2a,Tmem231,Hspb6
12_Member	GO Biological Processes	GO:0001944	vasculature development	-2.83457	-0.444099	15/767	11537,11552,12842,13360,14066,17268,18194,20349,21390,22413,26903,66214,207728,234740,243912	Cfd,Adra2b,Col1a1,Dhcr7,F3,Meis1,Nsdhl,Sema3e,Tbxa2r,Wnt2,Dysf,Rgcc,Pde2a,Tmem231,Hspb6
12_Member	GO Biological Processes	GO:0001568	blood vessel development	-2.17843	-0.0769248	13/731	11552,12842,13360,14066,17268,18194,20349,21390,22413,26903,66214,207728,243912	Adra2b,Col1a1,Dhcr7,F3,Meis1,Nsdhl,Sema3e,Tbxa2r,Wnt2,Dysf,Rgcc,Pde2a,Hspb6
13_Summary	Reactome Gene Sets	R-MMU-6809371	Formation of the cornified envelope	-3.19508	-0.689472	5/85	16663,16669,16673,66809,67451	Krt13,Krt19,Krt36,Krt20,Pkp2
13_Member	Reactome Gene Sets	R-MMU-6809371	Formation of the cornified envelope	-3.19508	-0.689472	5/85	16663,16669,16673,66809,67451	Krt13,Krt19,Krt36,Krt20,Pkp2
13_Member	Reactome Gene Sets	R-MMU-6805567	Keratinization	-2.0857	-0.0277972	5/153	16663,16669,16673,66809,67451	Krt13,Krt19,Krt36,Krt20,Pkp2
14_Summary	GO Biological Processes	GO:0030199	collagen fibril organization	-3.08101	-0.60536	4/52	12818,12842,56429,216725,21810,27226,66214,67896,234356	Col14a1,Col1a1,Dpt,Adamts2,Tgfbi,Pla2g7,Rgcc,Ccdc80,Csgalnact1
14_Member	GO Biological Processes	GO:0030199	collagen fibril organization	-3.08101	-0.60536	4/52	12818,12842,56429,216725	Col14a1,Col1a1,Dpt,Adamts2
14_Member	GO Biological Processes	GO:0043062	extracellular structure organization	-2.92132	-0.493592	9/319	12818,12842,21810,27226,56429,66214,67896,216725,234356	Col14a1,Col1a1,Tgfbi,Pla2g7,Dpt,Rgcc,Ccdc80,Adamts2,Csgalnact1
14_Member	GO Biological Processes	GO:0030198	extracellular matrix organization	-2.73406	-0.41157	8/275	12818,12842,21810,56429,66214,67896,216725,234356	Col14a1,Col1a1,Tgfbi,Dpt,Rgcc,Ccdc80,Adamts2,Csgalnact1
15_Summary	GO Biological Processes	GO:0003205	cardiac chamber development	-2.98127	-0.519864	7/194	14200,19401,20148,22413,58198,67451,207728,11790,12818,13003,17268,24131,329628	Fhl2,Rara,Dhrs3,Wnt2,Sall1,Pkp2,Pde2a,Speg,Col14a1,Vcan,Meis1,Ldb3,Fat4
15_Member	GO Biological Processes	GO:0003205	cardiac chamber development	-2.98127	-0.519864	7/194	14200,19401,20148,22413,58198,67451,207728	Fhl2,Rara,Dhrs3,Wnt2,Sall1,Pkp2,Pde2a
15_Member	GO Biological Processes	GO:0007507	heart development	-2.72756	-0.41157	13/629	11790,12818,13003,14200,17268,19401,20148,22413,24131,58198,67451,207728,329628	Speg,Col14a1,Vcan,Fhl2,Meis1,Rara,Dhrs3,Wnt2,Ldb3,Sall1,Pkp2,Pde2a,Fat4
15_Member	GO Biological Processes	GO:0048738	cardiac muscle tissue development	-2.27054	-0.135509	7/260	11790,12818,14200,17268,19401,22413,67451	Speg,Col14a1,Fhl2,Meis1,Rara,Wnt2,Pkp2
15_Member	GO Biological Processes	GO:0003206	cardiac chamber morphogenesis	-2.14491	-0.0624933	5/148	14200,19401,20148,22413,67451	Fhl2,Rara,Dhrs3,Wnt2,Pkp2
16_Summary	GO Biological Processes	GO:0001503	ossification	-2.8516	-0.455134	10/393	12842,14200,16998,17313,20148,66695,72007,140494,234356,329628	Col1a1,Fhl2,Ltbp3,Mgp,Dhrs3,Aspn,Fndc3b,Atp6v0a4,Csgalnact1,Fat4
16_Member	GO Biological Processes	GO:0001503	ossification	-2.8516	-0.455134	10/393	12842,14200,16998,17313,20148,66695,72007,140494,234356,329628	Col1a1,Fhl2,Ltbp3,Mgp,Dhrs3,Aspn,Fndc3b,Atp6v0a4,Csgalnact1,Fat4
17_Summary	GO Biological Processes	GO:0014074	response to purine-containing compound	-2.71087	-0.406466	5/109	11450,56506,207728,208715,231637,14066,57264	Adipoq,Cib2,Pde2a,Hmgcs1,Ssh1,F3,Retn
17_Member	GO Biological Processes	GO:0014074	response to purine-containing compound	-2.71087	-0.406466	5/109	11450,56506,207728,208715,231637	Adipoq,Cib2,Pde2a,Hmgcs1,Ssh1
17_Member	GO Biological Processes	GO:0014910	regulation of smooth muscle cell migration	-2.29667	-0.145294	4/85	11450,14066,57264,231637	Adipoq,F3,Retn,Ssh1
17_Member	GO Biological Processes	GO:0046683	response to organophosphorus	-2.1593	-0.0702484	4/93	11450,56506,207728,231637	Adipoq,Cib2,Pde2a,Ssh1
17_Member	GO Biological Processes	GO:0014909	smooth muscle cell migration	-2.14311	-0.0624933	4/94	11450,14066,57264,231637	Adipoq,F3,Retn,Ssh1
18_Summary	GO Biological Processes	GO:1904037	positive regulation of epithelial cell apoptotic process	-2.51407	-0.276467	3/36	66214,70445,227753	Rgcc,Cd248,Gsn
18_Member	GO Biological Processes	GO:1904037	positive regulation of epithelial cell apoptotic process	-2.51407	-0.276467	3/36	66214,70445,227753	Rgcc,Cd248,Gsn
19_Summary	GO Biological Processes	GO:0071604	transforming growth factor beta production	-2.51407	-0.276467	3/36	12484,12560,16998	Cd24a,Cdh3,Ltbp3
19_Member	GO Biological Processes	GO:0071604	transforming growth factor beta production	-2.51407	-0.276467	3/36	12484,12560,16998	Cd24a,Cdh3,Ltbp3
20_Summary	GO Biological Processes	GO:0110111	negative regulation of animal organ morphogenesis	-2.38327	-0.18714	3/40	58198,66695,225341	Sall1,Aspn,Lims2
20_Member	GO Biological Processes	GO:0110111	negative regulation of animal organ morphogenesis	-2.38327	-0.18714	3/40	58198,66695,225341	Sall1,Aspn,Lims2
