# Supplementary material for: Simple gene signature to assess murine fibroblast polarization
Source: Sci Rep. 2022 Jul 11;12:11748. doi: 10.1038/s41598-022-15640-6 (PMC9273630; doi:10.1038/s41598-022-15640-6)
Supplement: Supplementary file 3 — Supplementary Information 3. [file 41598_2022_15640_MOESM3_ESM.xlsx]

## Sheet: TGF1_up_gene_Annotation
Input ID	Gene ID	Type	Tax ID	Homologene Gene ID	Homologene Gene Tax ID	GO:0072358 cardiovascular system developm	GO:0045785 positive regulation of cell ad	GO:0048729 tissue morphogenesis	GO:0018212 peptidyl-tyrosine modification	GO:0071363 cellular response to growth fa	GO:0006935 chemotaxis	R-MMU-1474244 Extracellular matrix organizat	GO:0010810 regulation of cell-substrate a	GO:0001501 skeletal system development	GO:0003007 heart morphogenesis	GO:0048762 mesenchymal cell differentiati	GO:0030278 regulation of ossification	R-MMU-3000171 Non-integrin membrane-ECM inte	GO:0044057 regulation of system process	GO:0097191 extrinsic apoptotic signaling	R-MMU-422475 Axon guidance	GO:0045596 negative regulation of cell di	mmu04060 Cytokine-cytokine receptor int	GO:0000165 MAPK cascade	GO:0048008 platelet-derived growth factor
Itgb1	16412	symbol	M. musculus	16412	M. musculus	1	1	0	1	1	1	1	1	0	1	1	0	1	0	0	1	1	0	0	0
Acvr1	11477	symbol	M. musculus	11477	M. musculus	1	1	1	1	1	0	0	0	1	1	1	1	0	0	1	0	0	1	0	0
Pcca	110821	symbol	M. musculus	110821	M. musculus	0	0	0	0	0	0	0	0	0	0	0	0	0	0	0	0	0	0	0	0
Lrrc4	192198	symbol	M. musculus	192198	M. musculus	0	1	0	0	0	1	0	0	0	0	0	0	0	0	0	0	0	0	0	0
Csad	246277	symbol	M. musculus	246277	M. musculus	0	0	0	0	0	0	0	0	0	0	0	0	0	0	0	0	0	0	0	0
Pus7l	78895	symbol	M. musculus	78895	M. musculus	0	0	0	0	0	0	0	0	0	0	0	0	0	0	0	0	0	0	0	0
4933415F23Rik	66755	gene_synonym	M. musculus	66755	M. musculus	0	0	0	0	0	0	0	0	0	0	0	0	0	0	0	0	0	0	0	0
C1qtnf3	81799	symbol	M. musculus	81799	M. musculus	0	0	0	0	0	0	0	0	0	0	0	0	0	1	0	0	0	0	1	0
Slc26a1	231583	symbol	M. musculus	231583	M. musculus	0	0	0	0	0	0	0	0	0	0	0	0	0	0	0	0	0	0	0	0
Cpa4	71791	symbol	M. musculus	71791	M. musculus	0	0	0	0	0	0	0	0	0	0	0	0	0	0	0	0	0	0	0	0
Gm9159	668415	symbol	M. musculus	668415	M. musculus	0	0	0	0	0	0	0	0	0	0	0	0	0	0	0	0	0	0	0	0
3830432H09Rik	320069	symbol	M. musculus	320069	M. musculus	0	0	0	0	0	0	0	0	0	0	0	0	0	0	0	0	0	0	0	0
Vegfa	22339	symbol	M. musculus	22339	M. musculus	1	1	1	1	1	1	0	1	1	1	1	1	1	1	1	0	1	1	1	1
Serpina3f	238393	symbol	M. musculus	238393	M. musculus	0	0	0	0	0	0	0	0	0	0	0	0	0	0	0	0	0	0	0	0
Nt5dc3	103466	symbol	M. musculus	103466	M. musculus	0	0	0	0	0	0	0	0	0	0	0	0	0	0	0	0	0	0	0	0
Enkur	71233	symbol	M. musculus	71233	M. musculus	0	0	0	0	0	0	0	0	0	0	0	0	0	0	0	0	0	0	0	0
Wnt5b	22419	symbol	M. musculus	22419	M. musculus	1	0	0	0	0	1	0	0	0	0	1	0	0	0	0	0	0	0	0	0
Myo1e	71602	symbol	M. musculus	71602	M. musculus	1	0	0	1	0	0	1	0	0	0	0	0	0	0	0	0	0	0	0	1
Strbp	20744	symbol	M. musculus	20744	M. musculus	0	0	0	0	0	0	0	0	0	0	0	0	0	0	0	0	0	0	0	0
Spred2	114716	symbol	M. musculus	114716	M. musculus	0	0	0	1	0	0	0	0	0	0	0	0	0	0	0	0	0	0	1	0
Map1b	17755	symbol	M. musculus	17755	M. musculus	0	0	0	0	0	1	0	0	0	0	0	0	0	0	0	0	0	0	0	0
Dennd5b	320560	symbol	M. musculus	320560	M. musculus	0	0	0	0	0	0	0	0	0	0	0	0	0	0	0	0	0	0	0	0
Gm4907	236749	symbol	M. musculus	236749	M. musculus	0	0	0	0	0	0	0	0	0	0	0	0	0	0	0	0	0	0	0	0
Mast4	328329	symbol	M. musculus	328329	M. musculus	0	0	0	0	0	0	0	0	0	0	0	0	0	0	0	0	0	0	0	0
Prss50	235631	symbol	M. musculus	235631	M. musculus	0	0	0	0	0	0	0	0	0	0	0	0	0	0	0	0	0	0	0	0
Rax	19434	symbol	M. musculus	19434	M. musculus	0	0	0	0	0	0	0	0	1	0	0	0	0	0	0	0	0	0	0	0
Sytl2	83671	symbol	M. musculus	83671	M. musculus	0	0	0	0	0	0	0	0	0	0	0	0	0	0	0	0	0	0	0	0
Lman1l	235416	symbol	M. musculus	235416	M. musculus	0	0	0	0	0	0	0	0	0	0	0	0	0	0	0	0	0	0	0	0
Mgat5	107895	symbol	M. musculus	107895	M. musculus	1	0	0	0	0	0	0	0	0	0	0	0	0	0	0	0	0	0	0	0
Marcksl1-ps4	111002	symbol	M. musculus	111002	M. musculus	0	0	0	0	0	0	0	0	0	0	0	0	0	0	0	0	0	0	0	0
Rreb1	68750	symbol	M. musculus	68750	M. musculus	1	1	1	0	0	1	0	1	0	0	0	0	0	0	0	0	0	0	0	0
Ror2	26564	symbol	M. musculus	26564	M. musculus	1	0	1	1	1	1	0	0	1	0	1	0	0	0	0	0	0	0	1	0
Ablim1	226251	symbol	M. musculus	226251	M. musculus	0	0	0	0	0	1	0	0	0	0	0	0	0	0	0	0	0	0	0	0
Mylk2	228785	symbol	M. musculus	228785	M. musculus	0	0	1	0	0	0	0	0	0	1	0	0	1	1	0	0	0	0	1	0
Tgfb3	21809	symbol	M. musculus	21809	M. musculus	0	0	1	0	1	1	0	1	1	1	1	0	1	0	0	0	0	1	1	0
Mak16	67920	symbol	M. musculus	67920	M. musculus	0	0	0	0	0	0	0	0	0	0	0	0	0	0	0	0	0	0	0	0
Mmd	67468	symbol	M. musculus	67468	M. musculus	0	0	0	0	0	1	0	0	0	0	0	0	0	0	0	0	0	0	1	0
Trim36	28105	symbol	M. musculus	28105	M. musculus	0	0	0	0	0	0	0	0	0	0	0	0	0	0	0	0	0	0	0	0
Lad1	16763	symbol	M. musculus	16763	M. musculus	0	0	0	0	0	0	0	0	0	0	0	0	0	0	0	0	0	0	0	0
Tg	21819	symbol	M. musculus	21819	M. musculus	0	0	0	0	0	0	0	0	0	0	0	0	0	0	0	0	0	0	0	0
Arhgdig	14570	symbol	M. musculus	14570	M. musculus	0	0	0	0	0	0	0	0	0	0	0	0	0	0	0	0	0	0	0	0
Eva1a	232146	symbol	M. musculus	232146	M. musculus	0	0	0	0	0	0	0	0	0	0	0	0	0	0	0	0	0	0	0	0
Pqlc1	66943	gene_synonym	M. musculus	66943	M. musculus	0	0	0	0	0	0	0	0	0	0	0	0	0	0	0	0	0	0	0	0
Rnpepl1	108657	symbol	M. musculus	108657	M. musculus	0	0	0	0	0	0	0	0	0	0	0	0	0	0	0	0	0	0	0	0
Sema7a	20361	symbol	M. musculus	20361	M. musculus	1	0	0	0	0	1	0	0	0	0	1	0	1	0	0	1	1	0	1	0
Als2cr12	108812	gene_synonym	M. musculus	108812	M. musculus	0	0	0	0	0	0	0	0	0	0	0	0	0	0	0	0	0	0	0	0
Snora78	100306952	symbol	M. musculus	100306952	M. musculus	0	0	0	0	0	0	0	0	0	0	0	0	0	0	0	0	0	0	0	0
Tgif1	21815	symbol	M. musculus	21815	M. musculus	0	0	1	0	1	1	0	0	1	0	1	0	0	0	0	0	0	0	0	0
Tns3	319939	symbol	M. musculus	319939	M. musculus	0	0	1	1	0	0	1	0	0	0	0	0	0	0	0	0	0	0	0	0
Spata13	219140	symbol	M. musculus	219140	M. musculus	0	0	0	0	0	0	0	0	0	0	0	0	1	0	0	0	0	0	0	0
Rhob	11852	symbol	M. musculus	11852	M. musculus	1	0	1	0	0	1	0	0	0	0	0	0	0	0	0	1	0	0	0	0
Tnc	21923	symbol	M. musculus	21923	M. musculus	0	1	1	0	0	1	1	0	0	0	0	0	1	0	0	0	0	0	0	0
Ackr3	12778	symbol	M. musculus	12778	M. musculus	1	0	0	0	0	1	0	0	0	0	0	0	0	0	1	0	0	1	1	0
Fgd6	13998	symbol	M. musculus	13998	M. musculus	0	0	0	0	0	0	0	0	0	0	0	0	0	0	0	0	0	0	0	0
Chrna1	11435	symbol	M. musculus	11435	M. musculus	0	0	0	0	0	1	0	0	0	1	0	0	0	1	0	0	0	0	0	0
Col5a3	53867	symbol	M. musculus	53867	M. musculus	0	0	0	1	0	0	1	1	0	0	0	0	1	0	0	1	0	0	0	0
Abtb2	99382	symbol	M. musculus	99382	M. musculus	0	0	0	0	0	0	0	0	0	0	0	0	0	0	0	0	0	0	0	0
Gm14137	623781	symbol	M. musculus	623781	M. musculus	0	0	0	0	0	1	0	0	0	0	0	0	0	0	0	0	0	0	0	0
Rcor2	104383	symbol	M. musculus	104383	M. musculus	0	0	0	0	0	0	0	0	0	0	0	0	0	0	0	0	0	0	0	0
Tubb2b	73710	symbol	M. musculus	73710	M. musculus	1	0	0	0	0	1	0	0	1	0	0	0	1	0	0	1	0	0	0	0
Galnt7	108150	symbol	M. musculus	108150	M. musculus	0	0	0	0	0	0	0	0	0	0	0	0	0	0	0	0	0	0	0	0
Sdcbp2	228765	symbol	M. musculus	228765	M. musculus	0	0	0	0	0	0	0	0	0	0	0	0	0	0	0	0	0	0	0	0
Gm24463	102632389	symbol	M. musculus	102632389	M. musculus	0	0	0	0	0	0	0	0	0	0	0	0	0	0	0	0	0	0	0	0
Gja1	14609	symbol	M. musculus	14609	M. musculus	1	1	1	0	0	1	0	1	1	1	1	1	1	1	0	0	0	0	0	0
Cxcl12	20315	symbol	M. musculus	20315	M. musculus	1	1	1	0	0	1	0	0	0	1	1	0	1	0	1	1	0	1	0	0
Skap1	78473	symbol	M. musculus	78473	M. musculus	0	1	0	0	1	0	0	1	0	0	0	0	1	0	0	0	0	0	0	0
Col17a1	12821	symbol	M. musculus	12821	M. musculus	0	0	0	0	0	0	1	0	0	0	0	0	0	0	0	0	0	0	0	0
Hmgb3	15354	symbol	M. musculus	15354	M. musculus	0	0	0	0	0	0	0	0	0	0	0	0	0	0	0	0	1	0	0	0
Csrnp1	215418	symbol	M. musculus	215418	M. musculus	0	0	0	1	0	0	0	0	1	0	1	0	0	0	0	0	0	0	0	1
Fabp5	16592	symbol	M. musculus	16592	M. musculus	0	0	0	0	0	0	0	0	0	0	0	0	0	1	0	0	0	0	0	0
Slc29a2	13340	symbol	M. musculus	13340	M. musculus	0	0	0	0	0	0	0	0	0	0	0	0	0	0	0	0	0	0	0	0
Ptgs2	19225	symbol	M. musculus	19225	M. musculus	1	0	0	0	0	1	0	0	0	0	1	1	0	1	1	0	0	0	0	0
Cryba4	12959	symbol	M. musculus	12959	M. musculus	0	0	0	0	0	0	0	0	0	0	0	0	0	0	0	0	0	0	0	0
Plet1	76509	symbol	M. musculus	76509	M. musculus	1	1	1	0	0	0	0	1	0	0	0	0	0	0	0	0	0	0	0	0
Ccnj	240665	symbol	M. musculus	240665	M. musculus	0	0	0	0	0	0	0	0	0	0	0	0	0	0	0	0	0	0	1	0
Klhl21	242785	symbol	M. musculus	242785	M. musculus	0	0	0	0	0	0	0	0	0	0	1	0	0	0	0	0	0	0	0	0
Dusp9	75590	symbol	M. musculus	75590	M. musculus	0	0	0	1	0	0	0	0	0	0	0	0	0	0	0	0	0	0	1	0
Ggct	110175	symbol	M. musculus	110175	M. musculus	0	0	0	0	0	0	0	0	0	0	0	0	0	0	1	0	0	0	0	0
Wdr5	140858	symbol	M. musculus	140858	M. musculus	0	0	0	0	0	0	0	0	1	0	0	0	0	0	0	0	0	0	0	0
Prdx5	54683	symbol	M. musculus	54683	M. musculus	0	0	0	0	0	0	0	0	0	0	0	0	0	0	0	0	0	0	0	0
Slc9a5	277973	symbol	M. musculus	277973	M. musculus	0	0	0	0	0	0	0	0	0	0	0	0	0	0	0	0	0	0	0	0
Rwdd4a	192174	symbol	M. musculus	192174	M. musculus	0	0	0	0	0	0	0	0	0	0	0	0	0	0	0	0	0	0	0	0
Gm15694	101669761	symbol	M. musculus	101669761	M. musculus	0	0	0	0	0	0	0	0	0	0	0	0	0	0	0	0	0	0	0	0
Gm15056	100504014	symbol	M. musculus	100504014	M. musculus	0	0	0	0	0	0	0	0	0	0	0	0	0	0	0	0	0	0	0	0
Micall1	27008	symbol	M. musculus	27008	M. musculus	0	0	0	0	1	0	0	0	0	0	0	0	0	0	0	0	0	0	0	0
Phtf2	68770	symbol	M. musculus	68770	M. musculus	0	0	0	0	0	0	0	0	0	0	0	0	0	0	0	0	0	0	0	0
Lrp4	228357	symbol	M. musculus	228357	M. musculus	0	0	0	1	0	1	0	0	1	0	0	1	0	0	0	0	1	0	0	0
Spire1	68166	symbol	M. musculus	68166	M. musculus	0	0	0	0	0	1	0	0	0	0	0	0	0	0	0	0	0	0	0	0
Znrf3	407821	symbol	M. musculus	407821	M. musculus	0	0	1	0	0	0	0	0	0	0	0	0	0	0	0	0	0	0	0	0
Tgfb1	21803	symbol	M. musculus	21803	M. musculus	1	1	1	1	1	1	1	1	1	1	1	1	1	1	1	0	1	1	1	0
Spata5	57815	symbol	M. musculus	57815	M. musculus	0	0	0	0	0	0	0	0	0	0	0	0	0	0	0	0	0	0	0	0
Igsf9b	235086	symbol	M. musculus	235086	M. musculus	0	1	0	0	0	0	0	0	0	0	0	0	0	1	0	0	0	0	0	0
Hmga2-ps1	15365	symbol	M. musculus	15365	M. musculus	0	0	0	0	0	0	0	0	0	0	0	0	0	0	0	0	0	0	0	0
Bach1	12013	symbol	M. musculus	12013	M. musculus	0	0	0	0	0	0	0	0	0	0	0	0	0	0	0	0	0	0	0	0
Tead2	21677	symbol	M. musculus	21677	M. musculus	1	0	1	0	0	0	0	0	1	1	1	0	0	0	0	0	0	0	0	0
Adgra3	70693	symbol	M. musculus	70693	M. musculus	0	0	0	0	0	0	0	0	0	0	0	0	0	0	0	0	0	0	0	0
Sox4	20677	symbol	M. musculus	20677	M. musculus	1	1	1	0	0	0	0	0	1	1	0	0	0	0	0	0	0	0	0	0
Rasa1	218397	symbol	M. musculus	218397	M. musculus	1	1	0	1	1	1	0	1	0	0	0	0	0	0	0	1	0	0	1	0
Itprip	414801	symbol	M. musculus	414801	M. musculus	0	0	0	0	0	0	0	0	0	0	0	0	0	0	1	0	0	0	0	0
Gdf11	14561	symbol	M. musculus	14561	M. musculus	0	0	0	0	1	1	0	0	1	0	1	0	0	0	0	0	1	0	0	0
Gsto1	14873	symbol	M. musculus	14873	M. musculus	0	0	0	0	0	0	0	0	0	0	1	0	0	0	0	0	0	0	0	0
Nfatc1	18018	symbol	M. musculus	18018	M. musculus	1	0	1	0	0	0	0	0	0	1	1	1	0	1	0	0	1	0	1	0
Slc39a14	213053	symbol	M. musculus	213053	M. musculus	0	0	0	0	0	0	0	0	1	0	0	0	0	0	0	0	0	0	0	0
Six4	20474	symbol	M. musculus	20474	M. musculus	0	0	1	0	0	1	0	0	1	1	1	0	0	0	0	0	1	0	0	0
Faxc	76132	symbol	M. musculus	76132	M. musculus	0	0	0	0	0	0	0	0	0	0	0	0	0	0	0	0	0	0	0	0
Hao1	15112	symbol	M. musculus	15112	M. musculus	0	0	0	0	0	0	0	0	0	0	0	0	0	0	0	0	0	0	0	0
Dusp28	67446	symbol	M. musculus	67446	M. musculus	0	0	0	0	0	0	0	0	0	0	0	0	0	0	0	0	0	0	0	0
Adam19	11492	symbol	M. musculus	11492	M. musculus	0	1	0	0	0	0	1	0	0	1	0	0	0	0	0	0	0	0	0	0
Lrrc8c	100604	symbol	M. musculus	100604	M. musculus	0	0	0	0	0	0	0	0	0	0	0	0	0	0	0	0	0	0	0	0
Endod1	71946	symbol	M. musculus	71946	M. musculus	0	0	0	0	0	0	0	0	0	0	0	0	0	0	0	0	0	0	0	0
Rnf19b	75234	symbol	M. musculus	75234	M. musculus	0	0	0	0	0	0	0	0	0	0	0	0	0	0	0	0	0	0	0	0
Rbpms2	71973	symbol	M. musculus	71973	M. musculus	0	0	0	0	0	0	0	0	0	1	0	0	0	0	0	0	1	0	0	0
Pvr	52118	symbol	M. musculus	52118	M. musculus	0	1	0	0	0	0	0	0	0	0	0	0	0	0	0	0	0	0	0	0
Idh3a	67834	symbol	M. musculus	67834	M. musculus	0	0	0	0	0	0	0	0	0	0	0	0	0	0	0	0	0	0	0	0
Eif2d	16865	symbol	M. musculus	16865	M. musculus	0	0	0	0	0	0	0	0	0	0	0	0	0	0	0	0	0	0	0	0
Pitrm1	69617	symbol	M. musculus	69617	M. musculus	0	0	0	0	0	0	0	0	0	0	0	0	0	0	0	0	0	0	0	0
Tbc1d16	207592	symbol	M. musculus	207592	M. musculus	0	0	0	0	0	0	0	0	0	0	0	0	0	0	0	0	0	0	0	0
Gramd2	546134	symbol	M. musculus	546134	M. musculus	0	0	0	0	0	0	0	0	0	0	0	0	0	0	0	0	0	0	0	0
Frrs1	20321	symbol	M. musculus	20321	M. musculus	0	0	0	0	0	0	0	0	0	0	0	0	0	0	0	0	0	0	0	0
Adamts6	108154	symbol	M. musculus	108154	M. musculus	1	0	0	0	0	0	0	0	0	1	0	0	0	0	0	0	0	0	0	0
Slc20a1	20515	symbol	M. musculus	20515	M. musculus	0	0	0	0	0	0	0	0	0	0	0	1	0	0	0	0	0	0	0	0
Mphosph6	68533	symbol	M. musculus	68533	M. musculus	0	0	0	0	0	0	0	0	0	0	0	0	0	0	0	0	0	0	0	0
Ctdp1	67655	symbol	M. musculus	67655	M. musculus	0	0	0	0	0	1	0	0	0	1	0	0	0	1	0	0	1	0	0	0
Relt	320100	symbol	M. musculus	320100	M. musculus	0	0	0	0	0	0	0	0	0	0	0	0	0	0	0	0	0	1	0	0
Simc1	319719	symbol	M. musculus	319719	M. musculus	0	0	0	0	0	0	0	0	0	0	0	0	0	0	0	0	0	0	0	0
Coq10b	67876	symbol	M. musculus	67876	M. musculus	0	0	0	0	0	0	0	0	0	0	0	0	0	0	0	0	0	0	0	0
Adam12	11489	symbol	M. musculus	11489	M. musculus	1	0	0	0	0	0	1	0	0	0	0	0	0	0	0	0	0	0	0	0
Ddah1	69219	symbol	M. musculus	69219	M. musculus	1	0	0	0	0	0	0	0	0	0	0	0	0	1	0	0	0	0	0	0
Fyn	14360	symbol	M. musculus	14360	M. musculus	0	1	0	1	1	1	0	0	0	0	0	0	1	1	1	1	0	0	0	0
Polr3d	67065	symbol	M. musculus	67065	M. musculus	0	0	0	0	0	0	0	0	0	0	0	0	0	0	0	0	0	0	0	0
Fxyd5	18301	symbol	M. musculus	18301	M. musculus	0	0	0	0	0	0	0	0	0	0	0	0	0	0	0	0	0	0	0	0
Mbp	17196	symbol	M. musculus	17196	M. musculus	0	1	0	0	0	0	0	0	1	0	0	0	1	0	0	0	0	0	1	0
Slc1a7	242607	symbol	M. musculus	242607	M. musculus	0	0	0	0	0	0	0	0	0	0	0	0	0	0	0	0	0	0	0	0
Inhba	16323	symbol	M. musculus	16323	M. musculus	0	0	1	0	1	1	0	0	1	0	1	0	0	1	1	0	0	1	0	0
Mex3a	72640	symbol	M. musculus	72640	M. musculus	0	0	0	0	0	0	0	0	0	0	0	0	0	0	0	0	0	0	0	0
Nkain1	67149	symbol	M. musculus	67149	M. musculus	0	0	0	0	0	0	0	0	0	0	0	0	0	0	0	0	0	0	0	0
Stk39	53416	symbol	M. musculus	53416	M. musculus	1	0	0	0	0	1	0	0	0	0	0	0	0	1	0	0	0	0	1	0
Ncam1	17967	symbol	M. musculus	17967	M. musculus	0	1	0	1	0	1	0	0	0	1	0	0	1	1	0	1	0	0	0	0
Sdc3	20970	symbol	M. musculus	20970	M. musculus	0	0	0	0	0	0	1	0	0	0	0	0	1	0	0	0	0	0	0	0
Il12rb1	16161	symbol	M. musculus	16161	M. musculus	0	1	0	1	0	0	0	0	0	0	1	0	0	0	0	0	0	1	0	0
Adgrg5	382045	symbol	M. musculus	382045	M. musculus	0	0	0	0	0	0	0	0	0	0	0	0	0	0	0	0	0	0	0	0
Ptprn	19275	symbol	M. musculus	19275	M. musculus	0	0	0	0	0	0	0	0	0	0	0	0	0	0	0	0	0	0	0	0
Ngf	18049	symbol	M. musculus	18049	M. musculus	0	0	0	1	1	1	0	0	0	0	0	0	1	0	1	0	0	0	1	0
Kcnh1	16510	symbol	M. musculus	16510	M. musculus	0	0	0	0	0	0	0	0	0	0	0	0	0	0	0	0	0	0	0	0
Dyrk3	226419	symbol	M. musculus	226419	M. musculus	0	0	0	1	0	0	0	0	0	0	0	0	0	0	0	0	0	0	0	0
Stbd1	52331	symbol	M. musculus	52331	M. musculus	0	0	0	0	0	0	0	0	0	0	0	0	0	0	0	0	0	0	0	0
Itga5	16402	symbol	M. musculus	16402	M. musculus	1	1	0	1	0	0	1	1	1	0	0	0	1	0	0	1	0	0	0	0
Tnnt2	21956	symbol	M. musculus	21956	M. musculus	0	0	1	0	0	0	0	0	0	1	0	0	1	1	0	0	0	0	0	0
Myl7	17898	symbol	M. musculus	17898	M. musculus	0	0	0	0	0	0	0	0	0	0	0	0	1	0	0	0	0	0	0	0
Pdgfa	18590	symbol	M. musculus	18590	M. musculus	1	0	1	1	0	1	1	0	1	0	1	0	1	0	0	0	0	1	1	1
Plekho1	67220	symbol	M. musculus	67220	M. musculus	0	0	0	0	0	1	0	0	0	1	0	0	0	0	0	0	0	0	0	0
Foxp1	108655	symbol	M. musculus	108655	M. musculus	1	1	1	0	0	1	0	0	0	1	1	0	0	1	0	0	1	0	0	0
Satb2	212712	symbol	M. musculus	212712	M. musculus	0	0	0	0	0	0	0	0	1	0	1	1	0	0	0	0	0	0	0	0
Zbed5	71970	symbol	M. musculus	71970	M. musculus	0	0	0	0	0	0	0	0	0	0	0	0	0	0	0	0	0	0	0	0
Gprc5a	232431	symbol	M. musculus	232431	M. musculus	0	0	0	1	0	0	0	0	0	0	0	0	0	0	0	0	0	0	1	0
Pcolce2	76477	symbol	M. musculus	76477	M. musculus	0	0	0	0	0	0	1	0	0	0	0	0	0	0	0	0	0	0	0	0
Tpst2	22022	symbol	M. musculus	22022	M. musculus	0	0	0	1	0	0	0	0	0	0	0	0	0	0	0	0	0	0	0	0
Megf10	70417	symbol	M. musculus	70417	M. musculus	0	1	0	0	0	0	0	0	0	1	0	0	0	0	0	0	0	0	0	0
Marcksl1	17357	symbol	M. musculus	17357	M. musculus	0	0	0	0	0	0	0	0	0	0	1	0	0	0	0	0	0	0	0	0
Skil	20482	symbol	M. musculus	20482	M. musculus	0	0	0	0	1	1	0	0	0	1	0	0	0	0	1	0	1	0	0	0
Adra1b	11548	symbol	M. musculus	11548	M. musculus	0	0	0	0	0	1	0	0	0	1	0	0	0	1	0	0	0	0	1	0
BC021767	545551	symbol	M. musculus	545551	M. musculus	0	0	0	0	0	0	0	0	0	0	0	0	0	0	0	0	0	0	0	0
Plekhg4	102075	symbol	M. musculus	102075	M. musculus	0	0	0	0	0	0	0	0	0	0	0	0	0	0	0	0	0	0	0	0
Dusp5	240672	symbol	M. musculus	240672	M. musculus	0	0	0	1	0	1	0	0	1	0	0	0	0	1	0	0	0	0	1	0
Tll1	21892	symbol	M. musculus	21892	M. musculus	0	0	0	0	0	0	0	0	0	0	0	0	0	0	0	0	0	0	0	0
Tnfrsf11b	18383	symbol	M. musculus	18383	M. musculus	0	0	1	1	0	0	1	0	0	0	0	0	0	0	0	0	0	1	0	0
Ccdc24	381546	symbol	M. musculus	381546	M. musculus	0	0	0	0	0	0	0	0	0	0	0	0	0	0	0	0	0	0	0	0
Tmcc3	319880	symbol	M. musculus	319880	M. musculus	0	0	0	0	0	0	0	0	0	0	0	0	0	0	0	0	0	0	0	0
Nmnat2	226518	symbol	M. musculus	226518	M. musculus	0	0	0	0	0	0	0	0	0	0	0	0	0	0	0	0	0	0	0	0
Cxcr6	80901	symbol	M. musculus	80901	M. musculus	0	0	0	0	0	1	0	0	0	0	0	0	0	0	0	0	0	1	0	0
Bmpr1b	12167	symbol	M. musculus	12167	M. musculus	0	0	0	0	1	1	0	0	1	0	1	1	0	0	1	0	0	1	0	0
Hbegf	15200	symbol	M. musculus	15200	M. musculus	1	0	1	1	0	1	0	0	0	0	0	0	0	1	0	0	0	0	0	0
Hck	15162	symbol	M. musculus	15162	M. musculus	0	0	0	1	0	1	0	0	0	0	0	0	0	0	0	0	0	0	0	0
Gm11545	217122	symbol	M. musculus	217122	M. musculus	0	0	0	0	0	0	0	0	0	0	0	0	0	0	0	0	0	0	0	0
1700092M07Rik	74307	symbol	M. musculus	74307	M. musculus	0	0	0	0	0	0	0	0	0	0	0	0	0	0	0	0	0	0	0	0
Dok1	13448	symbol	M. musculus	13448	M. musculus	0	0	0	1	0	0	0	0	0	0	0	0	0	0	0	1	0	0	1	0
Schip1	30953	symbol	M. musculus	30953	M. musculus	1	0	0	1	0	0	0	0	1	1	1	0	1	0	0	0	0	0	0	1
M1ap	110958	symbol	M. musculus	110958	M. musculus	0	0	0	0	0	0	0	0	0	0	0	0	0	0	0	0	0	0	0	0
Nin	18080	symbol	M. musculus	18080	M. musculus	0	0	0	0	0	1	0	0	0	0	0	0	0	0	0	0	0	0	0	0
Zfp593	68040	symbol	M. musculus	68040	M. musculus	0	0	0	0	0	0	0	0	0	0	0	0	0	0	0	0	0	0	0	0
Ppid	67738	symbol	M. musculus	67738	M. musculus	0	0	0	0	0	0	0	0	0	0	0	0	0	0	0	0	0	0	0	0
Runx1	12394	symbol	M. musculus	12394	M. musculus	1	1	1	0	1	1	0	0	1	0	0	1	0	1	0	0	1	0	0	0
Riok2	67045	symbol	M. musculus	67045	M. musculus	0	0	0	0	0	0	0	0	0	0	0	0	0	0	0	0	0	0	0	0
Yrdc	230734	symbol	M. musculus	230734	M. musculus	0	0	0	0	0	0	0	0	0	0	0	0	0	0	0	0	0	0	0	0
Ankrd1	107765	symbol	M. musculus	107765	M. musculus	0	0	1	0	1	1	0	0	0	1	0	0	0	0	0	0	0	0	0	0
Ctsh	13036	symbol	M. musculus	13036	M. musculus	1	0	1	0	0	0	0	0	0	0	0	0	0	0	1	0	0	0	1	0
Tnni3k	435766	symbol	M. musculus	435766	M. musculus	0	0	0	0	0	0	0	0	0	0	0	0	0	1	0	0	0	0	0	0
Itpkc	233011	symbol	M. musculus	233011	M. musculus	0	0	0	0	0	0	0	0	0	0	0	0	0	0	0	0	0	0	0	0
Alcam	11658	symbol	M. musculus	11658	M. musculus	0	1	0	0	0	1	0	0	0	0	0	0	0	0	0	0	0	0	0	0
Polr3g	67486	symbol	M. musculus	67486	M. musculus	0	0	0	0	0	0	0	0	0	0	0	0	0	0	0	0	0	0	0	0
Smad7	17131	symbol	M. musculus	17131	M. musculus	1	1	1	0	1	1	0	1	1	1	1	1	0	1	0	0	1	0	0	0
Pmaip1	58801	symbol	M. musculus	58801	M. musculus	0	0	0	0	0	0	0	0	0	0	0	0	0	0	1	0	0	0	0	0
Gm3264	100041306	symbol	M. musculus	100041306	M. musculus	0	0	0	0	0	0	0	0	0	0	0	0	0	0	0	0	0	0	0	0
Shroom1	71774	symbol	M. musculus	71774	M. musculus	0	0	0	0	0	0	0	0	0	0	0	0	0	0	0	0	0	0	0	0
Kctd11	216858	symbol	M. musculus	216858	M. musculus	0	0	0	0	0	1	0	0	0	0	0	0	0	0	0	0	1	0	0	0
Dbn1	56320	symbol	M. musculus	56320	M. musculus	0	1	0	0	1	1	0	1	0	0	0	0	0	1	0	0	0	0	0	0
Angptl2	26360	symbol	M. musculus	26360	M. musculus	0	0	0	0	0	0	0	0	0	0	0	0	0	0	0	0	0	0	0	0
Nr4a1	15370	symbol	M. musculus	15370	M. musculus	1	0	0	0	1	1	0	0	0	1	0	0	1	0	0	0	0	0	1	0
Bhlhe41	79362	symbol	M. musculus	79362	M. musculus	0	0	0	0	0	0	0	0	0	1	0	0	0	0	0	0	1	0	0	0
Homer1	26556	symbol	M. musculus	26556	M. musculus	0	0	0	0	0	1	0	0	0	1	0	0	0	1	0	0	0	0	0	0
Zfp207	22680	symbol	M. musculus	22680	M. musculus	0	0	0	0	0	0	0	0	0	0	0	0	0	0	0	0	0	0	0	0
Ankrd13b	268445	symbol	M. musculus	268445	M. musculus	0	0	0	0	0	0	0	0	0	0	0	0	0	0	0	0	0	0	0	0
Lipg	16891	symbol	M. musculus	16891	M. musculus	0	0	0	0	0	0	1	0	0	0	0	0	0	0	0	0	0	0	0	0
Tuba1a	22142	symbol	M. musculus	22142	M. musculus	0	0	0	0	0	0	0	0	0	0	0	0	1	0	0	1	0	0	0	0
Plekha2	83436	symbol	M. musculus	83436	M. musculus	0	1	0	0	0	0	0	1	0	0	0	0	0	0	0	0	0	0	0	0
Jam2	67374	symbol	M. musculus	67374	M. musculus	1	1	0	0	0	0	1	0	0	0	0	0	1	1	0	0	1	0	0	0
Mn1	433938	symbol	M. musculus	433938	M. musculus	0	0	0	0	0	0	0	0	0	0	0	1	0	0	0	0	0	0	0	0
Tnfrsf13c	72049	symbol	M. musculus	72049	M. musculus	0	1	0	1	0	0	0	0	0	0	0	0	0	0	0	0	0	1	0	0
Gper1	76854	symbol	M. musculus	76854	M. musculus	1	0	0	1	0	1	0	0	0	1	0	0	0	1	1	0	1	0	1	0
Col5a1	12831	symbol	M. musculus	12831	M. musculus	1	0	1	1	0	0	1	0	1	1	0	0	1	0	0	1	1	0	0	0
Fn1	14268	symbol	M. musculus	14268	M. musculus	1	1	0	1	0	1	1	1	1	0	1	0	1	0	0	0	0	0	1	0
Rftn2	74013	symbol	M. musculus	74013	M. musculus	0	0	0	0	0	0	0	0	0	0	0	0	0	0	0	0	0	0	0	0
Ctla2b	13025	symbol	M. musculus	13025	M. musculus	0	0	0	0	0	0	0	0	0	0	0	0	0	0	0	0	0	0	0	0
Hgf	15234	symbol	M. musculus	15234	M. musculus	1	0	1	1	1	1	1	0	0	0	1	0	1	1	1	0	0	1	1	0
Etv4	18612	symbol	M. musculus	18612	M. musculus	0	0	1	1	0	1	0	0	0	0	0	0	0	0	0	0	0	0	0	0
Hba-a2	110257	symbol	M. musculus	110257	M. musculus	0	0	0	0	0	0	0	0	0	0	1	0	0	0	0	0	0	0	0	0
Hba-a1	15122	symbol	M. musculus	15122	M. musculus	0	0	0	0	0	0	0	0	0	0	1	0	0	0	0	0	0	0	0	0
Tns1	21961	symbol	M. musculus	21961	M. musculus	1	0	0	0	0	0	0	1	0	0	0	0	1	0	0	0	0	0	0	0
Itga11	319480	symbol	M. musculus	319480	M. musculus	0	0	0	0	0	0	0	1	0	0	0	0	1	0	0	0	0	0	0	0
Mamdc2	71738	symbol	M. musculus	71738	M. musculus	0	0	0	0	0	0	0	0	0	0	0	0	0	0	0	0	0	0	0	0
St6gal1	20440	symbol	M. musculus	20440	M. musculus	0	1	0	0	0	1	0	1	0	0	0	0	0	0	0	0	0	0	0	0
Jup	16480	symbol	M. musculus	16480	M. musculus	1	1	0	1	0	0	0	1	0	0	1	0	1	1	0	1	0	0	0	0
Col6a3	12835	symbol	M. musculus	12835	M. musculus	0	0	1	0	0	1	0	0	1	0	0	0	1	0	0	0	0	0	0	0
Zdhhc16	74168	symbol	M. musculus	74168	M. musculus	0	0	0	0	0	0	0	0	0	1	0	0	0	0	0	0	0	0	0	0
Gng2	14702	symbol	M. musculus	14702	M. musculus	0	0	0	0	0	0	0	0	0	0	0	0	1	0	0	0	0	0	0	0
Mdfi	17240	symbol	M. musculus	17240	M. musculus	0	0	0	0	0	0	0	0	1	0	0	0	0	0	0	0	0	0	1	0
Ifi27l2b	217845	symbol	M. musculus	217845	M. musculus	0	0	0	0	0	0	0	0	0	0	0	0	0	0	1	0	0	0	0	0
Gm10941	100169878	symbol	M. musculus	100169878	M. musculus	0	0	0	0	0	0	0	0	0	0	0	0	0	0	0	0	0	0	0	0
Kdelr3	105785	symbol	M. musculus	105785	M. musculus	0	0	0	0	0	0	0	0	0	0	0	0	0	0	0	0	0	0	0	0
Mical2	320878	symbol	M. musculus	320878	M. musculus	0	0	0	0	0	0	0	0	0	0	0	0	0	0	0	0	0	0	0	0
Creb3l1	26427	symbol	M. musculus	26427	M. musculus	1	0	0	1	1	0	1	0	0	0	1	1	1	0	1	0	0	0	0	0
Gng11	66066	symbol	M. musculus	66066	M. musculus	0	0	0	0	0	0	0	0	0	0	0	0	1	0	0	0	0	0	0	0
Bhlhe40	20893	symbol	M. musculus	20893	M. musculus	0	0	0	0	0	0	0	0	0	0	0	0	0	0	0	0	0	0	0	0
Tgfb2	21808	symbol	M. musculus	21808	M. musculus	1	1	1	0	1	1	1	1	1	1	1	0	1	1	1	0	1	1	1	0
Slc4a11	269356	symbol	M. musculus	269356	M. musculus	0	0	0	0	0	0	0	0	0	0	0	0	0	0	0	0	0	0	0	0
Gm6647	626053	symbol	M. musculus	626053	M. musculus	0	0	0	0	0	0	0	0	0	0	0	0	0	0	0	0	0	0	0	0
Lrp8	16975	symbol	M. musculus	16975	M. musculus	0	0	0	1	0	1	0	0	0	0	0	0	0	0	0	0	0	0	1	0
Lpin3	64899	symbol	M. musculus	64899	M. musculus	0	0	0	0	0	0	0	0	0	0	0	0	0	0	0	0	0	0	0	0
Lin28b	380669	symbol	M. musculus	380669	M. musculus	0	0	0	0	0	0	0	0	0	0	0	0	0	0	0	0	0	0	0	0
Fgd3	30938	symbol	M. musculus	30938	M. musculus	0	0	0	0	0	0	0	0	0	0	0	0	1	0	0	0	0	0	0	0
4930426L09Rik	74629	symbol	M. musculus	74629	M. musculus	0	0	0	0	0	0	0	0	0	0	0	0	0	0	0	0	0	0	0	0
Bok	51800	symbol	M. musculus	51800	M. musculus	0	0	0	0	0	0	0	0	0	0	0	0	0	0	1	0	0	0	0	0
Tagln	21345	symbol	M. musculus	21345	M. musculus	0	0	0	0	0	0	0	0	0	0	0	0	0	0	0	0	0	0	0	0
Baalc	118452	symbol	M. musculus	118452	M. musculus	0	0	0	0	0	0	0	0	0	0	0	0	0	0	0	0	0	0	0	0
Gjb3	14620	symbol	M. musculus	14620	M. musculus	0	0	0	0	0	0	0	0	0	0	0	0	0	0	0	0	0	0	0	0
Prss23	76453	symbol	M. musculus	76453	M. musculus	0	0	0	0	0	0	0	0	0	0	0	0	0	0	0	0	0	0	0	0
Krt8	16691	symbol	M. musculus	16691	M. musculus	0	0	0	0	0	0	0	0	1	1	0	0	0	0	1	1	0	0	0	0
Has2os	594843	symbol	M. musculus	594843	M. musculus	0	0	0	0	0	0	0	0	0	0	0	0	0	0	0	0	0	0	0	0
Kcnk12	210741	symbol	M. musculus	210741	M. musculus	0	0	0	0	0	0	0	0	0	0	0	0	0	0	0	0	0	0	0	0
Abcb1a	18671	symbol	M. musculus	18671	M. musculus	0	0	0	0	0	1	0	0	0	0	0	0	0	1	0	0	0	0	0	0
Ctxn1	330695	symbol	M. musculus	330695	M. musculus	0	0	0	0	0	0	0	0	0	0	0	0	0	0	0	0	0	0	0	0
Samd5	320825	symbol	M. musculus	320825	M. musculus	0	0	0	0	0	0	0	0	0	0	0	0	0	0	0	0	0	0	0	0
Tmem40	94346	symbol	M. musculus	94346	M. musculus	0	0	0	0	0	0	0	0	0	0	0	0	0	0	0	0	0	0	0	0
Areg	11839	symbol	M. musculus	11839	M. musculus	0	0	1	1	0	1	0	0	0	0	1	1	0	0	0	0	1	0	0	0
Egr3	13655	symbol	M. musculus	13655	M. musculus	1	1	0	0	1	1	0	0	0	0	1	0	0	0	0	0	0	0	0	0
Tnni1	21952	symbol	M. musculus	21952	M. musculus	0	0	1	0	0	0	0	0	0	1	0	0	0	1	0	0	0	0	0	0
Crlf1	12931	symbol	M. musculus	12931	M. musculus	0	0	0	1	0	0	0	0	0	0	0	0	0	0	0	0	0	0	0	0
Speer3	71026	symbol	M. musculus	71026	M. musculus	0	0	0	0	0	0	0	0	0	0	0	0	0	0	0	0	0	0	0	0
Pcgf3	69587	symbol	M. musculus	69587	M. musculus	0	0	0	0	0	0	0	0	0	0	0	0	0	0	0	0	0	0	0	0
Slc6a8	102857	symbol	M. musculus	102857	M. musculus	0	0	0	0	0	0	0	0	0	0	0	0	0	0	0	0	0	0	0	0
Prl	19109	symbol	M. musculus	19109	M. musculus	0	0	1	0	0	0	0	0	0	0	0	1	1	0	0	0	0	1	0	0
Ncs1	14299	symbol	M. musculus	14299	M. musculus	0	0	0	0	0	1	0	0	0	0	0	0	0	0	0	0	0	0	0	0
Ak5	229949	symbol	M. musculus	229949	M. musculus	0	0	0	0	0	0	0	0	0	0	0	0	0	0	0	0	0	0	0	0
Plp2	18824	symbol	M. musculus	18824	M. musculus	0	0	0	0	0	0	0	0	0	0	0	0	0	0	0	0	0	0	0	0
Tuba4a	22145	symbol	M. musculus	22145	M. musculus	0	0	0	0	0	0	0	0	0	0	0	0	1	0	0	1	0	0	0	0
Gadd45g	23882	symbol	M. musculus	23882	M. musculus	0	1	0	0	0	0	0	0	0	0	0	0	0	0	0	0	0	0	1	0
Rasl12	70784	symbol	M. musculus	70784	M. musculus	0	0	0	0	0	0	0	0	0	0	0	0	0	0	0	0	0	0	0	0
Kif26b	269152	symbol	M. musculus	269152	M. musculus	0	1	1	0	0	1	0	0	0	0	0	0	0	0	0	0	0	0	0	0
Fstl3	83554	symbol	M. musculus	83554	M. musculus	0	1	0	0	1	0	0	0	0	0	0	1	0	0	0	0	1	0	0	0
Nectin1	58235	symbol	M. musculus	58235	M. musculus	0	1	0	0	0	1	0	1	0	0	1	1	0	0	0	0	0	0	0	0
Gsg1	14840	symbol	M. musculus	14840	M. musculus	0	0	0	0	0	0	0	0	0	0	0	0	0	0	0	0	0	0	0	0
Il11	16156	symbol	M. musculus	16156	M. musculus	0	0	0	1	0	0	0	0	0	0	1	0	0	0	0	0	0	1	1	0
Aff3	16764	symbol	M. musculus	16764	M. musculus	0	0	0	0	0	0	0	0	1	0	0	0	0	0	0	0	0	0	0	0
Galr2	14428	symbol	M. musculus	14428	M. musculus	0	0	0	0	0	0	0	0	0	0	0	0	0	0	0	0	0	0	0	0
1600019K03Rik	69768	symbol	M. musculus	69768	M. musculus	0	0	0	0	0	0	0	0	0	0	0	0	0	0	0	0	0	0	0	0
Sdc1	20969	symbol	M. musculus	20969	M. musculus	0	0	0	1	0	0	1	0	0	1	1	0	1	0	0	0	0	0	0	0
Rgs17	56533	symbol	M. musculus	56533	M. musculus	0	0	0	0	0	0	0	0	0	0	0	0	0	0	0	0	0	0	0	0
Irx3	16373	symbol	M. musculus	16373	M. musculus	0	0	1	0	0	1	0	0	1	0	0	0	0	0	0	0	1	0	0	0
Adgrg1	14766	symbol	M. musculus	14766	M. musculus	1	1	0	0	0	0	0	0	0	0	0	0	0	0	0	0	1	0	0	0
Gm29686	629091	symbol	M. musculus	629091	M. musculus	0	0	0	0	0	0	0	0	0	0	0	0	0	0	0	0	0	0	0	0
Hes1	15205	symbol	M. musculus	15205	M. musculus	1	1	1	1	1	1	0	0	1	1	1	0	0	0	0	0	1	0	0	0
Cblb	208650	symbol	M. musculus	208650	M. musculus	0	1	0	1	0	0	0	0	0	0	0	0	0	0	0	0	0	0	1	1
Cdc42ep3	260409	symbol	M. musculus	260409	M. musculus	0	0	0	1	0	1	0	0	0	0	0	0	0	0	0	0	0	0	0	0
Ptgfrn	19221	symbol	M. musculus	19221	M. musculus	0	0	0	0	0	1	0	0	0	1	0	0	0	0	0	0	0	0	0	0
Col18a1	12822	symbol	M. musculus	12822	M. musculus	1	0	0	0	0	0	1	0	0	0	0	0	0	0	0	0	0	0	0	0
Adamts4	240913	symbol	M. musculus	240913	M. musculus	0	0	0	0	0	0	1	0	0	0	0	0	0	0	0	0	0	0	0	0
Pxdn	69675	symbol	M. musculus	69675	M. musculus	0	0	0	0	0	0	1	0	0	0	0	0	0	0	0	0	0	0	0	0
Stard10	56018	symbol	M. musculus	56018	M. musculus	0	0	0	0	0	0	0	0	0	0	0	0	0	0	0	0	0	0	0	0
Txk	22165	symbol	M. musculus	22165	M. musculus	0	1	0	1	0	0	0	0	0	0	0	0	0	0	0	0	0	0	0	0
Sobp	109205	symbol	M. musculus	109205	M. musculus	0	0	0	0	0	0	0	0	1	0	0	0	0	0	0	0	0	0	0	0
Sh3bp2	24055	symbol	M. musculus	24055	M. musculus	0	0	0	0	0	0	0	0	0	0	0	0	0	0	0	0	0	0	0	0
Gm14005	100043424	gene_synonym	M. musculus	100043424	M. musculus	0	0	0	0	0	0	0	0	0	0	0	0	0	0	0	0	0	0	0	0
Fgfr1	14182	symbol	M. musculus	14182	M. musculus	1	0	1	1	1	1	0	0	1	1	1	1	1	1	1	1	1	0	1	0
Ldlrad4	52662	symbol	M. musculus	52662	M. musculus	0	0	0	0	1	0	0	0	0	0	1	0	0	0	0	0	1	0	0	0
Usp46	69727	symbol	M. musculus	69727	M. musculus	0	0	0	0	0	0	0	0	0	0	0	0	0	0	0	0	0	0	0	0
Creb3l2	208647	symbol	M. musculus	208647	M. musculus	0	0	0	0	0	1	0	0	1	0	1	0	1	0	0	0	0	0	0	0
Prg4	96875	symbol	M. musculus	96875	M. musculus	0	0	0	0	0	0	0	0	0	0	0	0	0	0	0	0	0	0	0	0
B4galt1	14595	symbol	M. musculus	14595	M. musculus	1	0	1	0	0	0	1	0	0	0	0	0	0	0	0	0	0	0	0	0
Tmem150a	232086	symbol	M. musculus	232086	M. musculus	0	0	0	0	0	0	0	0	0	0	0	0	0	0	0	0	0	0	0	0
Hr	15460	symbol	M. musculus	15460	M. musculus	0	0	0	0	0	0	0	0	0	0	0	0	0	0	0	0	0	0	0	0
Cd1d1	12479	symbol	M. musculus	12479	M. musculus	0	1	0	0	0	0	0	0	0	0	0	0	0	0	0	0	0	0	0	0
Npcd	504193	symbol	M. musculus	504193	M. musculus	0	0	0	0	0	0	0	0	0	0	0	0	0	0	0	0	0	0	0	0
Adgrb2	230775	symbol	M. musculus	230775	M. musculus	1	0	0	0	0	1	0	0	0	0	0	0	0	0	0	0	0	0	0	0
Zfpm1	22761	symbol	M. musculus	22761	M. musculus	0	0	1	0	0	0	0	0	1	1	0	0	0	0	0	0	1	0	0	0
Nuak1	77976	symbol	M. musculus	77976	M. musculus	0	1	0	0	0	0	0	0	0	0	0	0	0	0	0	0	0	0	0	0
Nbl1	17965	symbol	M. musculus	17965	M. musculus	0	0	0	0	1	1	0	0	0	0	1	0	0	0	0	0	0	0	0	0
Adcy7	11513	symbol	M. musculus	11513	M. musculus	0	0	0	0	0	0	0	0	0	0	0	0	1	0	0	0	0	0	0	0
Dnaja4	58233	symbol	M. musculus	58233	M. musculus	1	0	0	0	0	0	0	0	0	0	0	0	0	0	0	0	0	0	0	0
Smoc1	64075	symbol	M. musculus	64075	M. musculus	0	1	0	0	0	0	1	1	1	0	0	1	0	0	0	0	0	0	0	0
Gfra1	14585	symbol	M. musculus	14585	M. musculus	0	0	0	1	0	0	0	0	0	0	0	0	0	0	0	1	0	0	0	0
Arhgap42	71544	symbol	M. musculus	71544	M. musculus	0	0	0	0	0	1	0	0	0	0	0	0	0	1	0	0	0	0	0	0
Fam20a	208659	symbol	M. musculus	208659	M. musculus	0	0	0	0	0	0	0	0	0	0	0	1	0	0	0	0	0	0	0	0
Ncor2	20602	symbol	M. musculus	20602	M. musculus	0	0	1	0	0	0	0	0	0	1	0	0	0	0	0	0	1	0	0	0
Bcar3	29815	symbol	M. musculus	29815	M. musculus	0	0	0	1	0	0	0	0	0	0	0	0	0	0	0	0	0	0	1	0
Bdh2	69772	symbol	M. musculus	69772	M. musculus	0	0	0	0	0	0	0	0	0	0	0	0	0	0	0	0	0	0	0	0
Tmem95	100503361	symbol	M. musculus	100503361	M. musculus	0	0	0	0	0	0	0	0	0	0	0	0	0	0	0	0	0	0	0	0
Npas4	225872	symbol	M. musculus	225872	M. musculus	0	0	0	0	0	0	0	0	0	0	0	0	0	0	0	0	0	0	0	0
Nuak2	74137	symbol	M. musculus	74137	M. musculus	0	0	0	0	0	0	0	0	0	0	0	0	0	0	0	0	0	0	0	0
Fgf21	56636	symbol	M. musculus	56636	M. musculus	0	0	0	1	1	0	0	0	0	0	0	0	1	0	0	0	0	0	1	0
Ddit4	74747	symbol	M. musculus	74747	M. musculus	0	0	0	1	1	0	0	0	0	0	0	0	1	0	1	0	0	0	0	0
Unc5b	107449	symbol	M. musculus	107449	M. musculus	1	0	0	0	0	1	0	0	0	0	0	0	0	0	1	0	0	0	0	0
Myo7a	17921	symbol	M. musculus	17921	M. musculus	0	0	0	0	0	1	0	0	1	0	0	0	0	0	0	0	0	0	0	1
Efnb1	13641	symbol	M. musculus	13641	M. musculus	1	1	0	1	0	1	0	0	0	0	1	0	0	0	0	1	0	0	0	0
Adssl1	11565	symbol	M. musculus	11565	M. musculus	0	0	0	0	0	0	0	0	0	0	0	0	0	0	0	0	0	0	0	0
Fcer1g	14127	symbol	M. musculus	14127	M. musculus	0	1	0	0	0	1	0	0	0	0	1	0	1	0	0	0	0	0	0	0
Chst2	54371	symbol	M. musculus	54371	M. musculus	0	0	0	0	0	0	0	0	0	0	0	0	0	0	0	0	0	0	0	0
Cspg4	121021	symbol	M. musculus	121021	M. musculus	1	0	0	1	0	1	0	0	0	0	0	0	0	0	0	0	1	0	1	1
Lrrc15	74488	symbol	M. musculus	74488	M. musculus	1	0	0	0	0	0	0	0	0	0	0	0	0	0	0	0	0	0	0	0
Wnt5a	22418	symbol	M. musculus	22418	M. musculus	1	1	1	1	1	1	0	0	1	1	1	1	0	0	0	0	1	0	1	0
Ptk2b	19229	symbol	M. musculus	19229	M. musculus	1	1	0	1	0	1	0	1	0	0	1	1	1	1	0	0	1	0	1	0
Plat	18791	symbol	M. musculus	18791	M. musculus	0	0	0	1	0	0	0	0	0	0	0	0	0	0	0	0	0	0	0	1
Crispld2	78892	symbol	M. musculus	78892	M. musculus	0	0	0	0	0	0	1	0	0	0	1	0	0	0	0	0	0	0	0	0
Ust	338362	symbol	M. musculus	338362	M. musculus	0	0	0	0	0	1	0	0	0	0	0	0	0	0	0	0	0	0	0	0
Spsb1	74646	symbol	M. musculus	74646	M. musculus	0	0	0	0	0	0	0	0	0	0	0	0	0	0	0	0	0	0	0	0
Rasl11b	68939	symbol	M. musculus	68939	M. musculus	0	0	0	0	1	0	0	0	0	0	0	0	0	0	0	0	0	0	0	0
Hoxa4	15401	symbol	M. musculus	15401	M. musculus	0	0	0	0	0	0	0	0	1	0	0	0	0	0	0	0	0	0	0	0
Ctsw	13041	symbol	M. musculus	13041	M. musculus	0	0	0	0	0	0	0	0	0	0	0	0	0	0	0	0	0	0	0	0
Tmem132a	98170	symbol	M. musculus	98170	M. musculus	0	0	0	0	0	0	0	0	0	0	0	0	0	0	0	0	0	0	0	0
Fkbp5	14229	symbol	M. musculus	14229	M. musculus	0	0	0	0	0	0	0	0	0	0	0	0	0	0	0	0	0	0	0	0
Ppfibp1	67533	symbol	M. musculus	67533	M. musculus	0	0	0	0	0	0	0	0	0	0	0	0	0	0	0	0	0	0	0	0
Tln2	70549	symbol	M. musculus	70549	M. musculus	0	0	0	0	0	0	0	0	0	0	0	0	1	0	0	0	0	0	0	0
Cxcr5	12145	symbol	M. musculus	12145	M. musculus	0	0	0	0	0	1	0	0	0	0	1	0	0	0	0	0	0	1	0	0
Pkp1	18772	symbol	M. musculus	18772	M. musculus	0	1	0	0	0	0	0	1	0	0	1	0	0	0	0	1	0	0	0	0
Dmp1	13406	symbol	M. musculus	13406	M. musculus	0	1	1	0	0	0	1	1	0	0	0	1	0	0	0	0	0	0	0	0
Sphk1	20698	symbol	M. musculus	20698	M. musculus	1	0	0	1	1	1	0	0	0	0	0	0	0	1	0	0	0	0	1	0
Atp6v1g1	66290	symbol	M. musculus	66290	M. musculus	0	0	0	1	0	0	0	0	0	0	1	0	0	0	0	0	0	0	0	0
Pde1b	18574	symbol	M. musculus	18574	M. musculus	0	0	0	0	0	0	0	0	0	0	0	0	0	0	0	0	0	0	0	0
Wnt9a	216795	symbol	M. musculus	216795	M. musculus	0	0	0	0	0	0	0	0	1	0	1	0	0	0	0	0	1	0	0	0
Serpine1	18787	symbol	M. musculus	18787	M. musculus	1	1	0	0	1	1	0	1	0	0	1	0	0	0	1	0	0	0	0	0
Ret	19713	symbol	M. musculus	19713	M. musculus	1	1	1	1	0	1	0	0	1	0	1	0	0	0	1	1	0	0	1	0
Col7a1	12836	symbol	M. musculus	12836	M. musculus	0	0	1	0	0	1	1	0	1	0	0	0	0	0	0	0	0	0	0	0
Whrn	73750	symbol	M. musculus	73750	M. musculus	0	0	0	0	0	1	0	1	1	0	1	0	0	0	0	0	0	0	0	0
Notch4	18132	symbol	M. musculus	18132	M. musculus	1	0	1	0	0	0	0	0	0	0	0	0	0	0	0	0	1	0	0	0
Itgb3	16416	symbol	M. musculus	16416	M. musculus	1	1	0	1	1	1	1	1	1	0	0	0	1	0	0	1	1	0	1	1
Jag1	16449	symbol	M. musculus	16449	M. musculus	1	1	1	0	0	1	0	1	0	1	1	1	0	0	0	0	1	0	0	0
Mllt11	56772	symbol	M. musculus	56772	M. musculus	0	0	0	0	0	0	0	0	0	0	0	0	0	0	1	0	0	0	0	0
Il17ra	16172	symbol	M. musculus	16172	M. musculus	0	0	0	0	0	1	0	0	0	0	0	0	0	0	0	0	0	1	0	0
Ttll5	320244	symbol	M. musculus	320244	M. musculus	0	0	0	0	0	0	0	0	0	0	0	0	0	0	0	0	0	0	0	0
Htr2b	15559	symbol	M. musculus	15559	M. musculus	1	0	0	0	0	1	0	0	1	1	1	0	0	1	0	0	0	0	1	0
Dusp4	319520	symbol	M. musculus	319520	M. musculus	0	0	0	1	0	0	0	0	1	0	0	0	0	0	0	0	0	0	1	0
Nexn	68810	symbol	M. musculus	68810	M. musculus	0	1	0	0	0	1	0	0	0	0	0	0	0	0	0	0	0	0	0	0
Tmeff1	230157	symbol	M. musculus	230157	M. musculus	0	0	0	0	0	1	0	0	0	0	0	0	0	0	0	0	0	0	0	0
Plekha1	101476	symbol	M. musculus	101476	M. musculus	0	0	0	1	0	1	0	0	1	0	1	0	0	0	0	0	0	0	0	1
Chsy1	269941	symbol	M. musculus	269941	M. musculus	0	0	0	0	0	0	0	0	1	0	0	1	0	0	0	0	0	0	0	0
Heatr5a	320487	symbol	M. musculus	320487	M. musculus	0	0	0	0	0	0	0	0	0	0	0	0	0	0	0	0	0	0	0	0
Itga7	16404	symbol	M. musculus	16404	M. musculus	1	1	0	0	0	1	0	0	0	0	0	0	1	0	0	0	0	0	0	0
Has2	15117	symbol	M. musculus	15117	M. musculus	1	1	0	0	1	1	1	1	1	1	1	0	0	0	0	0	0	0	0	0
Cfi	12630	symbol	M. musculus	12630	M. musculus	0	0	0	0	0	0	0	0	0	0	0	0	0	0	0	0	0	0	0	0
Itpr3	16440	symbol	M. musculus	16440	M. musculus	0	0	0	0	0	0	0	0	0	0	0	0	0	0	0	0	0	0	0	0
Enpp1	18605	symbol	M. musculus	18605	M. musculus	0	0	0	1	0	1	0	0	0	0	0	1	0	0	0	0	1	0	0	0
Ank	11732	symbol	M. musculus	11732	M. musculus	0	0	0	0	0	0	0	0	0	0	0	1	0	0	0	0	0	0	0	0
1600014C23Rik	72240	symbol	M. musculus	72240	M. musculus	0	0	0	0	0	0	0	0	0	0	0	0	0	0	0	0	0	0	0	0
Mex3b	108797	symbol	M. musculus	108797	M. musculus	0	1	0	0	0	0	0	0	0	0	0	0	0	0	0	0	0	0	0	0
Ppp1r32	67752	symbol	M. musculus	67752	M. musculus	0	0	0	0	0	0	0	0	0	0	0	0	0	0	0	0	0	0	0	0
Lonrf1	244421	symbol	M. musculus	244421	M. musculus	0	0	0	0	0	0	0	0	0	0	0	0	0	0	0	0	0	0	0	0
Pmepa1	65112	symbol	M. musculus	65112	M. musculus	0	0	0	0	1	0	0	0	0	0	1	0	0	0	0	0	0	0	0	0
Mfap3l	71306	symbol	M. musculus	71306	M. musculus	0	0	0	0	0	0	0	0	0	0	0	0	0	0	0	0	0	0	0	0
Las1l	76130	symbol	M. musculus	76130	M. musculus	0	0	0	0	0	0	0	0	0	0	0	0	0	0	0	0	0	0	0	0
Zfp516	329003	symbol	M. musculus	329003	M. musculus	0	0	0	0	0	0	0	0	1	0	0	0	0	0	0	0	0	0	0	0
D7Ertd443e	71007	symbol	M. musculus	71007	M. musculus	0	0	0	0	0	1	0	0	0	0	0	0	0	0	0	0	0	0	0	0
Pepd	18624	symbol	M. musculus	18624	M. musculus	0	0	0	0	0	0	0	0	0	0	0	0	0	0	0	0	0	0	0	0
Ucn2	171530	symbol	M. musculus	171530	M. musculus	0	0	0	0	0	0	0	0	0	0	0	0	0	1	0	0	0	0	0	0
Gchfr	320415	symbol	M. musculus	320415	M. musculus	0	0	0	0	0	0	0	0	0	0	0	0	0	0	0	0	0	0	0	0
Cd109	235505	symbol	M. musculus	235505	M. musculus	0	0	0	0	1	0	0	0	0	0	0	0	0	0	0	0	0	0	0	0
Rtkn	20166	symbol	M. musculus	20166	M. musculus	0	0	0	0	0	0	0	0	0	0	0	0	0	0	0	0	0	0	0	0
Tbc1d1	57915	symbol	M. musculus	57915	M. musculus	0	0	0	0	0	0	0	0	0	0	0	0	0	0	0	0	0	0	0	0
Golm1	105348	symbol	M. musculus	105348	M. musculus	0	0	0	0	0	0	0	0	0	0	0	0	0	0	0	0	0	0	0	0
Plod2	26432	symbol	M. musculus	26432	M. musculus	0	0	0	0	0	0	1	0	0	0	0	0	0	0	0	0	0	0	0	0
Lpgat1	226856	symbol	M. musculus	226856	M. musculus	0	0	0	0	0	0	0	0	0	0	0	0	0	0	0	0	0	0	0	0
Adarb1	110532	symbol	M. musculus	110532	M. musculus	0	0	1	0	0	1	0	0	0	1	0	0	0	0	0	0	0	0	1	0
Cnnm4	94220	symbol	M. musculus	94220	M. musculus	0	0	0	0	0	0	0	0	0	0	0	1	0	0	0	0	0	0	0	0
Rspo1	192199	symbol	M. musculus	192199	M. musculus	0	0	0	0	0	0	0	0	0	0	0	0	0	0	0	0	0	0	0	0
Gpbar1	227289	symbol	M. musculus	227289	M. musculus	0	0	0	0	0	0	0	1	0	0	1	0	0	0	0	0	0	0	1	0
Klhl30	70788	symbol	M. musculus	70788	M. musculus	0	0	0	0	0	0	0	0	0	0	0	0	0	0	0	0	0	0	0	0
Chst11	58250	symbol	M. musculus	58250	M. musculus	0	0	0	0	1	1	0	0	1	0	0	0	0	0	0	0	0	0	0	1
Rap1gap	110351	symbol	M. musculus	110351	M. musculus	0	1	1	0	1	1	0	0	0	0	0	0	0	0	0	1	1	0	0	0
Gm39090	105243058	symbol	M. musculus	105243058	M. musculus	0	0	0	0	0	0	0	0	0	0	0	0	0	0	0	0	0	0	0	0
Sorcs2	81840	symbol	M. musculus	81840	M. musculus	0	0	0	0	0	0	0	0	0	0	0	0	0	0	0	0	0	0	0	0
Esrra	26379	symbol	M. musculus	26379	M. musculus	0	0	0	0	0	0	0	0	1	0	0	1	0	0	0	0	0	0	0	0
Prdm1	12142	symbol	M. musculus	12142	M. musculus	1	1	1	0	0	0	0	0	1	1	0	0	0	0	0	0	0	0	0	1
Pde4dip	83679	symbol	M. musculus	83679	M. musculus	0	0	0	0	0	0	0	0	0	0	0	0	0	0	0	0	0	0	0	0
Tmem59l	67937	symbol	M. musculus	67937	M. musculus	0	0	0	0	0	0	0	0	0	0	0	0	0	0	0	0	0	0	0	0
Rufy4	435626	symbol	M. musculus	435626	M. musculus	0	0	0	0	0	0	0	0	0	0	0	0	0	0	0	0	0	0	0	0
Tfpi2	21789	symbol	M. musculus	21789	M. musculus	0	0	0	0	0	0	0	0	0	0	0	0	0	0	0	0	0	0	0	0
Atp9a	11981	symbol	M. musculus	11981	M. musculus	0	0	0	0	0	0	0	0	0	0	0	0	0	0	0	0	0	0	0	0
1600027J07Rik	69794	symbol	M. musculus	69794	M. musculus	0	0	0	0	0	0	0	0	0	0	0	0	0	0	0	0	0	0	0	0
Proca1	216974	symbol	M. musculus	216974	M. musculus	0	0	0	0	0	0	0	0	0	0	0	0	0	0	0	0	0	0	0	0
Edil3	13612	symbol	M. musculus	13612	M. musculus	0	1	0	0	0	0	0	1	0	0	0	0	0	0	0	0	0	0	0	0
Odf3l1	382075	symbol	M. musculus	382075	M. musculus	0	0	0	0	0	0	0	0	0	0	0	0	0	0	0	0	0	0	0	0
AI467606	101602	symbol	M. musculus	101602	M. musculus	0	0	0	0	0	0	0	0	0	0	0	0	0	0	0	0	0	0	0	0
Foxs1	14239	symbol	M. musculus	14239	M. musculus	1	0	0	0	0	1	0	0	0	0	0	0	0	0	0	0	0	0	0	0
Hmgcll1	208982	symbol	M. musculus	208982	M. musculus	0	0	0	0	0	0	0	0	0	0	0	0	0	0	0	0	0	0	0	0

## Sheet: TGF1_up_gene_Enrichment
GroupID	Category	Term	Description	LogP	Log(q-value)	InTerm_InList	Genes	Symbols
1_Summary	GO Biological Processes	GO:0072358	cardiovascular system development	-14.8222	-10.8394	52/780	11477,11489,11852,12142,12394,12778,12822,12831,13036,13655,14182,14239,14268,14595,14609,14766,15117,15200,15205,15234,15370,16402,16404,16412,16416,16449,16480,17131,18018,18132,18590,18787,19225,19229,20315,20677,20698,21677,21803,21808,22339,22418,26427,69219,71602,76854,107449,108154,108655,121021,218397,230775,19713,20361,22419,26564,53416,67374,68750,74488,76509,107895,13641,15559,21961,30…	Acvr1,Adam12,Rhob,Prdm1,Runx1,Ackr3,Col18a1,Col5a1,Ctsh,Egr3,Fgfr1,Foxs1,Fn1,B4galt1,Gja1,Adgrg1,Has2,Hbegf,Hes1,Hgf,Nr4a1,Itga5,Itga7,Itgb1,Itgb3,Jag1,Jup,Smad7,Nfatc1,Notch4,Pdgfa,Serpine1,Ptgs2,Ptk2b,Cxcl12,Sox4,Sphk1,Tead2,Tgfb1,Tgfb2,Vegfa,Wnt5a,Creb3l1,Ddah1,Myo1e,Gper1,Unc5b,Adamts6,Foxp1,Cspg4,Rasa1,Adgrb2,Ret,Sema7a,Wnt5b,Ror2,Stk39,Jam2,Rreb1,Lrrc15,Plet1,Mgat5,Efnb1,Htr2b,Tns1,Schip1,D…
1_Member	GO Biological Processes	GO:0072358	cardiovascular system development	-14.8222	-10.8394	52/780	11477,11489,11852,12142,12394,12778,12822,12831,13036,13655,14182,14239,14268,14595,14609,14766,15117,15200,15205,15234,15370,16402,16404,16412,16416,16449,16480,17131,18018,18132,18590,18787,19225,19229,20315,20677,20698,21677,21803,21808,22339,22418,26427,69219,71602,76854,107449,108154,108655,121021,218397,230775	Acvr1,Adam12,Rhob,Prdm1,Runx1,Ackr3,Col18a1,Col5a1,Ctsh,Egr3,Fgfr1,Foxs1,Fn1,B4galt1,Gja1,Adgrg1,Has2,Hbegf,Hes1,Hgf,Nr4a1,Itga5,Itga7,Itgb1,Itgb3,Jag1,Jup,Smad7,Nfatc1,Notch4,Pdgfa,Serpine1,Ptgs2,Ptk2b,Cxcl12,Sox4,Sphk1,Tead2,Tgfb1,Tgfb2,Vegfa,Wnt5a,Creb3l1,Ddah1,Myo1e,Gper1,Unc5b,Adamts6,Foxp1,Cspg4,Rasa1,Adgrb2
1_Member	GO Biological Processes	GO:0001568	blood vessel development	-14.6915	-10.8394	50/731	11477,11489,11852,12142,12394,12778,12822,12831,13036,13655,14182,14239,14268,14595,14609,14766,15117,15200,15205,15234,15370,16402,16404,16412,16416,16449,16480,17131,18132,18590,18787,19225,19229,20315,20677,20698,21677,21803,21808,22339,22418,26427,69219,71602,76854,107449,108154,121021,218397,230775	Acvr1,Adam12,Rhob,Prdm1,Runx1,Ackr3,Col18a1,Col5a1,Ctsh,Egr3,Fgfr1,Foxs1,Fn1,B4galt1,Gja1,Adgrg1,Has2,Hbegf,Hes1,Hgf,Nr4a1,Itga5,Itga7,Itgb1,Itgb3,Jag1,Jup,Smad7,Notch4,Pdgfa,Serpine1,Ptgs2,Ptk2b,Cxcl12,Sox4,Sphk1,Tead2,Tgfb1,Tgfb2,Vegfa,Wnt5a,Creb3l1,Ddah1,Myo1e,Gper1,Unc5b,Adamts6,Cspg4,Rasa1,Adgrb2
1_Member	GO Biological Processes	GO:0048514	blood vessel morphogenesis	-14.5155	-10.8394	46/632	11477,11489,11852,12142,12394,12778,12822,13036,13655,14182,14268,14595,14609,14766,15117,15200,15205,15234,15370,16402,16404,16412,16416,16449,16480,17131,18132,18590,18787,19225,19229,20315,20677,20698,21677,21803,21808,22339,22418,26427,69219,71602,107449,121021,218397,230775	Acvr1,Adam12,Rhob,Prdm1,Runx1,Ackr3,Col18a1,Ctsh,Egr3,Fgfr1,Fn1,B4galt1,Gja1,Adgrg1,Has2,Hbegf,Hes1,Hgf,Nr4a1,Itga5,Itga7,Itgb1,Itgb3,Jag1,Jup,Smad7,Notch4,Pdgfa,Serpine1,Ptgs2,Ptk2b,Cxcl12,Sox4,Sphk1,Tead2,Tgfb1,Tgfb2,Vegfa,Wnt5a,Creb3l1,Ddah1,Myo1e,Unc5b,Cspg4,Rasa1,Adgrb2
1_Member	GO Biological Processes	GO:0001944	vasculature development	-14.4911	-10.8394	51/767	11477,11489,11852,12142,12394,12778,12822,12831,13036,13655,14182,14239,14268,14595,14609,14766,15117,15200,15205,15234,15370,16402,16404,16412,16416,16449,16480,17131,18018,18132,18590,18787,19225,19229,20315,20677,20698,21677,21803,21808,22339,22418,26427,69219,71602,76854,107449,108154,121021,218397,230775	Acvr1,Adam12,Rhob,Prdm1,Runx1,Ackr3,Col18a1,Col5a1,Ctsh,Egr3,Fgfr1,Foxs1,Fn1,B4galt1,Gja1,Adgrg1,Has2,Hbegf,Hes1,Hgf,Nr4a1,Itga5,Itga7,Itgb1,Itgb3,Jag1,Jup,Smad7,Nfatc1,Notch4,Pdgfa,Serpine1,Ptgs2,Ptk2b,Cxcl12,Sox4,Sphk1,Tead2,Tgfb1,Tgfb2,Vegfa,Wnt5a,Creb3l1,Ddah1,Myo1e,Gper1,Unc5b,Adamts6,Cspg4,Rasa1,Adgrb2
1_Member	GO Biological Processes	GO:0001525	angiogenesis	-9.53326	-6.35864	34/521	11477,11489,11852,12394,12778,12822,13036,13655,14182,14268,14595,14766,15200,15234,15370,16402,16412,16416,16480,18132,18590,18787,19225,19229,20315,20698,21808,22339,22418,26427,69219,107449,121021,230775	Acvr1,Adam12,Rhob,Runx1,Ackr3,Col18a1,Ctsh,Egr3,Fgfr1,Fn1,B4galt1,Adgrg1,Hbegf,Hgf,Nr4a1,Itga5,Itgb1,Itgb3,Jup,Notch4,Pdgfa,Serpine1,Ptgs2,Ptk2b,Cxcl12,Sphk1,Tgfb2,Vegfa,Wnt5a,Creb3l1,Ddah1,Unc5b,Cspg4,Adgrb2
1_Member	GO Biological Processes	GO:0030335	positive regulation of cell migration	-8.86075	-5.81107	34/553	11477,11852,12778,12822,13036,14182,14268,15117,15200,15234,16402,16412,16416,18590,18787,19225,19229,19713,20315,20361,20698,21803,21808,22339,22418,22419,26564,53416,67374,68750,74488,76509,76854,107895	Acvr1,Rhob,Ackr3,Col18a1,Ctsh,Fgfr1,Fn1,Has2,Hbegf,Hgf,Itga5,Itgb1,Itgb3,Pdgfa,Serpine1,Ptgs2,Ptk2b,Ret,Cxcl12,Sema7a,Sphk1,Tgfb1,Tgfb2,Vegfa,Wnt5a,Wnt5b,Ror2,Stk39,Jam2,Rreb1,Lrrc15,Plet1,Gper1,Mgat5
1_Member	GO Biological Processes	GO:0001667	ameboidal-type cell migration	-8.82642	-5.80307	29/417	11477,11852,13036,13641,13655,14182,14268,14609,15117,15200,15370,15559,16412,16416,16480,18787,19225,19229,19713,20315,20361,21803,21808,21961,22339,22418,30953,58233,68750	Acvr1,Rhob,Ctsh,Efnb1,Egr3,Fgfr1,Fn1,Gja1,Has2,Hbegf,Nr4a1,Htr2b,Itgb1,Itgb3,Jup,Serpine1,Ptgs2,Ptk2b,Ret,Cxcl12,Sema7a,Tgfb1,Tgfb2,Tns1,Vegfa,Wnt5a,Schip1,Dnaja4,Rreb1
1_Member	GO Biological Processes	GO:0051272	positive regulation of cellular component movement	-8.60579	-5.63075	35/595	11477,11852,12778,12822,13036,14182,14268,15117,15200,15234,16402,16412,16416,18590,18787,19225,19229,19713,20315,20361,20698,21803,21808,22339,22418,22419,26564,53416,67374,68750,73710,74488,76509,76854,107895	Acvr1,Rhob,Ackr3,Col18a1,Ctsh,Fgfr1,Fn1,Has2,Hbegf,Hgf,Itga5,Itgb1,Itgb3,Pdgfa,Serpine1,Ptgs2,Ptk2b,Ret,Cxcl12,Sema7a,Sphk1,Tgfb1,Tgfb2,Vegfa,Wnt5a,Wnt5b,Ror2,Stk39,Jam2,Rreb1,Tubb2b,Lrrc15,Plet1,Gper1,Mgat5
1_Member	GO Biological Processes	GO:2000147	positive regulation of cell motility	-8.41039	-5.49902	34/576	11477,11852,12778,12822,13036,14182,14268,15117,15200,15234,16402,16412,16416,18590,18787,19225,19229,19713,20315,20361,20698,21803,21808,22339,22418,22419,26564,53416,67374,68750,74488,76509,76854,107895	Acvr1,Rhob,Ackr3,Col18a1,Ctsh,Fgfr1,Fn1,Has2,Hbegf,Hgf,Itga5,Itgb1,Itgb3,Pdgfa,Serpine1,Ptgs2,Ptk2b,Ret,Cxcl12,Sema7a,Sphk1,Tgfb1,Tgfb2,Vegfa,Wnt5a,Wnt5b,Ror2,Stk39,Jam2,Rreb1,Lrrc15,Plet1,Gper1,Mgat5
1_Member	GO Biological Processes	GO:0040017	positive regulation of locomotion	-8.38183	-5.48976	35/607	11477,11852,12778,12822,13036,14182,14268,15117,15200,15234,16402,16412,16416,18590,18787,19225,19229,19713,20315,20361,20698,21803,21808,22339,22418,22419,26564,53416,67374,68750,73710,74488,76509,76854,107895	Acvr1,Rhob,Ackr3,Col18a1,Ctsh,Fgfr1,Fn1,Has2,Hbegf,Hgf,Itga5,Itgb1,Itgb3,Pdgfa,Serpine1,Ptgs2,Ptk2b,Ret,Cxcl12,Sema7a,Sphk1,Tgfb1,Tgfb2,Vegfa,Wnt5a,Wnt5b,Ror2,Stk39,Jam2,Rreb1,Tubb2b,Lrrc15,Plet1,Gper1,Mgat5
1_Member	GO Biological Processes	GO:1904018	positive regulation of vasculature development	-7.15424	-4.48023	18/206	11489,11852,12394,13036,15234,16402,16412,16416,16480,18132,18787,19225,19229,20698,22339,22418,69219,76854	Adam12,Rhob,Runx1,Ctsh,Hgf,Itga5,Itgb1,Itgb3,Jup,Notch4,Serpine1,Ptgs2,Ptk2b,Sphk1,Vegfa,Wnt5a,Ddah1,Gper1
1_Member	GO Biological Processes	GO:0045766	positive regulation of angiogenesis	-7.07322	-4.42148	17/186	11489,11852,12394,13036,15234,16402,16412,16416,16480,18132,18787,19225,19229,20698,22339,22418,69219	Adam12,Rhob,Runx1,Ctsh,Hgf,Itga5,Itgb1,Itgb3,Jup,Notch4,Serpine1,Ptgs2,Ptk2b,Sphk1,Vegfa,Wnt5a,Ddah1
1_Member	GO Biological Processes	GO:0010634	positive regulation of epithelial cell migration	-6.14573	-3.72584	14/147	11852,13036,14182,15117,15200,16416,18787,19225,19229,21803,21808,22339,22418,68750	Rhob,Ctsh,Fgfr1,Has2,Hbegf,Itgb3,Serpine1,Ptgs2,Ptk2b,Tgfb1,Tgfb2,Vegfa,Wnt5a,Rreb1
1_Member	GO Biological Processes	GO:1901342	regulation of vasculature development	-6.11983	-3.71113	22/348	11489,11852,12394,13036,15234,16402,16412,16416,16480,18018,18132,18787,19225,19229,20698,21808,22339,22418,26427,69219,76854,230775	Adam12,Rhob,Runx1,Ctsh,Hgf,Itga5,Itgb1,Itgb3,Jup,Nfatc1,Notch4,Serpine1,Ptgs2,Ptk2b,Sphk1,Tgfb2,Vegfa,Wnt5a,Creb3l1,Ddah1,Gper1,Adgrb2
1_Member	GO Biological Processes	GO:0045765	regulation of angiogenesis	-5.70765	-3.36766	20/312	11489,11852,12394,13036,15234,16402,16412,16416,16480,18132,18787,19225,19229,20698,21808,22339,22418,26427,69219,230775	Adam12,Rhob,Runx1,Ctsh,Hgf,Itga5,Itgb1,Itgb3,Jup,Notch4,Serpine1,Ptgs2,Ptk2b,Sphk1,Tgfb2,Vegfa,Wnt5a,Creb3l1,Ddah1,Adgrb2
1_Member	GO Biological Processes	GO:0010631	epithelial cell migration	-5.65616	-3.34684	19/287	11852,13036,13655,14182,15117,15200,15370,16412,16416,16480,18787,19225,19229,21803,21808,22339,22418,58233,68750	Rhob,Ctsh,Egr3,Fgfr1,Has2,Hbegf,Nr4a1,Itgb1,Itgb3,Jup,Serpine1,Ptgs2,Ptk2b,Tgfb1,Tgfb2,Vegfa,Wnt5a,Dnaja4,Rreb1
1_Member	GO Biological Processes	GO:0090132	epithelium migration	-5.61176	-3.31221	19/289	11852,13036,13655,14182,15117,15200,15370,16412,16416,16480,18787,19225,19229,21803,21808,22339,22418,58233,68750	Rhob,Ctsh,Egr3,Fgfr1,Has2,Hbegf,Nr4a1,Itgb1,Itgb3,Jup,Serpine1,Ptgs2,Ptk2b,Tgfb1,Tgfb2,Vegfa,Wnt5a,Dnaja4,Rreb1
1_Member	GO Biological Processes	GO:0090130	tissue migration	-5.56779	-3.30312	19/291	11852,13036,13655,14182,15117,15200,15370,16412,16416,16480,18787,19225,19229,21803,21808,22339,22418,58233,68750	Rhob,Ctsh,Egr3,Fgfr1,Has2,Hbegf,Nr4a1,Itgb1,Itgb3,Jup,Serpine1,Ptgs2,Ptk2b,Tgfb1,Tgfb2,Vegfa,Wnt5a,Dnaja4,Rreb1
1_Member	GO Biological Processes	GO:0010632	regulation of epithelial cell migration	-5.10079	-2.96203	16/231	11852,13036,14182,15117,15200,16416,16480,18787,19225,19229,21803,21808,22339,22418,58233,68750	Rhob,Ctsh,Fgfr1,Has2,Hbegf,Itgb3,Jup,Serpine1,Ptgs2,Ptk2b,Tgfb1,Tgfb2,Vegfa,Wnt5a,Dnaja4,Rreb1
1_Member	GO Biological Processes	GO:0043542	endothelial cell migration	-3.88558	-2.04003	13/204	11852,13655,14182,15370,16412,16416,16480,19225,19229,21803,22339,22418,58233	Rhob,Egr3,Fgfr1,Nr4a1,Itgb1,Itgb3,Jup,Ptgs2,Ptk2b,Tgfb1,Vegfa,Wnt5a,Dnaja4
1_Member	GO Biological Processes	GO:0043534	blood vessel endothelial cell migration	-3.44576	-1.70116	9/117	13655,14182,15370,16412,16480,19225,19229,21803,22339	Egr3,Fgfr1,Nr4a1,Itgb1,Jup,Ptgs2,Ptk2b,Tgfb1,Vegfa
1_Member	GO Biological Processes	GO:0010595	positive regulation of endothelial cell migration	-3.23482	-1.55621	8/100	11852,14182,16416,19225,19229,21803,22339,22418	Rhob,Fgfr1,Itgb3,Ptgs2,Ptk2b,Tgfb1,Vegfa,Wnt5a
1_Member	GO Biological Processes	GO:0010594	regulation of endothelial cell migration	-3.00982	-1.40144	10/162	11852,14182,16416,16480,19225,19229,21803,22339,22418,58233	Rhob,Fgfr1,Itgb3,Jup,Ptgs2,Ptk2b,Tgfb1,Vegfa,Wnt5a,Dnaja4
2_Summary	GO Biological Processes	GO:0045785	positive regulation of cell adhesion	-12.682	-9.18115	35/424	11492,12394,12479,13406,13612,13641,13655,14268,14766,15117,15205,16161,16402,16412,16416,16480,17131,19229,19713,20315,21803,21808,22339,22418,56320,64075,68750,70417,72049,78473,83436,83554,108797,110351,269152,16449,17196,18787,20440,21923,67374,76509,77976,208650,218397,11477,11658,16404,17967,18772,52118,58235,68810,192198,235086,12142,14127,14360,14609,20677,22165,23882,108655	Adam19,Runx1,Cd1d1,Dmp1,Edil3,Efnb1,Egr3,Fn1,Adgrg1,Has2,Hes1,Il12rb1,Itga5,Itgb1,Itgb3,Jup,Smad7,Ptk2b,Ret,Cxcl12,Tgfb1,Tgfb2,Vegfa,Wnt5a,Dbn1,Smoc1,Rreb1,Megf10,Tnfrsf13c,Skap1,Plekha2,Fstl3,Mex3b,Rap1gap,Kif26b,Jag1,Mbp,Serpine1,St6gal1,Tnc,Jam2,Plet1,Nuak1,Cblb,Rasa1,Acvr1,Alcam,Itga7,Ncam1,Pkp1,Pvr,Nectin1,Nexn,Lrrc4,Igsf9b,Prdm1,Fcer1g,Fyn,Gja1,Sox4,Txk,Gadd45g,Foxp1
2_Member	GO Biological Processes	GO:0045785	positive regulation of cell adhesion	-12.682	-9.18115	35/424	11492,12394,12479,13406,13612,13641,13655,14268,14766,15117,15205,16161,16402,16412,16416,16480,17131,19229,19713,20315,21803,21808,22339,22418,56320,64075,68750,70417,72049,78473,83436,83554,108797,110351,269152	Adam19,Runx1,Cd1d1,Dmp1,Edil3,Efnb1,Egr3,Fn1,Adgrg1,Has2,Hes1,Il12rb1,Itga5,Itgb1,Itgb3,Jup,Smad7,Ptk2b,Ret,Cxcl12,Tgfb1,Tgfb2,Vegfa,Wnt5a,Dbn1,Smoc1,Rreb1,Megf10,Tnfrsf13c,Skap1,Plekha2,Fstl3,Mex3b,Rap1gap,Kif26b
2_Member	GO Biological Processes	GO:0030155	regulation of cell adhesion	-12.1551	-8.74642	45/706	11492,12394,12479,13406,13612,13641,13655,14268,14766,15117,15205,16161,16402,16412,16416,16449,16480,17131,17196,18787,19229,19713,20315,20440,21803,21808,21923,22339,22418,56320,64075,67374,68750,70417,72049,76509,77976,78473,83436,83554,108797,110351,208650,218397,269152	Adam19,Runx1,Cd1d1,Dmp1,Edil3,Efnb1,Egr3,Fn1,Adgrg1,Has2,Hes1,Il12rb1,Itga5,Itgb1,Itgb3,Jag1,Jup,Smad7,Mbp,Serpine1,Ptk2b,Ret,Cxcl12,St6gal1,Tgfb1,Tgfb2,Tnc,Vegfa,Wnt5a,Dbn1,Smoc1,Jam2,Rreb1,Megf10,Tnfrsf13c,Plet1,Nuak1,Skap1,Plekha2,Fstl3,Mex3b,Rap1gap,Cblb,Rasa1,Kif26b
2_Member	GO Biological Processes	GO:0098609	cell-cell adhesion	-8.576	-5.62323	40/748	11477,11492,11658,12394,12479,13641,13655,15117,15205,16161,16402,16404,16412,16416,16449,16480,17131,17196,17967,18772,19713,20315,21803,21808,22339,22418,52118,58235,67374,68810,70417,72049,78473,83554,108797,110351,192198,208650,235086,269152	Acvr1,Adam19,Alcam,Runx1,Cd1d1,Efnb1,Egr3,Has2,Hes1,Il12rb1,Itga5,Itga7,Itgb1,Itgb3,Jag1,Jup,Smad7,Mbp,Ncam1,Pkp1,Ret,Cxcl12,Tgfb1,Tgfb2,Vegfa,Wnt5a,Pvr,Nectin1,Jam2,Nexn,Megf10,Tnfrsf13c,Skap1,Fstl3,Mex3b,Rap1gap,Lrrc4,Cblb,Igsf9b,Kif26b
2_Member	GO Biological Processes	GO:0022409	positive regulation of cell-cell adhesion	-5.78274	-3.43203	18/255	11492,12394,12479,13641,13655,15117,15205,16161,17131,21803,22418,70417,72049,78473,83554,108797,110351,269152	Adam19,Runx1,Cd1d1,Efnb1,Egr3,Has2,Hes1,Il12rb1,Smad7,Tgfb1,Wnt5a,Megf10,Tnfrsf13c,Skap1,Fstl3,Mex3b,Rap1gap,Kif26b
2_Member	GO Biological Processes	GO:0022407	regulation of cell-cell adhesion	-5.46781	-3.22685	23/411	11492,12394,12479,13641,13655,15117,15205,16161,16449,17131,17196,20315,21803,22339,22418,70417,72049,78473,83554,108797,110351,208650,269152	Adam19,Runx1,Cd1d1,Efnb1,Egr3,Has2,Hes1,Il12rb1,Jag1,Smad7,Mbp,Cxcl12,Tgfb1,Vegfa,Wnt5a,Megf10,Tnfrsf13c,Skap1,Fstl3,Mex3b,Rap1gap,Cblb,Kif26b
2_Member	GO Biological Processes	GO:0007159	leukocyte cell-cell adhesion	-3.24963	-1.56754	16/332	12394,12479,13641,13655,15117,15205,16161,16402,16412,17131,20315,21803,67374,72049,78473,208650	Runx1,Cd1d1,Efnb1,Egr3,Has2,Hes1,Il12rb1,Itga5,Itgb1,Smad7,Cxcl12,Tgfb1,Jam2,Tnfrsf13c,Skap1,Cblb
2_Member	GO Biological Processes	GO:0042110	T cell activation	-2.46416	-0.989961	19/507	12142,12394,12479,13641,13655,14127,14360,14609,15205,16161,17131,20315,20677,21803,22165,23882,72049,108655,208650	Prdm1,Runx1,Cd1d1,Efnb1,Egr3,Fcer1g,Fyn,Gja1,Hes1,Il12rb1,Smad7,Cxcl12,Sox4,Tgfb1,Txk,Gadd45g,Tnfrsf13c,Foxp1,Cblb
2_Member	GO Biological Processes	GO:1903037	regulation of leukocyte cell-cell adhesion	-2.38369	-0.930614	13/297	12394,12479,13641,13655,15117,15205,16161,17131,20315,21803,72049,78473,208650	Runx1,Cd1d1,Efnb1,Egr3,Has2,Hes1,Il12rb1,Smad7,Cxcl12,Tgfb1,Tnfrsf13c,Skap1,Cblb
2_Member	GO Biological Processes	GO:0042098	T cell proliferation	-2.20857	-0.809687	10/209	12479,13641,14360,14609,15205,16161,20315,21803,72049,208650	Cd1d1,Efnb1,Fyn,Gja1,Hes1,Il12rb1,Cxcl12,Tgfb1,Tnfrsf13c,Cblb
2_Member	GO Biological Processes	GO:1903039	positive regulation of leukocyte cell-cell adhesion	-2.19444	-0.797974	10/210	12394,12479,13641,13655,15117,15205,16161,21803,72049,78473	Runx1,Cd1d1,Efnb1,Egr3,Has2,Hes1,Il12rb1,Tgfb1,Tnfrsf13c,Skap1
3_Summary	GO Biological Processes	GO:0048729	tissue morphogenesis	-12.6568	-9.18115	45/683	11477,11839,11852,12394,12831,12835,12836,13036,14182,14595,14609,15200,15205,15234,16323,16373,16449,17131,18018,18132,18590,18612,19713,20315,20474,20677,21677,21803,21808,21809,21815,21923,21952,21956,22339,22418,22761,26564,68750,76509,107765,110532,228785,269152,407821,13406,18383,12142,19109,108655,110351,20602,319939	Acvr1,Areg,Rhob,Runx1,Col5a1,Col6a3,Col7a1,Ctsh,Fgfr1,B4galt1,Gja1,Hbegf,Hes1,Hgf,Inhba,Irx3,Jag1,Smad7,Nfatc1,Notch4,Pdgfa,Etv4,Ret,Cxcl12,Six4,Sox4,Tead2,Tgfb1,Tgfb2,Tgfb3,Tgif1,Tnc,Tnni1,Tnnt2,Vegfa,Wnt5a,Zfpm1,Ror2,Rreb1,Plet1,Ankrd1,Adarb1,Mylk2,Kif26b,Znrf3,Dmp1,Tnfrsf11b,Prdm1,Prl,Foxp1,Rap1gap,Ncor2,Tns3
3_Member	GO Biological Processes	GO:0048729	tissue morphogenesis	-12.6568	-9.18115	45/683	11477,11839,11852,12394,12831,12835,12836,13036,14182,14595,14609,15200,15205,15234,16323,16373,16449,17131,18018,18132,18590,18612,19713,20315,20474,20677,21677,21803,21808,21809,21815,21923,21952,21956,22339,22418,22761,26564,68750,76509,107765,110532,228785,269152,407821	Acvr1,Areg,Rhob,Runx1,Col5a1,Col6a3,Col7a1,Ctsh,Fgfr1,B4galt1,Gja1,Hbegf,Hes1,Hgf,Inhba,Irx3,Jag1,Smad7,Nfatc1,Notch4,Pdgfa,Etv4,Ret,Cxcl12,Six4,Sox4,Tead2,Tgfb1,Tgfb2,Tgfb3,Tgif1,Tnc,Tnni1,Tnnt2,Vegfa,Wnt5a,Zfpm1,Ror2,Rreb1,Plet1,Ankrd1,Adarb1,Mylk2,Kif26b,Znrf3
3_Member	GO Biological Processes	GO:0002009	morphogenesis of an epithelium	-8.6814	-5.68288	34/562	11477,11839,11852,12394,12831,13036,14182,14595,14609,15200,15205,15234,16373,16449,18018,18132,18590,18612,19713,20315,20474,20677,21677,21803,21808,21815,21923,22339,22418,26564,68750,76509,269152,407821	Acvr1,Areg,Rhob,Runx1,Col5a1,Ctsh,Fgfr1,B4galt1,Gja1,Hbegf,Hes1,Hgf,Irx3,Jag1,Nfatc1,Notch4,Pdgfa,Etv4,Ret,Cxcl12,Six4,Sox4,Tead2,Tgfb1,Tgfb2,Tgif1,Tnc,Vegfa,Wnt5a,Ror2,Rreb1,Plet1,Kif26b,Znrf3
3_Member	GO Biological Processes	GO:2000027	regulation of animal organ morphogenesis	-6.25784	-3.79644	17/212	11477,13406,14182,14595,15205,15234,16449,18383,18590,20474,21803,21808,21809,22339,22418,26564,407821	Acvr1,Dmp1,Fgfr1,B4galt1,Hes1,Hgf,Jag1,Tnfrsf11b,Pdgfa,Six4,Tgfb1,Tgfb2,Tgfb3,Vegfa,Wnt5a,Ror2,Znrf3
3_Member	GO Biological Processes	GO:0060562	epithelial tube morphogenesis	-5.88911	-3.51613	23/388	11477,11839,11852,13036,14595,14609,15205,16373,18018,18132,18612,19713,20315,20474,20677,21677,21803,21808,21815,21923,22339,22418,269152	Acvr1,Areg,Rhob,Ctsh,B4galt1,Gja1,Hes1,Irx3,Nfatc1,Notch4,Etv4,Ret,Cxcl12,Six4,Sox4,Tead2,Tgfb1,Tgfb2,Tgif1,Tnc,Vegfa,Wnt5a,Kif26b
3_Member	GO Biological Processes	GO:0001763	morphogenesis of a branching structure	-5.36985	-3.15745	17/246	11477,11839,12142,13036,14182,14595,15234,18018,18132,18590,18612,20315,20474,21803,21923,22339,22418	Acvr1,Areg,Prdm1,Ctsh,Fgfr1,B4galt1,Hgf,Nfatc1,Notch4,Pdgfa,Etv4,Cxcl12,Six4,Tgfb1,Tnc,Vegfa,Wnt5a
3_Member	GO Biological Processes	GO:0061138	morphogenesis of a branching epithelium	-5.24585	-3.08196	16/225	11477,11839,13036,14182,14595,15234,18018,18132,18590,18612,20315,20474,21803,21923,22339,22418	Acvr1,Areg,Ctsh,Fgfr1,B4galt1,Hgf,Nfatc1,Notch4,Pdgfa,Etv4,Cxcl12,Six4,Tgfb1,Tnc,Vegfa,Wnt5a
3_Member	GO Biological Processes	GO:1905330	regulation of morphogenesis of an epithelium	-5.04463	-2.92116	11/113	14182,14609,15234,18590,20474,21803,22339,22418,26564,68750,407821	Fgfr1,Gja1,Hgf,Pdgfa,Six4,Tgfb1,Vegfa,Wnt5a,Ror2,Rreb1,Znrf3
3_Member	GO Biological Processes	GO:0048754	branching morphogenesis of an epithelial tube	-4.24514	-2.31232	13/188	11477,11839,13036,14595,18018,18132,18612,20315,20474,21803,21923,22339,22418	Acvr1,Areg,Ctsh,B4galt1,Nfatc1,Notch4,Etv4,Cxcl12,Six4,Tgfb1,Tnc,Vegfa,Wnt5a
3_Member	GO Biological Processes	GO:0110110	positive regulation of animal organ morphogenesis	-3.76826	-1.94435	9/106	11477,14182,14595,16449,20474,21803,21808,22339,22418	Acvr1,Fgfr1,B4galt1,Jag1,Six4,Tgfb1,Tgfb2,Vegfa,Wnt5a
3_Member	GO Biological Processes	GO:0060688	regulation of morphogenesis of a branching structure	-3.59815	-1.82147	7/67	14182,15234,18590,20474,21803,22339,22418	Fgfr1,Hgf,Pdgfa,Six4,Tgfb1,Vegfa,Wnt5a
3_Member	GO Biological Processes	GO:0030879	mammary gland development	-3.58662	-1.81436	11/163	11839,14595,14609,18132,18612,19109,21803,21809,22339,22418,68750	Areg,B4galt1,Gja1,Notch4,Etv4,Prl,Tgfb1,Tgfb3,Vegfa,Wnt5a,Rreb1
3_Member	GO Biological Processes	GO:0002053	positive regulation of mesenchymal cell proliferation	-3.22484	-1.54968	5/37	14182,18590,22339,22418,108655	Fgfr1,Pdgfa,Vegfa,Wnt5a,Foxp1
3_Member	GO Biological Processes	GO:0010464	regulation of mesenchymal cell proliferation	-2.83031	-1.26195	5/45	14182,18590,22339,22418,108655	Fgfr1,Pdgfa,Vegfa,Wnt5a,Foxp1
3_Member	GO Biological Processes	GO:0048732	gland development	-2.83001	-1.26195	19/470	11839,12394,14182,14595,14609,15205,15234,18132,18590,18612,19109,20474,21803,21809,21923,22339,22418,68750,110351	Areg,Runx1,Fgfr1,B4galt1,Gja1,Hes1,Hgf,Notch4,Pdgfa,Etv4,Prl,Six4,Tgfb1,Tgfb3,Tnc,Vegfa,Wnt5a,Rreb1,Rap1gap
3_Member	GO Biological Processes	GO:0022612	gland morphogenesis	-2.61859	-1.10199	9/153	11839,14182,14595,15234,18590,18612,21803,21923,22418	Areg,Fgfr1,B4galt1,Hgf,Pdgfa,Etv4,Tgfb1,Tnc,Wnt5a
3_Member	GO Biological Processes	GO:0060541	respiratory system development	-2.47497	-0.999323	12/256	13036,14182,15205,18590,20474,20602,21809,21923,22339,22418,108655,319939	Ctsh,Fgfr1,Hes1,Pdgfa,Six4,Ncor2,Tgfb3,Tnc,Vegfa,Wnt5a,Foxp1,Tns3
3_Member	GO Biological Processes	GO:0030324	lung development	-2.46328	-0.9898	11/224	13036,14182,15205,18590,20602,21809,21923,22339,22418,108655,319939	Ctsh,Fgfr1,Hes1,Pdgfa,Ncor2,Tgfb3,Tnc,Vegfa,Wnt5a,Foxp1,Tns3
3_Member	GO Biological Processes	GO:0030323	respiratory tube development	-2.41965	-0.95894	11/227	13036,14182,15205,18590,20602,21809,21923,22339,22418,108655,319939	Ctsh,Fgfr1,Hes1,Pdgfa,Ncor2,Tgfb3,Tnc,Vegfa,Wnt5a,Foxp1,Tns3
3_Member	GO Biological Processes	GO:0010463	mesenchymal cell proliferation	-2.37462	-0.924279	5/57	14182,18590,22339,22418,108655	Fgfr1,Pdgfa,Vegfa,Wnt5a,Foxp1
4_Summary	GO Biological Processes	GO:0018212	peptidyl-tyrosine modification	-10.6408	-7.3322	28/326	11477,11839,12931,14182,14360,14585,15162,15200,15205,15234,16156,16161,16402,16412,16416,16975,18590,19229,21803,22022,22165,22339,121021,208650,218397,226419,228357,232431,13448,13641,18049,18605,18791,19713,22418,26427,26564,29815,30953,56636,71602,74747,76854,101476,215418,14268,17967,18612,75590,114716,240672,260409,319520,12831,16480,20698,53867,66290,319939,18383,20969,72049	Acvr1,Areg,Crlf1,Fgfr1,Fyn,Gfra1,Hck,Hbegf,Hes1,Hgf,Il11,Il12rb1,Itga5,Itgb1,Itgb3,Lrp8,Pdgfa,Ptk2b,Tgfb1,Tpst2,Txk,Vegfa,Cspg4,Cblb,Rasa1,Dyrk3,Lrp4,Gprc5a,Dok1,Efnb1,Ngf,Enpp1,Plat,Ret,Wnt5a,Creb3l1,Ror2,Bcar3,Schip1,Fgf21,Myo1e,Ddit4,Gper1,Plekha1,Csrnp1,Fn1,Ncam1,Etv4,Dusp9,Spred2,Dusp5,Cdc42ep3,Dusp4,Col5a1,Jup,Sphk1,Col5a3,Atp6v1g1,Tns3,Tnfrsf11b,Sdc1,Tnfrsf13c
4_Member	GO Biological Processes	GO:0018212	peptidyl-tyrosine modification	-10.6408	-7.3322	28/326	11477,11839,12931,14182,14360,14585,15162,15200,15205,15234,16156,16161,16402,16412,16416,16975,18590,19229,21803,22022,22165,22339,121021,208650,218397,226419,228357,232431	Acvr1,Areg,Crlf1,Fgfr1,Fyn,Gfra1,Hck,Hbegf,Hes1,Hgf,Il11,Il12rb1,Itga5,Itgb1,Itgb3,Lrp8,Pdgfa,Ptk2b,Tgfb1,Tpst2,Txk,Vegfa,Cspg4,Cblb,Rasa1,Dyrk3,Lrp4,Gprc5a
4_Member	GO Biological Processes	GO:0018108	peptidyl-tyrosine phosphorylation	-10.011	-6.79859	27/323	11477,11839,12931,14182,14360,14585,15162,15200,15205,15234,16156,16161,16402,16412,16416,16975,18590,19229,21803,22165,22339,121021,208650,218397,226419,228357,232431	Acvr1,Areg,Crlf1,Fgfr1,Fyn,Gfra1,Hck,Hbegf,Hes1,Hgf,Il11,Il12rb1,Itga5,Itgb1,Itgb3,Lrp8,Pdgfa,Ptk2b,Tgfb1,Txk,Vegfa,Cspg4,Cblb,Rasa1,Dyrk3,Lrp4,Gprc5a
4_Member	GO Biological Processes	GO:0050731	positive regulation of peptidyl-tyrosine phosphorylation	-8.2203	-5.34724	19/197	11477,11839,12931,14360,14585,15200,15205,15234,16156,16402,16412,16416,16975,19229,21803,22339,121021,218397,228357	Acvr1,Areg,Crlf1,Fyn,Gfra1,Hbegf,Hes1,Hgf,Il11,Itga5,Itgb1,Itgb3,Lrp8,Ptk2b,Tgfb1,Vegfa,Cspg4,Rasa1,Lrp4
4_Member	GO Biological Processes	GO:0050730	regulation of peptidyl-tyrosine phosphorylation	-8.2031	-5.34724	22/265	11477,11839,12931,14360,14585,15200,15205,15234,16156,16402,16412,16416,16975,18590,19229,21803,22339,121021,208650,218397,228357,232431	Acvr1,Areg,Crlf1,Fyn,Gfra1,Hbegf,Hes1,Hgf,Il11,Itga5,Itgb1,Itgb3,Lrp8,Pdgfa,Ptk2b,Tgfb1,Vegfa,Cspg4,Cblb,Rasa1,Lrp4,Gprc5a
4_Member	GO Biological Processes	GO:0007169	transmembrane receptor protein tyrosine kinase signaling pathway	-7.32649	-4.629	32/576	11839,13448,13641,14182,14360,14585,15162,15200,15234,16416,18049,18590,18605,18791,19229,19713,21803,22339,22418,26427,26564,29815,30953,56636,71602,74747,76854,101476,121021,208650,215418,232431	Areg,Dok1,Efnb1,Fgfr1,Fyn,Gfra1,Hck,Hbegf,Hgf,Itgb3,Ngf,Pdgfa,Enpp1,Plat,Ptk2b,Ret,Tgfb1,Vegfa,Wnt5a,Creb3l1,Ror2,Bcar3,Schip1,Fgf21,Myo1e,Ddit4,Gper1,Plekha1,Cspg4,Cblb,Csrnp1,Gprc5a
4_Member	Reactome Gene Sets	R-MMU-5683057	MAPK family signaling cascades	-5.83169	-3.47552	18/253	11839,14182,14268,14360,14585,15200,15234,16416,17967,18590,18612,19713,75590,114716,218397,240672,260409,319520	Areg,Fgfr1,Fn1,Fyn,Gfra1,Hbegf,Hgf,Itgb3,Ncam1,Pdgfa,Etv4,Ret,Dusp9,Spred2,Rasa1,Dusp5,Cdc42ep3,Dusp4
4_Member	Reactome Gene Sets	R-MMU-5673001	RAF/MAP kinase cascade	-5.24585	-3.08196	16/225	11839,14182,14268,14360,14585,15200,15234,16416,17967,18590,19713,75590,114716,218397,240672,319520	Areg,Fgfr1,Fn1,Fyn,Gfra1,Hbegf,Hgf,Itgb3,Ncam1,Pdgfa,Ret,Dusp9,Spred2,Rasa1,Dusp5,Dusp4
4_Member	Reactome Gene Sets	R-MMU-9006934	Signaling by Receptor Tyrosine Kinases	-5.13534	-2.98535	22/400	11839,12831,14182,14268,14360,15200,15234,16412,16416,16480,18049,18590,18791,19229,20698,22339,53867,66290,114716,218397,319520,319939	Areg,Col5a1,Fgfr1,Fn1,Fyn,Hbegf,Hgf,Itgb1,Itgb3,Jup,Ngf,Pdgfa,Plat,Ptk2b,Sphk1,Vegfa,Col5a3,Atp6v1g1,Spred2,Rasa1,Dusp4,Tns3
4_Member	Reactome Gene Sets	R-MMU-5684996	MAPK1/MAPK3 signaling	-5.10079	-2.96203	16/231	11839,14182,14268,14360,14585,15200,15234,16416,17967,18590,19713,75590,114716,218397,240672,319520	Areg,Fgfr1,Fn1,Fyn,Gfra1,Hbegf,Hgf,Itgb3,Ncam1,Pdgfa,Ret,Dusp9,Spred2,Rasa1,Dusp5,Dusp4
4_Member	Reactome Gene Sets	R-MMU-9607240	FLT3 Signaling	-4.91513	-2.81055	16/239	11839,14182,14268,14360,14585,15200,15234,16416,17967,18590,19713,75590,114716,218397,240672,319520	Areg,Fgfr1,Fn1,Fyn,Gfra1,Hbegf,Hgf,Itgb3,Ncam1,Pdgfa,Ret,Dusp9,Spred2,Rasa1,Dusp5,Dusp4
4_Member	Reactome Gene Sets	R-MMU-1280215	Cytokine Signaling in Immune system	-4.35022	-2.39089	24/516	11839,12931,14182,14268,14360,14585,15162,15200,15234,16156,16161,16416,17967,18383,18590,19229,19713,20969,72049,75590,114716,218397,240672,319520	Areg,Crlf1,Fgfr1,Fn1,Fyn,Gfra1,Hck,Hbegf,Hgf,Il11,Il12rb1,Itgb3,Ncam1,Tnfrsf11b,Pdgfa,Ptk2b,Ret,Sdc1,Tnfrsf13c,Dusp9,Spred2,Rasa1,Dusp5,Dusp4
5_Summary	GO Biological Processes	GO:0071363	cellular response to growth factor stimulus	-10.6318	-7.3322	39/609	11477,12167,12394,13655,14182,14360,15117,15205,15234,15370,16412,16416,17131,17965,18049,18787,20482,20698,21803,21808,21809,22339,22418,26427,26564,27008,52662,56320,56636,58250,65112,68939,74747,78473,83554,107765,110351,218397,235505,14561,16323,21815	Acvr1,Bmpr1b,Runx1,Egr3,Fgfr1,Fyn,Has2,Hes1,Hgf,Nr4a1,Itgb1,Itgb3,Smad7,Nbl1,Ngf,Serpine1,Skil,Sphk1,Tgfb1,Tgfb2,Tgfb3,Vegfa,Wnt5a,Creb3l1,Ror2,Micall1,Ldlrad4,Dbn1,Fgf21,Chst11,Pmepa1,Rasl11b,Ddit4,Skap1,Fstl3,Ankrd1,Rap1gap,Rasa1,Cd109,Gdf11,Inhba,Tgif1
5_Member	GO Biological Processes	GO:0071363	cellular response to growth factor stimulus	-10.6318	-7.3322	39/609	11477,12167,12394,13655,14182,14360,15117,15205,15234,15370,16412,16416,17131,17965,18049,18787,20482,20698,21803,21808,21809,22339,22418,26427,26564,27008,52662,56320,56636,58250,65112,68939,74747,78473,83554,107765,110351,218397,235505	Acvr1,Bmpr1b,Runx1,Egr3,Fgfr1,Fyn,Has2,Hes1,Hgf,Nr4a1,Itgb1,Itgb3,Smad7,Nbl1,Ngf,Serpine1,Skil,Sphk1,Tgfb1,Tgfb2,Tgfb3,Vegfa,Wnt5a,Creb3l1,Ror2,Micall1,Ldlrad4,Dbn1,Fgf21,Chst11,Pmepa1,Rasl11b,Ddit4,Skap1,Fstl3,Ankrd1,Rap1gap,Rasa1,Cd109
5_Member	GO Biological Processes	GO:0070848	response to growth factor	-10.337	-7.08322	39/623	11477,12167,12394,13655,14182,14360,15117,15205,15234,15370,16412,16416,17131,17965,18049,18787,20482,20698,21803,21808,21809,22339,22418,26427,26564,27008,52662,56320,56636,58250,65112,68939,74747,78473,83554,107765,110351,218397,235505	Acvr1,Bmpr1b,Runx1,Egr3,Fgfr1,Fyn,Has2,Hes1,Hgf,Nr4a1,Itgb1,Itgb3,Smad7,Nbl1,Ngf,Serpine1,Skil,Sphk1,Tgfb1,Tgfb2,Tgfb3,Vegfa,Wnt5a,Creb3l1,Ror2,Micall1,Ldlrad4,Dbn1,Fgf21,Chst11,Pmepa1,Rasl11b,Ddit4,Skap1,Fstl3,Ankrd1,Rap1gap,Rasa1,Cd109
5_Member	GO Biological Processes	GO:0071560	cellular response to transforming growth factor beta stimulus	-7.21908	-4.53348	18/204	11477,12167,12394,14360,16412,17131,18787,20482,21803,21808,21809,52662,56320,58250,65112,68939,107765,235505	Acvr1,Bmpr1b,Runx1,Fyn,Itgb1,Smad7,Serpine1,Skil,Tgfb1,Tgfb2,Tgfb3,Ldlrad4,Dbn1,Chst11,Pmepa1,Rasl11b,Ankrd1,Cd109
5_Member	GO Biological Processes	GO:0071559	response to transforming growth factor beta	-7.05848	-4.41747	18/209	11477,12167,12394,14360,16412,17131,18787,20482,21803,21808,21809,52662,56320,58250,65112,68939,107765,235505	Acvr1,Bmpr1b,Runx1,Fyn,Itgb1,Smad7,Serpine1,Skil,Tgfb1,Tgfb2,Tgfb3,Ldlrad4,Dbn1,Chst11,Pmepa1,Rasl11b,Ankrd1,Cd109
5_Member	GO Biological Processes	GO:0090101	negative regulation of transmembrane receptor protein serine/threonine kinase signaling pathway	-5.85218	-3.49048	12/113	11477,17131,17965,20482,21809,22418,52662,58250,65112,68939,83554,235505	Acvr1,Smad7,Nbl1,Skil,Tgfb3,Wnt5a,Ldlrad4,Chst11,Pmepa1,Rasl11b,Fstl3,Cd109
5_Member	GO Biological Processes	GO:0090092	regulation of transmembrane receptor protein serine/threonine kinase signaling pathway	-5.58826	-3.30604	17/237	11477,14561,15205,16323,17131,17965,20482,21803,21808,21809,22418,52662,58250,65112,68939,83554,235505	Acvr1,Gdf11,Hes1,Inhba,Smad7,Nbl1,Skil,Tgfb1,Tgfb2,Tgfb3,Wnt5a,Ldlrad4,Chst11,Pmepa1,Rasl11b,Fstl3,Cd109
5_Member	GO Biological Processes	GO:0007178	transmembrane receptor protein serine/threonine kinase signaling pathway	-5.26223	-3.08583	21/363	11477,12167,14561,15205,16323,16412,17131,17965,20482,21803,21808,21809,21815,22418,26564,52662,58250,65112,68939,83554,235505	Acvr1,Bmpr1b,Gdf11,Hes1,Inhba,Itgb1,Smad7,Nbl1,Skil,Tgfb1,Tgfb2,Tgfb3,Tgif1,Wnt5a,Ror2,Ldlrad4,Chst11,Pmepa1,Rasl11b,Fstl3,Cd109
5_Member	GO Biological Processes	GO:0007179	transforming growth factor beta receptor signaling pathway	-4.84074	-2.7572	13/165	11477,12167,16412,17131,20482,21803,21808,21809,52662,58250,65112,68939,235505	Acvr1,Bmpr1b,Itgb1,Smad7,Skil,Tgfb1,Tgfb2,Tgfb3,Ldlrad4,Chst11,Pmepa1,Rasl11b,Cd109
5_Member	GO Biological Processes	GO:0090287	regulation of cellular response to growth factor stimulus	-4.79559	-2.72363	17/272	14182,15205,17131,17965,18049,20482,21803,21809,22339,22418,26427,52662,58250,65112,68939,83554,235505	Fgfr1,Hes1,Smad7,Nbl1,Ngf,Skil,Tgfb1,Tgfb3,Vegfa,Wnt5a,Creb3l1,Ldlrad4,Chst11,Pmepa1,Rasl11b,Fstl3,Cd109
5_Member	GO Biological Processes	GO:0090288	negative regulation of cellular response to growth factor stimulus	-4.75604	-2.69257	12/144	17131,17965,20482,21809,22418,26427,52662,58250,65112,68939,83554,235505	Smad7,Nbl1,Skil,Tgfb3,Wnt5a,Creb3l1,Ldlrad4,Chst11,Pmepa1,Rasl11b,Fstl3,Cd109
5_Member	GO Biological Processes	GO:0030512	negative regulation of transforming growth factor beta receptor signaling pathway	-4.65614	-2.61453	8/63	17131,20482,21809,52662,58250,65112,68939,235505	Smad7,Skil,Tgfb3,Ldlrad4,Chst11,Pmepa1,Rasl11b,Cd109
5_Member	GO Biological Processes	GO:1903845	negative regulation of cellular response to transforming growth factor beta stimulus	-4.55524	-2.54368	8/65	17131,20482,21809,52662,58250,65112,68939,235505	Smad7,Skil,Tgfb3,Ldlrad4,Chst11,Pmepa1,Rasl11b,Cd109
5_Member	GO Biological Processes	GO:0030509	BMP signaling pathway	-4.07208	-2.18377	12/169	11477,12167,15205,17131,17965,20482,21803,21808,21809,22418,26564,83554	Acvr1,Bmpr1b,Hes1,Smad7,Nbl1,Skil,Tgfb1,Tgfb2,Tgfb3,Wnt5a,Ror2,Fstl3
5_Member	GO Biological Processes	GO:0017015	regulation of transforming growth factor beta receptor signaling pathway	-3.86371	-2.02153	9/103	17131,20482,21803,21809,52662,58250,65112,68939,235505	Smad7,Skil,Tgfb1,Tgfb3,Ldlrad4,Chst11,Pmepa1,Rasl11b,Cd109
5_Member	GO Biological Processes	GO:0071772	response to BMP	-3.81223	-1.98043	12/180	11477,12167,15205,17131,17965,20482,21803,21808,21809,22418,26564,83554	Acvr1,Bmpr1b,Hes1,Smad7,Nbl1,Skil,Tgfb1,Tgfb2,Tgfb3,Wnt5a,Ror2,Fstl3
5_Member	GO Biological Processes	GO:0071773	cellular response to BMP stimulus	-3.81223	-1.98043	12/180	11477,12167,15205,17131,17965,20482,21803,21808,21809,22418,26564,83554	Acvr1,Bmpr1b,Hes1,Smad7,Nbl1,Skil,Tgfb1,Tgfb2,Tgfb3,Wnt5a,Ror2,Fstl3
5_Member	GO Biological Processes	GO:1903844	regulation of cellular response to transforming growth factor beta stimulus	-3.79969	-1.9724	9/105	17131,20482,21803,21809,52662,58250,65112,68939,235505	Smad7,Skil,Tgfb1,Tgfb3,Ldlrad4,Chst11,Pmepa1,Rasl11b,Cd109
5_Member	GO Biological Processes	GO:0030514	negative regulation of BMP signaling pathway	-2.51234	-1.0257	5/53	17131,17965,20482,22418,83554	Smad7,Nbl1,Skil,Wnt5a,Fstl3
5_Member	GO Biological Processes	GO:0030510	regulation of BMP signaling pathway	-2.0085	-0.654258	6/97	15205,17131,17965,20482,22418,83554	Hes1,Smad7,Nbl1,Skil,Wnt5a,Fstl3
6_Summary	GO Biological Processes	GO:0006935	chemotaxis	-9.07015	-5.9303	36/600	11658,12145,12167,12778,13641,13655,14127,14182,14268,15200,15234,15370,16172,16416,17965,17967,18590,18612,18787,19229,20315,20361,20440,21803,21808,22339,22418,53416,58235,68810,73710,80901,107449,108655,226251,230157,12394,14360,15117,15205,16373,16412,16975,17131,17755,18049,18080,18671,19713,20482,20698,21815,26564,56320,67468,68750,76854,107765,208647,216858,110532,228357,338362,17921,73750…	Alcam,Cxcr5,Bmpr1b,Ackr3,Efnb1,Egr3,Fcer1g,Fgfr1,Fn1,Hbegf,Hgf,Nr4a1,Il17ra,Itgb3,Nbl1,Ncam1,Pdgfa,Etv4,Serpine1,Ptk2b,Cxcl12,Sema7a,St6gal1,Tgfb1,Tgfb2,Vegfa,Wnt5a,Stk39,Nectin1,Nexn,Tubb2b,Cxcr6,Unc5b,Foxp1,Ablim1,Tmeff1,Runx1,Fyn,Has2,Hes1,Irx3,Itgb1,Lrp8,Smad7,Map1b,Ngf,Nin,Abcb1a,Ret,Skil,Sphk1,Tgif1,Ror2,Dbn1,Mmd,Rreb1,Gper1,Ankrd1,Creb3l2,Kctd11,Adarb1,Lrp4,Ust,Myo7a,Whrn,Gja1,Plekho1,Tnc,…
6_Member	GO Biological Processes	GO:0006935	chemotaxis	-9.07015	-5.9303	36/600	11658,12145,12167,12778,13641,13655,14127,14182,14268,15200,15234,15370,16172,16416,17965,17967,18590,18612,18787,19229,20315,20361,20440,21803,21808,22339,22418,53416,58235,68810,73710,80901,107449,108655,226251,230157	Alcam,Cxcr5,Bmpr1b,Ackr3,Efnb1,Egr3,Fcer1g,Fgfr1,Fn1,Hbegf,Hgf,Nr4a1,Il17ra,Itgb3,Nbl1,Ncam1,Pdgfa,Etv4,Serpine1,Ptk2b,Cxcl12,Sema7a,St6gal1,Tgfb1,Tgfb2,Vegfa,Wnt5a,Stk39,Nectin1,Nexn,Tubb2b,Cxcr6,Unc5b,Foxp1,Ablim1,Tmeff1
6_Member	GO Biological Processes	GO:0042330	taxis	-9.0119	-5.90423	36/603	11658,12145,12167,12778,13641,13655,14127,14182,14268,15200,15234,15370,16172,16416,17965,17967,18590,18612,18787,19229,20315,20361,20440,21803,21808,22339,22418,53416,58235,68810,73710,80901,107449,108655,226251,230157	Alcam,Cxcr5,Bmpr1b,Ackr3,Efnb1,Egr3,Fcer1g,Fgfr1,Fn1,Hbegf,Hgf,Nr4a1,Il17ra,Itgb3,Nbl1,Ncam1,Pdgfa,Etv4,Serpine1,Ptk2b,Cxcl12,Sema7a,St6gal1,Tgfb1,Tgfb2,Vegfa,Wnt5a,Stk39,Nectin1,Nexn,Tubb2b,Cxcr6,Unc5b,Foxp1,Ablim1,Tmeff1
6_Member	GO Biological Processes	GO:0010720	positive regulation of cell development	-7.77813	-4.97149	36/672	12394,14182,14268,14360,15117,15205,15234,16373,16412,16416,16975,17131,17755,17965,18049,18080,18671,19229,19713,20315,20361,20482,20698,21803,21815,22339,22418,26564,56320,67468,68750,73710,76854,107765,208647,216858	Runx1,Fgfr1,Fn1,Fyn,Has2,Hes1,Hgf,Irx3,Itgb1,Itgb3,Lrp8,Smad7,Map1b,Nbl1,Ngf,Nin,Abcb1a,Ptk2b,Ret,Cxcl12,Sema7a,Skil,Sphk1,Tgfb1,Tgif1,Vegfa,Wnt5a,Ror2,Dbn1,Mmd,Rreb1,Tubb2b,Gper1,Ankrd1,Creb3l2,Kctd11
6_Member	GO Biological Processes	GO:0007409	axonogenesis	-6.9063	-4.30572	28/480	11658,12167,13641,14268,16412,17755,17967,18049,18080,18612,19713,20315,20361,20482,21808,22339,22418,56320,58235,68810,73710,107449,108655,110532,226251,228357,230157,338362	Alcam,Bmpr1b,Efnb1,Fn1,Itgb1,Map1b,Ncam1,Ngf,Nin,Etv4,Ret,Cxcl12,Sema7a,Skil,Tgfb2,Vegfa,Wnt5a,Dbn1,Nectin1,Nexn,Tubb2b,Unc5b,Foxp1,Adarb1,Ablim1,Lrp4,Tmeff1,Ust
6_Member	GO Biological Processes	GO:0048667	cell morphogenesis involved in neuron differentiation	-6.73641	-4.16386	33/643	11658,12167,13641,14268,14360,15205,16412,16975,17755,17921,17967,18049,18080,18612,19713,20315,20361,20482,21808,22339,22418,56320,58235,68810,73710,73750,107449,108655,110532,226251,228357,230157,338362	Alcam,Bmpr1b,Efnb1,Fn1,Fyn,Hes1,Itgb1,Lrp8,Map1b,Myo7a,Ncam1,Ngf,Nin,Etv4,Ret,Cxcl12,Sema7a,Skil,Tgfb2,Vegfa,Wnt5a,Dbn1,Nectin1,Nexn,Tubb2b,Whrn,Unc5b,Foxp1,Adarb1,Ablim1,Lrp4,Tmeff1,Ust
6_Member	GO Biological Processes	GO:0048858	cell projection morphogenesis	-6.71041	-4.15451	35/709	11658,12167,13641,14268,14360,14609,16412,16416,16975,17755,17965,17967,18049,18080,18612,19713,20315,20361,20482,21808,22339,22418,56320,58235,67220,68750,68810,73710,107449,108655,110532,226251,228357,230157,338362	Alcam,Bmpr1b,Efnb1,Fn1,Fyn,Gja1,Itgb1,Itgb3,Lrp8,Map1b,Nbl1,Ncam1,Ngf,Nin,Etv4,Ret,Cxcl12,Sema7a,Skil,Tgfb2,Vegfa,Wnt5a,Dbn1,Nectin1,Plekho1,Rreb1,Nexn,Tubb2b,Unc5b,Foxp1,Adarb1,Ablim1,Lrp4,Tmeff1,Ust
6_Member	GO Biological Processes	GO:0061564	axon development	-6.70394	-4.15451	29/521	11658,12167,13641,14268,16412,17755,17967,18049,18080,18612,19713,20315,20361,20482,21808,21923,22339,22418,56320,58235,68810,73710,107449,108655,110532,226251,228357,230157,338362	Alcam,Bmpr1b,Efnb1,Fn1,Itgb1,Map1b,Ncam1,Ngf,Nin,Etv4,Ret,Cxcl12,Sema7a,Skil,Tgfb2,Tnc,Vegfa,Wnt5a,Dbn1,Nectin1,Nexn,Tubb2b,Unc5b,Foxp1,Adarb1,Ablim1,Lrp4,Tmeff1,Ust
6_Member	GO Biological Processes	GO:0045666	positive regulation of neuron differentiation	-6.51028	-4.01236	27/472	14182,14268,14360,15234,16373,16412,16975,17755,17965,18049,18080,19229,19713,20315,20361,20482,20698,21815,22339,22418,26564,56320,67468,73710,107765,208647,216858	Fgfr1,Fn1,Fyn,Hgf,Irx3,Itgb1,Lrp8,Map1b,Nbl1,Ngf,Nin,Ptk2b,Ret,Cxcl12,Sema7a,Skil,Sphk1,Tgif1,Vegfa,Wnt5a,Ror2,Dbn1,Mmd,Tubb2b,Ankrd1,Creb3l2,Kctd11
6_Member	GO Biological Processes	GO:0032990	cell part morphogenesis	-6.38335	-3.89882	35/732	11658,12167,13641,14268,14360,14609,16412,16416,16975,17755,17965,17967,18049,18080,18612,19713,20315,20361,20482,21808,22339,22418,56320,58235,67220,68750,68810,73710,107449,108655,110532,226251,228357,230157,338362	Alcam,Bmpr1b,Efnb1,Fn1,Fyn,Gja1,Itgb1,Itgb3,Lrp8,Map1b,Nbl1,Ncam1,Ngf,Nin,Etv4,Ret,Cxcl12,Sema7a,Skil,Tgfb2,Vegfa,Wnt5a,Dbn1,Nectin1,Plekho1,Rreb1,Nexn,Tubb2b,Unc5b,Foxp1,Adarb1,Ablim1,Lrp4,Tmeff1,Ust
6_Member	GO Biological Processes	GO:0120039	plasma membrane bounded cell projection morphogenesis	-6.31337	-3.83772	34/704	11658,12167,13641,14268,14360,14609,16412,16975,17755,17965,17967,18049,18080,18612,19713,20315,20361,20482,21808,22339,22418,56320,58235,67220,68750,68810,73710,107449,108655,110532,226251,228357,230157,338362	Alcam,Bmpr1b,Efnb1,Fn1,Fyn,Gja1,Itgb1,Lrp8,Map1b,Nbl1,Ncam1,Ngf,Nin,Etv4,Ret,Cxcl12,Sema7a,Skil,Tgfb2,Vegfa,Wnt5a,Dbn1,Nectin1,Plekho1,Rreb1,Nexn,Tubb2b,Unc5b,Foxp1,Adarb1,Ablim1,Lrp4,Tmeff1,Ust
6_Member	GO Biological Processes	GO:0050769	positive regulation of neurogenesis	-6.08538	-3.68892	30/590	14182,14268,14360,15205,15234,16373,16412,16975,17755,17965,18049,18080,19229,19713,20315,20361,20482,20698,21803,21815,22339,22418,26564,56320,67468,73710,76854,107765,208647,216858	Fgfr1,Fn1,Fyn,Hes1,Hgf,Irx3,Itgb1,Lrp8,Map1b,Nbl1,Ngf,Nin,Ptk2b,Ret,Cxcl12,Sema7a,Skil,Sphk1,Tgfb1,Tgif1,Vegfa,Wnt5a,Ror2,Dbn1,Mmd,Tubb2b,Gper1,Ankrd1,Creb3l2,Kctd11
6_Member	GO Biological Processes	GO:0031346	positive regulation of cell projection organization	-5.89541	-3.51667	26/477	14182,14268,14360,15234,16412,16975,17755,18049,18080,19229,19713,20315,20361,20482,20698,21809,22339,22418,26564,56320,68750,73710,107765,208647,260409,623781	Fgfr1,Fn1,Fyn,Hgf,Itgb1,Lrp8,Map1b,Ngf,Nin,Ptk2b,Ret,Cxcl12,Sema7a,Skil,Sphk1,Tgfb3,Vegfa,Wnt5a,Ror2,Dbn1,Rreb1,Tubb2b,Ankrd1,Creb3l2,Cdc42ep3,Gm14137
6_Member	GO Biological Processes	GO:0045664	regulation of neuron differentiation	-5.6636	-3.34684	35/787	14182,14268,14299,14360,14561,15205,15234,16373,16412,16449,16975,17755,17965,18049,18080,19229,19713,20315,20361,20482,20698,21815,22339,22418,26564,56320,67468,73710,107765,110351,121021,208647,216858,228357,338362	Fgfr1,Fn1,Ncs1,Fyn,Gdf11,Hes1,Hgf,Irx3,Itgb1,Jag1,Lrp8,Map1b,Nbl1,Ngf,Nin,Ptk2b,Ret,Cxcl12,Sema7a,Skil,Sphk1,Tgif1,Vegfa,Wnt5a,Ror2,Dbn1,Mmd,Tubb2b,Ankrd1,Rap1gap,Cspg4,Creb3l2,Kctd11,Lrp4,Ust
6_Member	GO Biological Processes	GO:0010976	positive regulation of neuron projection development	-5.64101	-3.3366	22/372	14182,14268,14360,15234,16412,16975,17755,18049,18080,19229,19713,20315,20361,20482,20698,22339,22418,26564,56320,73710,107765,208647	Fgfr1,Fn1,Fyn,Hgf,Itgb1,Lrp8,Map1b,Ngf,Nin,Ptk2b,Ret,Cxcl12,Sema7a,Skil,Sphk1,Vegfa,Wnt5a,Ror2,Dbn1,Tubb2b,Ankrd1,Creb3l2
6_Member	GO Biological Processes	GO:0048812	neuron projection morphogenesis	-5.59689	-3.30604	32/690	11658,12167,13641,14268,14360,14609,16412,16975,17755,17965,17967,18049,18080,18612,19713,20315,20361,20482,21808,22339,22418,56320,58235,68810,73710,107449,108655,110532,226251,228357,230157,338362	Alcam,Bmpr1b,Efnb1,Fn1,Fyn,Gja1,Itgb1,Lrp8,Map1b,Nbl1,Ncam1,Ngf,Nin,Etv4,Ret,Cxcl12,Sema7a,Skil,Tgfb2,Vegfa,Wnt5a,Dbn1,Nectin1,Nexn,Tubb2b,Unc5b,Foxp1,Adarb1,Ablim1,Lrp4,Tmeff1,Ust
6_Member	GO Biological Processes	GO:0048589	developmental growth	-5.56569	-3.30312	35/795	11435,11548,11839,12167,12835,12836,14182,14239,14268,14609,15200,16412,17131,17755,17967,18049,18080,18787,19221,20315,20361,20474,21803,21808,21923,22339,22418,56320,58250,67655,101476,108655,110532,228357,269152	Chrna1,Adra1b,Areg,Bmpr1b,Col6a3,Col7a1,Fgfr1,Foxs1,Fn1,Gja1,Hbegf,Itgb1,Smad7,Map1b,Ncam1,Ngf,Nin,Serpine1,Ptgfrn,Cxcl12,Sema7a,Six4,Tgfb1,Tgfb2,Tnc,Vegfa,Wnt5a,Dbn1,Chst11,Ctdp1,Plekha1,Foxp1,Adarb1,Lrp4,Kif26b
6_Member	GO Biological Processes	GO:0051962	positive regulation of nervous system development	-5.52331	-3.27384	31/662	14182,14268,14360,15205,15234,16373,16412,16975,17755,17965,18049,18080,19229,19713,20315,20361,20482,20698,21803,21815,22339,22418,26564,56320,67468,73710,76854,107765,208647,216858,230775	Fgfr1,Fn1,Fyn,Hes1,Hgf,Irx3,Itgb1,Lrp8,Map1b,Nbl1,Ngf,Nin,Ptk2b,Ret,Cxcl12,Sema7a,Skil,Sphk1,Tgfb1,Tgif1,Vegfa,Wnt5a,Ror2,Dbn1,Mmd,Tubb2b,Gper1,Ankrd1,Creb3l2,Kctd11,Adgrb2
6_Member	GO Biological Processes	GO:0022604	regulation of cell morphogenesis	-5.4089	-3.18852	27/539	11852,14268,14360,15117,15162,16404,16416,16975,17755,18049,18080,19229,19713,20315,20361,20440,20482,22339,22418,56320,67220,68750,73710,228357,260409,338362,623781	Rhob,Fn1,Fyn,Has2,Hck,Itga7,Itgb3,Lrp8,Map1b,Ngf,Nin,Ptk2b,Ret,Cxcl12,Sema7a,St6gal1,Skil,Vegfa,Wnt5a,Dbn1,Plekho1,Rreb1,Tubb2b,Lrp4,Cdc42ep3,Ust,Gm14137
6_Member	GO Biological Processes	GO:0007411	axon guidance	-5.32278	-3.12336	17/248	11658,12167,13641,17967,18612,20315,20361,21808,22339,22418,58235,68810,73710,107449,108655,226251,230157	Alcam,Bmpr1b,Efnb1,Ncam1,Etv4,Cxcl12,Sema7a,Tgfb2,Vegfa,Wnt5a,Nectin1,Nexn,Tubb2b,Unc5b,Foxp1,Ablim1,Tmeff1
6_Member	GO Biological Processes	GO:0097485	neuron projection guidance	-5.27622	-3.09061	17/250	11658,12167,13641,17967,18612,20315,20361,21808,22339,22418,58235,68810,73710,107449,108655,226251,230157	Alcam,Bmpr1b,Efnb1,Ncam1,Etv4,Cxcl12,Sema7a,Tgfb2,Vegfa,Wnt5a,Nectin1,Nexn,Tubb2b,Unc5b,Foxp1,Ablim1,Tmeff1
6_Member	GO Biological Processes	GO:0010770	positive regulation of cell morphogenesis involved in differentiation	-4.8621	-2.77265	14/189	14268,15117,16416,16975,17755,18049,18080,20315,20361,20482,22339,56320,68750,73710	Fn1,Has2,Itgb3,Lrp8,Map1b,Ngf,Nin,Cxcl12,Sema7a,Skil,Vegfa,Dbn1,Rreb1,Tubb2b
6_Member	GO Biological Processes	GO:0120035	regulation of plasma membrane bounded cell projection organization	-4.82826	-2.74765	33/788	14182,14268,14299,14360,15205,15234,16412,16975,17755,18049,18080,19229,19713,20315,20361,20482,20698,21809,22339,22418,26556,26564,56320,68750,73710,107765,110351,121021,208647,228357,260409,338362,623781	Fgfr1,Fn1,Ncs1,Fyn,Hes1,Hgf,Itgb1,Lrp8,Map1b,Ngf,Nin,Ptk2b,Ret,Cxcl12,Sema7a,Skil,Sphk1,Tgfb3,Vegfa,Wnt5a,Homer1,Ror2,Dbn1,Rreb1,Tubb2b,Ankrd1,Rap1gap,Cspg4,Creb3l2,Lrp4,Cdc42ep3,Ust,Gm14137
6_Member	GO Biological Processes	GO:0031344	regulation of cell projection organization	-4.72885	-2.67371	33/797	14182,14268,14299,14360,15205,15234,16412,16975,17755,18049,18080,19229,19713,20315,20361,20482,20698,21809,22339,22418,26556,26564,56320,68750,73710,107765,110351,121021,208647,228357,260409,338362,623781	Fgfr1,Fn1,Ncs1,Fyn,Hes1,Hgf,Itgb1,Lrp8,Map1b,Ngf,Nin,Ptk2b,Ret,Cxcl12,Sema7a,Skil,Sphk1,Tgfb3,Vegfa,Wnt5a,Homer1,Ror2,Dbn1,Rreb1,Tubb2b,Ankrd1,Rap1gap,Cspg4,Creb3l2,Lrp4,Cdc42ep3,Ust,Gm14137
6_Member	GO Biological Processes	GO:0050772	positive regulation of axonogenesis	-4.55444	-2.54368	10/105	14268,17755,18049,18080,20315,20361,20482,22339,56320,73710	Fn1,Map1b,Ngf,Nin,Cxcl12,Sema7a,Skil,Vegfa,Dbn1,Tubb2b
6_Member	GO Biological Processes	GO:0010769	regulation of cell morphogenesis involved in differentiation	-4.4691	-2.48482	19/348	14268,15117,16416,16975,17755,18049,18080,19713,20315,20361,20440,20482,22339,22418,56320,68750,73710,228357,338362	Fn1,Has2,Itgb3,Lrp8,Map1b,Ngf,Nin,Ret,Cxcl12,Sema7a,St6gal1,Skil,Vegfa,Wnt5a,Dbn1,Rreb1,Tubb2b,Lrp4,Ust
6_Member	GO Biological Processes	GO:0050770	regulation of axonogenesis	-4.42149	-2.44873	14/207	14268,17755,18049,18080,19713,20315,20361,20482,22339,22418,56320,73710,228357,338362	Fn1,Map1b,Ngf,Nin,Ret,Cxcl12,Sema7a,Skil,Vegfa,Wnt5a,Dbn1,Tubb2b,Lrp4,Ust
6_Member	GO Biological Processes	GO:0010975	regulation of neuron projection development	-4.38962	-2.42586	27/615	14182,14268,14299,14360,15205,15234,16412,16975,17755,18049,18080,19229,19713,20315,20361,20482,20698,22339,22418,26564,56320,73710,107765,121021,208647,228357,338362	Fgfr1,Fn1,Ncs1,Fyn,Hes1,Hgf,Itgb1,Lrp8,Map1b,Ngf,Nin,Ptk2b,Ret,Cxcl12,Sema7a,Skil,Sphk1,Vegfa,Wnt5a,Ror2,Dbn1,Tubb2b,Ankrd1,Cspg4,Creb3l2,Lrp4,Ust
6_Member	GO Biological Processes	GO:0016049	cell growth	-4.32379	-2.37102	24/518	11548,14268,14609,15200,16323,16412,17131,17755,18049,18080,18605,19229,20315,20361,20698,21803,21808,21809,22339,22418,56320,67655,71007,108655	Adra1b,Fn1,Gja1,Hbegf,Inhba,Itgb1,Smad7,Map1b,Ngf,Nin,Enpp1,Ptk2b,Cxcl12,Sema7a,Sphk1,Tgfb1,Tgfb2,Tgfb3,Vegfa,Wnt5a,Dbn1,Ctdp1,D7Ertd443e,Foxp1
6_Member	GO Biological Processes	GO:0060326	cell chemotaxis	-4.2571	-2.31927	17/300	12145,12778,13655,14127,14182,15200,15234,15370,16172,17965,18787,19229,20315,22339,22418,53416,80901	Cxcr5,Ackr3,Egr3,Fcer1g,Fgfr1,Hbegf,Hgf,Nr4a1,Il17ra,Nbl1,Serpine1,Ptk2b,Cxcl12,Vegfa,Wnt5a,Stk39,Cxcr6
6_Member	GO Biological Processes	GO:0045773	positive regulation of axon extension	-3.99686	-2.12146	7/58	14268,17755,18049,20315,20361,22339,56320	Fn1,Map1b,Ngf,Cxcl12,Sema7a,Vegfa,Dbn1
6_Member	KEGG Pathway	mmu04360	Axon guidance	-3.92762	-2.06827	12/175	12167,13641,14360,16412,20315,20361,22418,22419,107449,192198,218397,226251	Bmpr1b,Efnb1,Fyn,Itgb1,Cxcl12,Sema7a,Wnt5a,Wnt5b,Unc5b,Lrrc4,Rasa1,Ablim1
6_Member	GO Biological Processes	GO:0060560	developmental growth involved in morphogenesis	-3.69459	-1.88371	15/272	11839,14268,16412,17755,18049,18080,20315,20361,20474,21803,21923,22339,22418,56320,269152	Areg,Fn1,Itgb1,Map1b,Ngf,Nin,Cxcl12,Sema7a,Six4,Tgfb1,Tnc,Vegfa,Wnt5a,Dbn1,Kif26b
6_Member	GO Biological Processes	GO:0001558	regulation of cell growth	-3.66492	-1.86291	20/434	14268,14609,15200,16323,17131,17755,18049,18605,19229,20315,20361,20698,21803,21808,22339,22418,56320,67655,71007,108655	Fn1,Gja1,Hbegf,Inhba,Smad7,Map1b,Ngf,Enpp1,Ptk2b,Cxcl12,Sema7a,Sphk1,Tgfb1,Tgfb2,Vegfa,Wnt5a,Dbn1,Ctdp1,D7Ertd443e,Foxp1
6_Member	GO Biological Processes	GO:0045927	positive regulation of growth	-3.52999	-1.76895	16/313	14182,14239,14268,15200,17131,17755,17967,18049,18787,19229,20315,20361,20698,21808,22339,56320	Fgfr1,Foxs1,Fn1,Hbegf,Smad7,Map1b,Ncam1,Ngf,Serpine1,Ptk2b,Cxcl12,Sema7a,Sphk1,Tgfb2,Vegfa,Dbn1
6_Member	GO Biological Processes	GO:0030307	positive regulation of cell growth	-3.41074	-1.6771	12/199	14268,15200,17131,17755,18049,19229,20315,20361,20698,21808,22339,56320	Fn1,Hbegf,Smad7,Map1b,Ngf,Ptk2b,Cxcl12,Sema7a,Sphk1,Tgfb2,Vegfa,Dbn1
6_Member	GO Biological Processes	GO:0048588	developmental cell growth	-3.3316	-1.61863	14/263	11548,14268,16412,17131,17755,18049,18080,20315,20361,22339,22418,56320,67655,108655	Adra1b,Fn1,Itgb1,Smad7,Map1b,Ngf,Nin,Cxcl12,Sema7a,Vegfa,Wnt5a,Dbn1,Ctdp1,Foxp1
6_Member	GO Biological Processes	GO:0048639	positive regulation of developmental growth	-3.05949	-1.42894	12/218	14182,14239,14268,17131,17755,17967,18049,18787,20315,20361,22339,56320	Fgfr1,Foxs1,Fn1,Smad7,Map1b,Ncam1,Ngf,Serpine1,Cxcl12,Sema7a,Vegfa,Dbn1
6_Member	GO Biological Processes	GO:0040008	regulation of growth	-2.93537	-1.33767	26/721	14182,14239,14268,14609,15200,16323,17131,17755,17967,18049,18605,18787,19229,20315,20361,20474,20698,21803,21808,22339,22418,56320,67655,71007,108655,216858	Fgfr1,Foxs1,Fn1,Gja1,Hbegf,Inhba,Smad7,Map1b,Ncam1,Ngf,Enpp1,Serpine1,Ptk2b,Cxcl12,Sema7a,Six4,Sphk1,Tgfb1,Tgfb2,Vegfa,Wnt5a,Dbn1,Ctdp1,D7Ertd443e,Foxp1,Kctd11
6_Member	GO Biological Processes	GO:0048675	axon extension	-2.88394	-1.29886	9/140	14268,16412,17755,18049,20315,20361,22339,22418,56320	Fn1,Itgb1,Map1b,Ngf,Cxcl12,Sema7a,Vegfa,Wnt5a,Dbn1
6_Member	GO Biological Processes	GO:0030516	regulation of axon extension	-2.86186	-1.28384	8/114	14268,17755,18049,20315,20361,22339,22418,56320	Fn1,Map1b,Ngf,Cxcl12,Sema7a,Vegfa,Wnt5a,Dbn1
6_Member	GO Biological Processes	GO:0048638	regulation of developmental growth	-2.78117	-1.2284	17/403	14182,14239,14268,14609,17131,17755,17967,18049,18787,20315,20361,20474,22339,22418,56320,67655,108655	Fgfr1,Foxs1,Fn1,Gja1,Smad7,Map1b,Ncam1,Ngf,Serpine1,Cxcl12,Sema7a,Six4,Vegfa,Wnt5a,Dbn1,Ctdp1,Foxp1
6_Member	GO Biological Processes	GO:0090066	regulation of anatomical structure size	-2.56255	-1.06011	21/572	11548,14268,14609,15559,17755,18049,19225,19229,19713,20315,20361,22339,22418,56320,68166,71544,76854,218397,240672,260409,623781	Adra1b,Fn1,Gja1,Htr2b,Map1b,Ngf,Ptgs2,Ptk2b,Ret,Cxcl12,Sema7a,Vegfa,Wnt5a,Dbn1,Spire1,Arhgap42,Gper1,Rasa1,Dusp5,Cdc42ep3,Gm14137
6_Member	GO Biological Processes	GO:0061387	regulation of extent of cell growth	-2.54486	-1.04694	8/128	14268,17755,18049,20315,20361,22339,22418,56320	Fn1,Map1b,Ngf,Cxcl12,Sema7a,Vegfa,Wnt5a,Dbn1
7_Summary	Reactome Gene Sets	R-MMU-1474244	Extracellular matrix organization	-8.89234	-5.81464	23/266	11489,11492,12821,12822,12831,12836,13406,14268,16402,16412,16416,18590,20969,20970,21803,21808,21923,26432,53867,67374,69675,76477,240913,14595,15117,16891,18383,26427,64075,71602,78892,15234,319939	Adam12,Adam19,Col17a1,Col18a1,Col5a1,Col7a1,Dmp1,Fn1,Itga5,Itgb1,Itgb3,Pdgfa,Sdc1,Sdc3,Tgfb1,Tgfb2,Tnc,Plod2,Col5a3,Jam2,Pxdn,Pcolce2,Adamts4,B4galt1,Has2,Lipg,Tnfrsf11b,Creb3l1,Smoc1,Myo1e,Crispld2,Hgf,Tns3
7_Member	Reactome Gene Sets	R-MMU-1474244	Extracellular matrix organization	-8.89234	-5.81464	23/266	11489,11492,12821,12822,12831,12836,13406,14268,16402,16412,16416,18590,20969,20970,21803,21808,21923,26432,53867,67374,69675,76477,240913	Adam12,Adam19,Col17a1,Col18a1,Col5a1,Col7a1,Dmp1,Fn1,Itga5,Itgb1,Itgb3,Pdgfa,Sdc1,Sdc3,Tgfb1,Tgfb2,Tnc,Plod2,Col5a3,Jam2,Pxdn,Pcolce2,Adamts4
7_Member	Reactome Gene Sets	R-MMU-216083	Integrin cell surface interactions	-6.16421	-3.72584	10/70	12822,12831,12836,14268,16402,16412,16416,21923,53867,67374	Col18a1,Col5a1,Col7a1,Fn1,Itga5,Itgb1,Itgb3,Tnc,Col5a3,Jam2
7_Member	GO Biological Processes	GO:0043062	extracellular structure organization	-5.56064	-3.30248	20/319	12821,12822,12831,13406,14268,14595,15117,16412,16416,16891,18383,20969,21803,21808,26427,53867,64075,69675,71602,78892	Col17a1,Col18a1,Col5a1,Dmp1,Fn1,B4galt1,Has2,Itgb1,Itgb3,Lipg,Tnfrsf11b,Sdc1,Tgfb1,Tgfb2,Creb3l1,Col5a3,Smoc1,Pxdn,Myo1e,Crispld2
7_Member	GO Biological Processes	GO:0030198	extracellular matrix organization	-5.32025	-3.12336	18/275	12821,12822,12831,13406,14268,14595,15117,16412,16416,18383,21803,21808,26427,53867,64075,69675,71602,78892	Col17a1,Col18a1,Col5a1,Dmp1,Fn1,B4galt1,Has2,Itgb1,Itgb3,Tnfrsf11b,Tgfb1,Tgfb2,Creb3l1,Col5a3,Smoc1,Pxdn,Myo1e,Crispld2
7_Member	Reactome Gene Sets	R-MMU-3000178	ECM proteoglycans	-4.86223	-2.77265	7/43	12831,13406,14268,16412,16416,21923,53867	Col5a1,Dmp1,Fn1,Itgb1,Itgb3,Tnc,Col5a3
7_Member	Reactome Gene Sets	R-MMU-8875513	MET interacts with TNS proteins	-4.59064	-2.56984	3/4	15234,16412,319939	Hgf,Itgb1,Tns3
7_Member	Reactome Gene Sets	R-MMU-8875878	MET promotes cell motility	-4.30038	-2.35193	6/36	12831,14268,15234,16412,53867,319939	Col5a1,Fn1,Hgf,Itgb1,Col5a3,Tns3
7_Member	Reactome Gene Sets	R-MMU-8874081	MET activates PTK2 signaling	-3.97283	-2.10105	5/26	12831,14268,15234,16412,53867	Col5a1,Fn1,Hgf,Itgb1,Col5a3
7_Member	Reactome Gene Sets	R-MMU-6806834	Signaling by MET	-2.61077	-1.09648	6/73	12831,14268,15234,16412,53867,319939	Col5a1,Fn1,Hgf,Itgb1,Col5a3,Tns3
8_Summary	GO Biological Processes	GO:0010810	regulation of cell-substrate adhesion	-8.45545	-5.52387	20/212	13406,13612,14268,15117,16402,16412,16416,16449,16480,18787,19229,20440,22339,56320,64075,68750,76509,78473,83436,218397,53867,319480,14609,17131,18772,21803,21808,21809,21961,58235,73750,227289	Dmp1,Edil3,Fn1,Has2,Itga5,Itgb1,Itgb3,Jag1,Jup,Serpine1,Ptk2b,St6gal1,Vegfa,Dbn1,Smoc1,Rreb1,Plet1,Skap1,Plekha2,Rasa1,Col5a3,Itga11,Gja1,Smad7,Pkp1,Tgfb1,Tgfb2,Tgfb3,Tns1,Nectin1,Whrn,Gpbar1
8_Member	GO Biological Processes	GO:0010810	regulation of cell-substrate adhesion	-8.45545	-5.52387	20/212	13406,13612,14268,15117,16402,16412,16416,16449,16480,18787,19229,20440,22339,56320,64075,68750,76509,78473,83436,218397	Dmp1,Edil3,Fn1,Has2,Itga5,Itgb1,Itgb3,Jag1,Jup,Serpine1,Ptk2b,St6gal1,Vegfa,Dbn1,Smoc1,Rreb1,Plet1,Skap1,Plekha2,Rasa1
8_Member	GO Biological Processes	GO:0010811	positive regulation of cell-substrate adhesion	-7.84217	-5.01974	15/126	13406,13612,14268,15117,16402,16412,16416,16480,19229,22339,56320,64075,68750,78473,83436	Dmp1,Edil3,Fn1,Has2,Itga5,Itgb1,Itgb3,Jup,Ptk2b,Vegfa,Dbn1,Smoc1,Rreb1,Skap1,Plekha2
8_Member	GO Biological Processes	GO:0031589	cell-substrate adhesion	-6.24684	-3.79238	22/342	13406,13612,14268,15117,16402,16412,16416,16449,16480,18787,19229,20440,22339,53867,56320,64075,68750,76509,78473,83436,218397,319480	Dmp1,Edil3,Fn1,Has2,Itga5,Itgb1,Itgb3,Jag1,Jup,Serpine1,Ptk2b,St6gal1,Vegfa,Col5a3,Dbn1,Smoc1,Rreb1,Plet1,Skap1,Plekha2,Rasa1,Itga11
8_Member	GO Biological Processes	GO:0034330	cell junction organization	-4.77503	-2.70875	17/273	14268,14609,16402,16412,16416,16480,17131,18772,19229,21803,21808,21809,21961,22339,58235,73750,227289	Fn1,Gja1,Itga5,Itgb1,Itgb3,Jup,Smad7,Pkp1,Ptk2b,Tgfb1,Tgfb2,Tgfb3,Tns1,Vegfa,Nectin1,Whrn,Gpbar1
8_Member	GO Biological Processes	GO:0007160	cell-matrix adhesion	-4.33056	-2.37561	14/211	14268,16412,16416,16449,16480,18787,19229,22339,53867,76509,78473,83436,218397,319480	Fn1,Itgb1,Itgb3,Jag1,Jup,Serpine1,Ptk2b,Vegfa,Col5a3,Plet1,Skap1,Plekha2,Rasa1,Itga11
8_Member	GO Biological Processes	GO:0001952	regulation of cell-matrix adhesion	-4.15031	-2.23894	10/117	16416,16449,16480,18787,19229,22339,76509,78473,83436,218397	Itgb3,Jag1,Jup,Serpine1,Ptk2b,Vegfa,Plet1,Skap1,Plekha2,Rasa1
8_Member	GO Biological Processes	GO:0001954	positive regulation of cell-matrix adhesion	-3.30079	-1.6001	6/54	16416,16480,19229,22339,78473,83436	Itgb3,Jup,Ptk2b,Vegfa,Skap1,Plekha2
8_Member	GO Biological Processes	GO:0034329	cell junction assembly	-3.04221	-1.41578	12/219	14268,14609,16402,16412,16416,16480,17131,18772,19229,21961,22339,227289	Fn1,Gja1,Itga5,Itgb1,Itgb3,Jup,Smad7,Pkp1,Ptk2b,Tns1,Vegfa,Gpbar1
8_Member	GO Biological Processes	GO:0007044	cell-substrate junction assembly	-2.16216	-0.77465	6/90	14268,16402,16416,19229,21961,22339	Fn1,Itga5,Itgb3,Ptk2b,Tns1,Vegfa
9_Summary	GO Biological Processes	GO:0001501	skeletal system development	-7.94503	-5.1062	32/542	12167,12394,12835,12836,14182,14561,14609,15117,15401,17131,17240,18590,20474,20677,21803,21808,21809,22339,22418,22761,26379,26564,30953,58250,101476,140858,208647,212712,213053,215418,216795,269941,11477,12831,14268,15205,15559,16323,16373,16402,16764,17196,17921,19713,21677,21815,73750,109205,228357,240672,319520,16416,329003,12142,16691,73710,19434,64075	Bmpr1b,Runx1,Col6a3,Col7a1,Fgfr1,Gdf11,Gja1,Has2,Hoxa4,Smad7,Mdfi,Pdgfa,Six4,Sox4,Tgfb1,Tgfb2,Tgfb3,Vegfa,Wnt5a,Zfpm1,Esrra,Ror2,Schip1,Chst11,Plekha1,Wdr5,Creb3l2,Satb2,Slc39a14,Csrnp1,Wnt9a,Chsy1,Acvr1,Col5a1,Fn1,Hes1,Htr2b,Inhba,Irx3,Itga5,Aff3,Mbp,Myo7a,Ret,Tead2,Tgif1,Whrn,Sobp,Lrp4,Dusp5,Dusp4,Itgb3,Zfp516,Prdm1,Krt8,Tubb2b,Rax,Smoc1
9_Member	GO Biological Processes	GO:0001501	skeletal system development	-7.94503	-5.1062	32/542	12167,12394,12835,12836,14182,14561,14609,15117,15401,17131,17240,18590,20474,20677,21803,21808,21809,22339,22418,22761,26379,26564,30953,58250,101476,140858,208647,212712,213053,215418,216795,269941	Bmpr1b,Runx1,Col6a3,Col7a1,Fgfr1,Gdf11,Gja1,Has2,Hoxa4,Smad7,Mdfi,Pdgfa,Six4,Sox4,Tgfb1,Tgfb2,Tgfb3,Vegfa,Wnt5a,Zfpm1,Esrra,Ror2,Schip1,Chst11,Plekha1,Wdr5,Creb3l2,Satb2,Slc39a14,Csrnp1,Wnt9a,Chsy1
9_Member	GO Biological Processes	GO:0048598	embryonic morphogenesis	-6.64428	-4.11476	33/649	11477,12831,14182,14268,14609,15205,15401,15559,16323,16373,16402,16764,17196,17240,17921,19713,20474,20677,21677,21803,21808,21809,21815,22418,26564,58250,73750,109205,212712,216795,228357,240672,319520	Acvr1,Col5a1,Fgfr1,Fn1,Gja1,Hes1,Hoxa4,Htr2b,Inhba,Irx3,Itga5,Aff3,Mbp,Mdfi,Myo7a,Ret,Six4,Sox4,Tead2,Tgfb1,Tgfb2,Tgfb3,Tgif1,Wnt5a,Ror2,Chst11,Whrn,Sobp,Satb2,Wnt9a,Lrp4,Dusp5,Dusp4
9_Member	GO Biological Processes	GO:0061448	connective tissue development	-6.17748	-3.72986	20/291	12167,12394,12831,12835,12836,14182,16416,17131,21803,21808,22418,26379,26564,58250,208647,212712,213053,216795,269941,329003	Bmpr1b,Runx1,Col5a1,Col6a3,Col7a1,Fgfr1,Itgb3,Smad7,Tgfb1,Tgfb2,Wnt5a,Esrra,Ror2,Chst11,Creb3l2,Satb2,Slc39a14,Wnt9a,Chsy1,Zfp516
9_Member	GO Biological Processes	GO:0051216	cartilage development	-6.1439	-3.72584	17/216	12167,12394,12835,12836,14182,17131,21803,21808,22418,26379,26564,58250,208647,212712,213053,216795,269941	Bmpr1b,Runx1,Col6a3,Col7a1,Fgfr1,Smad7,Tgfb1,Tgfb2,Wnt5a,Esrra,Ror2,Chst11,Creb3l2,Satb2,Slc39a14,Wnt9a,Chsy1
9_Member	GO Biological Processes	GO:0048705	skeletal system morphogenesis	-5.56872	-3.30312	18/264	12167,12835,12836,15117,15401,17240,20474,21808,21809,22339,26564,30953,58250,101476,212712,215418,216795,269941	Bmpr1b,Col6a3,Col7a1,Has2,Hoxa4,Mdfi,Six4,Tgfb2,Tgfb3,Vegfa,Ror2,Schip1,Chst11,Plekha1,Satb2,Csrnp1,Wnt9a,Chsy1
9_Member	GO Biological Processes	GO:0002062	chondrocyte differentiation	-5.46098	-3.22577	12/123	12167,12394,12835,12836,14182,17131,21803,58250,208647,213053,216795,269941	Bmpr1b,Runx1,Col6a3,Col7a1,Fgfr1,Smad7,Tgfb1,Chst11,Creb3l2,Slc39a14,Wnt9a,Chsy1
9_Member	GO Biological Processes	GO:0048568	embryonic organ development	-5.45743	-3.22577	26/504	11477,12142,12394,14182,14609,15205,15401,16691,17240,17921,18590,20474,21677,21803,21808,21809,22339,22418,22761,26564,58250,73710,73750,109205,212712,216795	Acvr1,Prdm1,Runx1,Fgfr1,Gja1,Hes1,Hoxa4,Krt8,Mdfi,Myo7a,Pdgfa,Six4,Tead2,Tgfb1,Tgfb2,Tgfb3,Vegfa,Wnt5a,Zfpm1,Ror2,Chst11,Tubb2b,Whrn,Sobp,Satb2,Wnt9a
9_Member	GO Biological Processes	GO:0048562	embryonic organ morphogenesis	-4.30972	-2.35912	18/327	11477,14182,14609,15205,15401,17240,17921,20474,21677,21808,21809,22418,26564,58250,73750,109205,212712,216795	Acvr1,Fgfr1,Gja1,Hes1,Hoxa4,Mdfi,Myo7a,Six4,Tead2,Tgfb2,Tgfb3,Wnt5a,Ror2,Chst11,Whrn,Sobp,Satb2,Wnt9a
9_Member	GO Biological Processes	GO:0048736	appendage development	-3.92839	-2.06827	13/202	12167,14182,14609,16764,19434,20677,21808,22418,26564,58250,64075,216795,228357	Bmpr1b,Fgfr1,Gja1,Aff3,Rax,Sox4,Tgfb2,Wnt5a,Ror2,Chst11,Smoc1,Wnt9a,Lrp4
9_Member	GO Biological Processes	GO:0060173	limb development	-3.92839	-2.06827	13/202	12167,14182,14609,16764,19434,20677,21808,22418,26564,58250,64075,216795,228357	Bmpr1b,Fgfr1,Gja1,Aff3,Rax,Sox4,Tgfb2,Wnt5a,Ror2,Chst11,Smoc1,Wnt9a,Lrp4
9_Member	GO Biological Processes	GO:0035107	appendage morphogenesis	-3.323	-1.61327	11/175	12167,14182,14609,16764,20677,21808,22418,26564,58250,216795,228357	Bmpr1b,Fgfr1,Gja1,Aff3,Sox4,Tgfb2,Wnt5a,Ror2,Chst11,Wnt9a,Lrp4
9_Member	GO Biological Processes	GO:0035108	limb morphogenesis	-3.323	-1.61327	11/175	12167,14182,14609,16764,20677,21808,22418,26564,58250,216795,228357	Bmpr1b,Fgfr1,Gja1,Aff3,Sox4,Tgfb2,Wnt5a,Ror2,Chst11,Wnt9a,Lrp4
9_Member	GO Biological Processes	GO:0048704	embryonic skeletal system morphogenesis	-3.01397	-1.40322	8/108	15401,17240,20474,21808,21809,58250,212712,216795	Hoxa4,Mdfi,Six4,Tgfb2,Tgfb3,Chst11,Satb2,Wnt9a
9_Member	GO Biological Processes	GO:0048706	embryonic skeletal system development	-2.86235	-1.28384	9/141	15401,17240,20474,21808,21809,22418,58250,212712,216795	Hoxa4,Mdfi,Six4,Tgfb2,Tgfb3,Wnt5a,Chst11,Satb2,Wnt9a
9_Member	GO Biological Processes	GO:0030326	embryonic limb morphogenesis	-2.81978	-1.25995	9/143	14182,14609,16764,21808,22418,26564,58250,216795,228357	Fgfr1,Gja1,Aff3,Tgfb2,Wnt5a,Ror2,Chst11,Wnt9a,Lrp4
9_Member	GO Biological Processes	GO:0035113	embryonic appendage morphogenesis	-2.81978	-1.25995	9/143	14182,14609,16764,21808,22418,26564,58250,216795,228357	Fgfr1,Gja1,Aff3,Tgfb2,Wnt5a,Ror2,Chst11,Wnt9a,Lrp4
10_Summary	GO Biological Processes	GO:0003007	heart morphogenesis	-7.71089	-4.91949	22/282	11477,12831,14609,15117,15205,15559,16449,17131,18018,20602,20677,21677,21803,21808,21809,21952,21956,22339,22418,22761,107765,228785,11492,11548,12142,14182,16412,17967,67655,74168,76854,108154,108655,11435,15370,16691,19221,20315,20474,20482,20969,26556,67220,70417,71973,79362,110532,30953	Acvr1,Col5a1,Gja1,Has2,Hes1,Htr2b,Jag1,Smad7,Nfatc1,Ncor2,Sox4,Tead2,Tgfb1,Tgfb2,Tgfb3,Tnni1,Tnnt2,Vegfa,Wnt5a,Zfpm1,Ankrd1,Mylk2,Adam19,Adra1b,Prdm1,Fgfr1,Itgb1,Ncam1,Ctdp1,Zdhhc16,Gper1,Adamts6,Foxp1,Chrna1,Nr4a1,Krt8,Ptgfrn,Cxcl12,Six4,Skil,Sdc1,Homer1,Plekho1,Megf10,Rbpms2,Bhlhe41,Adarb1,Schip1
10_Member	GO Biological Processes	GO:0003007	heart morphogenesis	-7.71089	-4.91949	22/282	11477,12831,14609,15117,15205,15559,16449,17131,18018,20602,20677,21677,21803,21808,21809,21952,21956,22339,22418,22761,107765,228785	Acvr1,Col5a1,Gja1,Has2,Hes1,Htr2b,Jag1,Smad7,Nfatc1,Ncor2,Sox4,Tead2,Tgfb1,Tgfb2,Tgfb3,Tnni1,Tnnt2,Vegfa,Wnt5a,Zfpm1,Ankrd1,Mylk2
10_Member	GO Biological Processes	GO:0007507	heart development	-6.95657	-4.34622	33/629	11477,11492,11548,12142,12831,14182,14609,15117,15205,15559,16412,16449,17131,17967,18018,20602,20677,21677,21803,21808,21809,21952,21956,22339,22418,22761,67655,74168,76854,107765,108154,108655,228785	Acvr1,Adam19,Adra1b,Prdm1,Col5a1,Fgfr1,Gja1,Has2,Hes1,Htr2b,Itgb1,Jag1,Smad7,Ncam1,Nfatc1,Ncor2,Sox4,Tead2,Tgfb1,Tgfb2,Tgfb3,Tnni1,Tnnt2,Vegfa,Wnt5a,Zfpm1,Ctdp1,Zdhhc16,Gper1,Ankrd1,Adamts6,Foxp1,Mylk2
10_Member	GO Biological Processes	GO:0061061	muscle structure development	-6.73963	-4.16386	35/707	11435,11477,11548,14182,14609,15205,15370,16412,16691,17131,17967,18018,19221,20315,20474,20482,20969,21803,21808,21952,21956,22339,22418,22761,26556,67220,67655,70417,71973,76854,79362,107765,108655,110532,228785	Chrna1,Acvr1,Adra1b,Fgfr1,Gja1,Hes1,Nr4a1,Itgb1,Krt8,Smad7,Ncam1,Nfatc1,Ptgfrn,Cxcl12,Six4,Skil,Sdc1,Tgfb1,Tgfb2,Tnni1,Tnnt2,Vegfa,Wnt5a,Zfpm1,Homer1,Plekho1,Ctdp1,Megf10,Rbpms2,Gper1,Bhlhe41,Ankrd1,Foxp1,Adarb1,Mylk2
10_Member	GO Biological Processes	GO:0048738	cardiac muscle tissue development	-5.6626	-3.34684	18/260	11477,11548,14182,14609,16412,17131,17967,21803,21808,21952,21956,22339,22418,22761,67655,107765,108655,228785	Acvr1,Adra1b,Fgfr1,Gja1,Itgb1,Smad7,Ncam1,Tgfb1,Tgfb2,Tnni1,Tnnt2,Vegfa,Wnt5a,Zfpm1,Ctdp1,Ankrd1,Foxp1,Mylk2
10_Member	GO Biological Processes	GO:0060537	muscle tissue development	-5.43655	-3.21214	25/474	11435,11477,11548,14182,14609,15370,16412,17131,17967,20474,20482,21803,21808,21952,21956,22339,22418,22761,26556,30953,67655,70417,107765,108655,228785	Chrna1,Acvr1,Adra1b,Fgfr1,Gja1,Nr4a1,Itgb1,Smad7,Ncam1,Six4,Skil,Tgfb1,Tgfb2,Tnni1,Tnnt2,Vegfa,Wnt5a,Zfpm1,Homer1,Schip1,Ctdp1,Megf10,Ankrd1,Foxp1,Mylk2
10_Member	GO Biological Processes	GO:0014706	striated muscle tissue development	-5.29034	-3.09724	24/452	11435,11477,11548,14182,14609,15370,16412,17131,17967,20474,20482,21803,21808,21952,21956,22339,22418,22761,26556,67655,70417,107765,108655,228785	Chrna1,Acvr1,Adra1b,Fgfr1,Gja1,Nr4a1,Itgb1,Smad7,Ncam1,Six4,Skil,Tgfb1,Tgfb2,Tnni1,Tnnt2,Vegfa,Wnt5a,Zfpm1,Homer1,Ctdp1,Megf10,Ankrd1,Foxp1,Mylk2
10_Member	GO Biological Processes	GO:0060415	muscle tissue morphogenesis	-5.28302	-3.09368	10/87	17131,21803,21808,21952,21956,22418,22761,107765,110532,228785	Smad7,Tgfb1,Tgfb2,Tnni1,Tnnt2,Wnt5a,Zfpm1,Ankrd1,Adarb1,Mylk2
10_Member	GO Biological Processes	GO:0055008	cardiac muscle tissue morphogenesis	-5.0625	-2.93255	9/73	17131,21803,21808,21952,21956,22418,22761,107765,228785	Smad7,Tgfb1,Tgfb2,Tnni1,Tnnt2,Wnt5a,Zfpm1,Ankrd1,Mylk2
10_Member	GO Biological Processes	GO:0048644	muscle organ morphogenesis	-4.93818	-2.8274	10/95	17131,21803,21808,21952,21956,22418,22761,107765,110532,228785	Smad7,Tgfb1,Tgfb2,Tnni1,Tnnt2,Wnt5a,Zfpm1,Ankrd1,Adarb1,Mylk2
10_Member	GO Biological Processes	GO:0007517	muscle organ development	-4.27388	-2.32972	21/423	11435,14182,14609,15370,17131,17967,20474,20482,21803,21808,21952,21956,22418,22761,26556,67655,70417,107765,108655,110532,228785	Chrna1,Fgfr1,Gja1,Nr4a1,Smad7,Ncam1,Six4,Skil,Tgfb1,Tgfb2,Tnni1,Tnnt2,Wnt5a,Zfpm1,Homer1,Ctdp1,Megf10,Ankrd1,Foxp1,Adarb1,Mylk2
10_Member	GO Biological Processes	GO:0003208	cardiac ventricle morphogenesis	-3.12556	-1.47491	7/80	16449,17131,20677,21803,21808,21952,21956	Jag1,Smad7,Sox4,Tgfb1,Tgfb2,Tnni1,Tnnt2
10_Member	GO Biological Processes	GO:0055010	ventricular cardiac muscle tissue morphogenesis	-2.51234	-1.0257	5/53	17131,21803,21808,21952,21956	Smad7,Tgfb1,Tgfb2,Tnni1,Tnnt2
10_Member	GO Biological Processes	GO:0003229	ventricular cardiac muscle tissue development	-2.21844	-0.817021	5/62	17131,21803,21808,21952,21956	Smad7,Tgfb1,Tgfb2,Tnni1,Tnnt2
11_Summary	GO Biological Processes	GO:0048762	mesenchymal cell differentiation	-7.59843	-4.83555	19/215	11477,13641,14182,14268,14609,15117,15205,15559,16449,17131,18018,19713,20361,21803,21808,21809,22339,22418,52662,20474,21677,14561,16323,65112,30953,78892,101476,215418,14127,12167,17965,21815,15122,15234,20969,110257,212712,11839,18787,22419,216795,12145,18590,16412,16480,18772,58235,73750,227289,16156,20315,66290,14873,17357,19225,16161,13655,19229,26427,208647,26564,108655,242785	Acvr1,Efnb1,Fgfr1,Fn1,Gja1,Has2,Hes1,Htr2b,Jag1,Smad7,Nfatc1,Ret,Sema7a,Tgfb1,Tgfb2,Tgfb3,Vegfa,Wnt5a,Ldlrad4,Six4,Tead2,Gdf11,Inhba,Pmepa1,Schip1,Crispld2,Plekha1,Csrnp1,Fcer1g,Bmpr1b,Nbl1,Tgif1,Hba-a1,Hgf,Sdc1,Hba-a2,Satb2,Areg,Serpine1,Wnt5b,Wnt9a,Cxcr5,Pdgfa,Itgb1,Jup,Pkp1,Nectin1,Whrn,Gpbar1,Il11,Cxcl12,Atp6v1g1,Gsto1,Marcksl1,Ptgs2,Il12rb1,Egr3,Ptk2b,Creb3l1,Creb3l2,Ror2,Foxp1,Klhl21
11_Member	GO Biological Processes	GO:0048762	mesenchymal cell differentiation	-7.59843	-4.83555	19/215	11477,13641,14182,14268,14609,15117,15205,15559,16449,17131,18018,19713,20361,21803,21808,21809,22339,22418,52662	Acvr1,Efnb1,Fgfr1,Fn1,Gja1,Has2,Hes1,Htr2b,Jag1,Smad7,Nfatc1,Ret,Sema7a,Tgfb1,Tgfb2,Tgfb3,Vegfa,Wnt5a,Ldlrad4
11_Member	GO Biological Processes	GO:0060485	mesenchyme development	-7.36367	-4.64135	21/270	11477,13641,14182,14268,14609,15117,15205,15559,16449,17131,18018,19713,20361,20474,21677,21803,21808,21809,22339,22418,52662	Acvr1,Efnb1,Fgfr1,Fn1,Gja1,Has2,Hes1,Htr2b,Jag1,Smad7,Nfatc1,Ret,Sema7a,Six4,Tead2,Tgfb1,Tgfb2,Tgfb3,Vegfa,Wnt5a,Ldlrad4
11_Member	GO Biological Processes	GO:0062042	regulation of cardiac epithelial to mesenchymal transition	-6.02575	-3.63874	5/11	11477,16449,21803,21808,21809	Acvr1,Jag1,Tgfb1,Tgfb2,Tgfb3
11_Member	GO Biological Processes	GO:0060393	regulation of pathway-restricted SMAD protein phosphorylation	-5.66381	-3.34684	9/62	11477,14561,16323,17131,21803,21808,21809,52662,65112	Acvr1,Gdf11,Inhba,Smad7,Tgfb1,Tgfb2,Tgfb3,Ldlrad4,Pmepa1
11_Member	GO Biological Processes	GO:0060389	pathway-restricted SMAD protein phosphorylation	-5.48778	-3.24258	9/65	11477,14561,16323,17131,21803,21808,21809,52662,65112	Acvr1,Gdf11,Inhba,Smad7,Tgfb1,Tgfb2,Tgfb3,Ldlrad4,Pmepa1
11_Member	GO Biological Processes	GO:0010935	regulation of macrophage cytokine production	-5.23971	-3.07933	5/15	20361,21803,21808,21809,22418	Sema7a,Tgfb1,Tgfb2,Tgfb3,Wnt5a
11_Member	GO Biological Processes	GO:1905005	regulation of epithelial to mesenchymal transition involved in endocardial cushion formation	-5.09855	-2.96203	4/8	11477,21803,21808,21809	Acvr1,Tgfb1,Tgfb2,Tgfb3
11_Member	GO Biological Processes	GO:0060325	face morphogenesis	-5.07893	-2.94571	7/40	21803,21808,21809,30953,78892,101476,215418	Tgfb1,Tgfb2,Tgfb3,Schip1,Crispld2,Plekha1,Csrnp1
11_Member	GO Biological Processes	GO:0001837	epithelial to mesenchymal transition	-5.04105	-2.92079	12/135	11477,14609,15117,16449,17131,18018,21803,21808,21809,22339,22418,52662	Acvr1,Gja1,Has2,Jag1,Smad7,Nfatc1,Tgfb1,Tgfb2,Tgfb3,Vegfa,Wnt5a,Ldlrad4
11_Member	GO Biological Processes	GO:0010934	macrophage cytokine production	-4.93913	-2.8274	5/17	20361,21803,21808,21809,22418	Sema7a,Tgfb1,Tgfb2,Tgfb3,Wnt5a
11_Member	GO Biological Processes	GO:0060324	face development	-4.81498	-2.74015	8/60	21803,21808,21809,22418,30953,78892,101476,215418	Tgfb1,Tgfb2,Tgfb3,Wnt5a,Schip1,Crispld2,Plekha1,Csrnp1
11_Member	GO Biological Processes	GO:0061082	myeloid leukocyte cytokine production	-4.77515	-2.70875	6/30	14127,20361,21803,21808,21809,22418	Fcer1g,Sema7a,Tgfb1,Tgfb2,Tgfb3,Wnt5a
11_Member	GO Biological Processes	GO:0060323	head morphogenesis	-4.6628	-2.61852	7/46	21803,21808,21809,30953,78892,101476,215418	Tgfb1,Tgfb2,Tgfb3,Schip1,Crispld2,Plekha1,Csrnp1
11_Member	GO Biological Processes	GO:2000826	regulation of heart morphogenesis	-4.59974	-2.57125	7/47	11477,15205,16449,21803,21808,21809,22418	Acvr1,Hes1,Jag1,Tgfb1,Tgfb2,Tgfb3,Wnt5a
11_Member	KEGG Pathway	mmu04350	TGF-beta signaling pathway	-4.52063	-2.52247	9/85	11477,12167,16323,17131,17965,21803,21808,21809,21815	Acvr1,Bmpr1b,Inhba,Smad7,Nbl1,Tgfb1,Tgfb2,Tgfb3,Tgif1
11_Member	KEGG Pathway	mmu05144	Malaria	-4.47828	-2.49166	7/49	15122,15234,20969,21803,21808,21809,110257	Hba-a1,Hgf,Sdc1,Tgfb1,Tgfb2,Tgfb3,Hba-a2
11_Member	GO Biological Processes	GO:0060317	cardiac epithelial to mesenchymal transition	-4.44752	-2.46788	6/34	11477,15117,16449,21803,21808,21809	Acvr1,Has2,Jag1,Tgfb1,Tgfb2,Tgfb3
11_Member	GO Biological Processes	GO:0010936	negative regulation of macrophage cytokine production	-4.19879	-2.28543	3/5	21803,21808,21809	Tgfb1,Tgfb2,Tgfb3
11_Member	GO Biological Processes	GO:0060021	roof of mouth development	-4.13642	-2.23075	9/95	14561,16323,21808,21809,22418,30953,101476,212712,215418	Gdf11,Inhba,Tgfb2,Tgfb3,Wnt5a,Schip1,Plekha1,Satb2,Csrnp1
11_Member	GO Biological Processes	GO:0010171	body morphogenesis	-3.81098	-1.98043	7/62	21803,21808,21809,30953,78892,101476,215418	Tgfb1,Tgfb2,Tgfb3,Schip1,Crispld2,Plekha1,Csrnp1
11_Member	KEGG Pathway	mmu04390	Hippo signaling pathway	-3.80216	-1.97325	11/154	11839,12167,17131,18787,21677,21803,21808,21809,22418,22419,216795	Areg,Bmpr1b,Smad7,Serpine1,Tead2,Tgfb1,Tgfb2,Tgfb3,Wnt5a,Wnt5b,Wnt9a
11_Member	GO Biological Processes	GO:0010717	regulation of epithelial to mesenchymal transition	-3.61227	-1.83123	8/88	11477,16449,17131,21803,21808,21809,22339,52662	Acvr1,Jag1,Smad7,Tgfb1,Tgfb2,Tgfb3,Vegfa,Ldlrad4
11_Member	GO Biological Processes	GO:0010862	positive regulation of pathway-restricted SMAD protein phosphorylation	-3.58307	-1.81436	6/48	11477,14561,16323,21803,21808,21809	Acvr1,Gdf11,Inhba,Tgfb1,Tgfb2,Tgfb3
11_Member	GO Biological Processes	GO:0003198	epithelial to mesenchymal transition involved in endocardial cushion formation	-3.33572	-1.621	4/20	11477,21803,21808,21809	Acvr1,Tgfb1,Tgfb2,Tgfb3
11_Member	GO Biological Processes	GO:0072132	mesenchyme morphogenesis	-3.30079	-1.6001	6/54	11477,14182,21803,21808,21809,22418	Acvr1,Fgfr1,Tgfb1,Tgfb2,Tgfb3,Wnt5a
11_Member	GO Biological Processes	GO:0051781	positive regulation of cell division	-3.15841	-1.49806	7/79	12145,15559,18590,21803,21808,21809,22339	Cxcr5,Htr2b,Pdgfa,Tgfb1,Tgfb2,Tgfb3,Vegfa
11_Member	GO Biological Processes	GO:0045216	cell-cell junction organization	-3.15747	-1.49806	10/155	14609,16412,16480,18772,21803,21808,21809,58235,73750,227289	Gja1,Itgb1,Jup,Pkp1,Tgfb1,Tgfb2,Tgfb3,Nectin1,Whrn,Gpbar1
11_Member	GO Biological Processes	GO:0002719	negative regulation of cytokine production involved in immune response	-3.09308	-1.45282	4/23	17131,21803,21808,21809	Smad7,Tgfb1,Tgfb2,Tgfb3
11_Member	KEGG Pathway	mmu05323	Rheumatoid arthritis	-3.03003	-1.40666	7/83	16156,20315,21803,21808,21809,22339,66290	Il11,Cxcl12,Tgfb1,Tgfb2,Tgfb3,Vegfa,Atp6v1g1
11_Member	GO Biological Processes	GO:0002718	regulation of cytokine production involved in immune response	-2.96873	-1.36717	7/85	14127,17131,20361,21803,21808,21809,22418	Fcer1g,Smad7,Sema7a,Tgfb1,Tgfb2,Tgfb3,Wnt5a
11_Member	GO Biological Processes	GO:0051280	negative regulation of release of sequestered calcium ion into cytosol	-2.89881	-1.31153	3/12	14873,21803,21808	Gsto1,Tgfb1,Tgfb2
11_Member	KEGG Pathway	mmu05140	Leishmaniasis	-2.83604	-1.26529	6/66	16412,17357,19225,21803,21808,21809	Itgb1,Marcksl1,Ptgs2,Tgfb1,Tgfb2,Tgfb3
11_Member	GO Biological Processes	GO:0003272	endocardial cushion formation	-2.8216	-1.25995	4/27	11477,21803,21808,21809	Acvr1,Tgfb1,Tgfb2,Tgfb3
11_Member	GO Biological Processes	GO:0010718	positive regulation of epithelial to mesenchymal transition	-2.74473	-1.20179	5/47	11477,16449,21803,21808,21809	Acvr1,Jag1,Tgfb1,Tgfb2,Tgfb3
11_Member	GO Biological Processes	GO:0051284	positive regulation of sequestering of calcium ion	-2.69221	-1.16187	3/14	14873,21803,21808	Gsto1,Tgfb1,Tgfb2
11_Member	GO Biological Processes	GO:0003197	endocardial cushion development	-2.66344	-1.14042	5/49	11477,16449,21803,21808,21809	Acvr1,Jag1,Tgfb1,Tgfb2,Tgfb3
11_Member	GO Biological Processes	GO:0010523	negative regulation of calcium ion transport into cytosol	-2.60133	-1.09026	3/15	14873,21803,21808	Gsto1,Tgfb1,Tgfb2
11_Member	KEGG Pathway	mmu04933	AGE-RAGE signaling pathway in diabetic complications	-2.5611	-1.06011	7/100	14268,18018,18787,21803,21808,21809,22339	Fn1,Nfatc1,Serpine1,Tgfb1,Tgfb2,Tgfb3,Vegfa
11_Member	GO Biological Processes	GO:0032570	response to progesterone	-2.51718	-1.0283	3/16	21803,21808,21809	Tgfb1,Tgfb2,Tgfb3
11_Member	GO Biological Processes	GO:0002367	cytokine production involved in immune response	-2.41977	-0.95894	7/106	14127,17131,20361,21803,21808,21809,22418	Fcer1g,Smad7,Sema7a,Tgfb1,Tgfb2,Tgfb3,Wnt5a
11_Member	GO Biological Processes	GO:0002701	negative regulation of production of molecular mediator of immune response	-2.35311	-0.910132	4/36	17131,21803,21808,21809	Smad7,Tgfb1,Tgfb2,Tgfb3
11_Member	KEGG Pathway	mmu05321	Inflammatory bowel disease (IBD)	-2.31017	-0.8788	5/59	16161,18018,21803,21808,21809	Il12rb1,Nfatc1,Tgfb1,Tgfb2,Tgfb3
11_Member	GO Biological Processes	GO:0003203	endocardial cushion morphogenesis	-2.30978	-0.8788	4/37	11477,21803,21808,21809	Acvr1,Tgfb1,Tgfb2,Tgfb3
11_Member	GO Biological Processes	GO:0090100	positive regulation of transmembrane receptor protein serine/threonine kinase signaling pathway	-2.26778	-0.847127	7/113	11477,14561,15205,16323,21803,21808,21809	Acvr1,Gdf11,Hes1,Inhba,Tgfb1,Tgfb2,Tgfb3
11_Member	KEGG Pathway	mmu05161	Hepatitis B	-2.25371	-0.836866	8/143	13655,18018,19229,21803,21808,21809,26427,208647	Egr3,Nfatc1,Ptk2b,Tgfb1,Tgfb2,Tgfb3,Creb3l1,Creb3l2
11_Member	KEGG Pathway	mmu05211	Renal cell carcinoma	-2.13212	-0.749895	5/65	15234,21803,21808,21809,22339	Hgf,Tgfb1,Tgfb2,Tgfb3,Vegfa
11_Member	GO Biological Processes	GO:0060395	SMAD protein signal transduction	-2.07249	-0.703483	6/94	14561,16323,21803,21808,21809,26564	Gdf11,Inhba,Tgfb1,Tgfb2,Tgfb3,Ror2
11_Member	GO Biological Processes	GO:0002700	regulation of production of molecular mediator of immune response	-2.06609	-0.698278	8/154	14127,17131,20361,21803,21808,21809,22418,108655	Fcer1g,Smad7,Sema7a,Tgfb1,Tgfb2,Tgfb3,Wnt5a,Foxp1
11_Member	GO Biological Processes	GO:0051302	regulation of cell division	-2.00257	-0.65023	8/158	12145,15559,18590,21803,21808,21809,22339,242785	Cxcr5,Htr2b,Pdgfa,Tgfb1,Tgfb2,Tgfb3,Vegfa,Klhl21
12_Summary	GO Biological Processes	GO:0030278	regulation of ossification	-7.59799	-4.83555	20/238	11477,11732,11839,12167,14182,14609,16449,17131,18018,18605,19109,19229,21803,22339,22418,26379,26427,64075,228357,269941,12394,13406,19225,83554,212712,433938,20515,58235,94220,208659	Acvr1,Ank,Areg,Bmpr1b,Fgfr1,Gja1,Jag1,Smad7,Nfatc1,Enpp1,Prl,Ptk2b,Tgfb1,Vegfa,Wnt5a,Esrra,Creb3l1,Smoc1,Lrp4,Chsy1,Runx1,Dmp1,Ptgs2,Fstl3,Satb2,Mn1,Slc20a1,Nectin1,Cnnm4,Fam20a
12_Member	GO Biological Processes	GO:0030278	regulation of ossification	-7.59799	-4.83555	20/238	11477,11732,11839,12167,14182,14609,16449,17131,18018,18605,19109,19229,21803,22339,22418,26379,26427,64075,228357,269941	Acvr1,Ank,Areg,Bmpr1b,Fgfr1,Gja1,Jag1,Smad7,Nfatc1,Enpp1,Prl,Ptk2b,Tgfb1,Vegfa,Wnt5a,Esrra,Creb3l1,Smoc1,Lrp4,Chsy1
12_Member	GO Biological Processes	GO:0001503	ossification	-7.52595	-4.7773	26/393	11477,11732,11839,12167,12394,13406,14182,14609,16449,17131,18018,18605,19109,19225,19229,21803,22339,22418,26379,26427,64075,83554,212712,228357,269941,433938	Acvr1,Ank,Areg,Bmpr1b,Runx1,Dmp1,Fgfr1,Gja1,Jag1,Smad7,Nfatc1,Enpp1,Prl,Ptgs2,Ptk2b,Tgfb1,Vegfa,Wnt5a,Esrra,Creb3l1,Smoc1,Fstl3,Satb2,Lrp4,Chsy1,Mn1
12_Member	GO Biological Processes	GO:0031214	biomineral tissue development	-4.89766	-2.79615	13/163	11477,11732,12167,13406,14609,18605,19225,19229,20515,21803,58235,94220,208659	Acvr1,Ank,Bmpr1b,Dmp1,Gja1,Enpp1,Ptgs2,Ptk2b,Slc20a1,Tgfb1,Nectin1,Cnnm4,Fam20a
12_Member	GO Biological Processes	GO:0030279	negative regulation of ossification	-4.03088	-2.15366	9/98	11839,14182,17131,18018,18605,19229,21803,228357,269941	Areg,Fgfr1,Smad7,Nfatc1,Enpp1,Ptk2b,Tgfb1,Lrp4,Chsy1
12_Member	GO Biological Processes	GO:0070167	regulation of biomineral tissue development	-3.2936	-1.59731	8/98	11477,11732,12167,13406,14609,18605,19229,21803	Acvr1,Ank,Bmpr1b,Dmp1,Gja1,Enpp1,Ptk2b,Tgfb1
12_Member	GO Biological Processes	GO:0001649	osteoblast differentiation	-3.25728	-1.57168	12/207	11477,11839,12167,14182,14609,16449,18018,22339,26379,26427,64075,212712	Acvr1,Areg,Bmpr1b,Fgfr1,Gja1,Jag1,Nfatc1,Vegfa,Esrra,Creb3l1,Smoc1,Satb2
12_Member	GO Biological Processes	GO:0045667	regulation of osteoblast differentiation	-2.77803	-1.22666	9/145	11477,11839,12167,14182,16449,18018,22339,26379,64075	Acvr1,Areg,Bmpr1b,Fgfr1,Jag1,Nfatc1,Vegfa,Esrra,Smoc1
12_Member	GO Biological Processes	GO:0030500	regulation of bone mineralization	-2.38455	-0.930614	6/81	11477,11732,12167,14609,18605,19229	Acvr1,Ank,Bmpr1b,Gja1,Enpp1,Ptk2b
12_Member	GO Biological Processes	GO:0030282	bone mineralization	-2.12803	-0.74697	7/120	11477,11732,12167,14609,18605,19225,19229	Acvr1,Ank,Bmpr1b,Gja1,Enpp1,Ptgs2,Ptk2b
13_Summary	Reactome Gene Sets	R-MMU-3000171	Non-integrin membrane-ECM interactions	-7.48006	-4.74478	9/39	12831,14268,16412,16416,18590,20969,20970,21803,53867,12835,14182,14702,15234,15370,16402,16404,18049,19109,21923,22339,26427,56636,66066,74747,208647,319480,14360,17898,70549,228785,11513,21808,21809,21956,17967,22142,22145,73710,14127,67374,16480,17196,78473,30938,219140,19229,20361,14609,20315,21961,30953	Col5a1,Fn1,Itgb1,Itgb3,Pdgfa,Sdc1,Sdc3,Tgfb1,Col5a3,Col6a3,Fgfr1,Gng2,Hgf,Nr4a1,Itga5,Itga7,Ngf,Prl,Tnc,Vegfa,Creb3l1,Fgf21,Gng11,Ddit4,Creb3l2,Itga11,Fyn,Myl7,Tln2,Mylk2,Adcy7,Tgfb2,Tgfb3,Tnnt2,Ncam1,Tuba1a,Tuba4a,Tubb2b,Fcer1g,Jam2,Jup,Mbp,Skap1,Fgd3,Spata13,Ptk2b,Sema7a,Gja1,Cxcl12,Tns1,Schip1
13_Member	Reactome Gene Sets	R-MMU-3000171	Non-integrin membrane-ECM interactions	-7.48006	-4.74478	9/39	12831,14268,16412,16416,18590,20969,20970,21803,53867	Col5a1,Fn1,Itgb1,Itgb3,Pdgfa,Sdc1,Sdc3,Tgfb1,Col5a3
13_Member	Reactome Gene Sets	R-MMU-3000170	Syndecan interactions	-6.54893	-4.0355	6/16	14268,16412,16416,20969,20970,21803	Fn1,Itgb1,Itgb3,Sdc1,Sdc3,Tgfb1
13_Member	KEGG Pathway	mmu04151	PI3K-Akt signaling pathway	-5.58671	-3.30604	21/346	12835,14182,14268,14702,15234,15370,16402,16404,16412,16416,18049,18590,19109,21923,22339,26427,56636,66066,74747,208647,319480	Col6a3,Fgfr1,Fn1,Gng2,Hgf,Nr4a1,Itga5,Itga7,Itgb1,Itgb3,Ngf,Pdgfa,Prl,Tnc,Vegfa,Creb3l1,Fgf21,Gng11,Ddit4,Creb3l2,Itga11
13_Member	KEGG Pathway	mmu04510	Focal adhesion	-5.25991	-3.08583	15/199	12835,14268,14360,15234,16402,16404,16412,16416,17898,18590,21923,22339,70549,228785,319480	Col6a3,Fn1,Fyn,Hgf,Itga5,Itga7,Itgb1,Itgb3,Myl7,Pdgfa,Tnc,Vegfa,Tln2,Mylk2,Itga11
13_Member	KEGG Pathway	mmu05414	Dilated cardiomyopathy	-5.19326	-3.03638	10/89	11513,16402,16404,16412,16416,21803,21808,21809,21956,319480	Adcy7,Itga5,Itga7,Itgb1,Itgb3,Tgfb1,Tgfb2,Tgfb3,Tnnt2,Itga11
13_Member	Reactome Gene Sets	R-MMU-373760	L1CAM interactions	-4.70806	-2.65566	8/62	14182,16402,16412,16416,17967,22142,22145,73710	Fgfr1,Itga5,Itgb1,Itgb3,Ncam1,Tuba1a,Tuba4a,Tubb2b
13_Member	Reactome Gene Sets	R-MMU-445144	Signal transduction by L1	-4.67859	-2.62919	5/19	14182,16402,16412,16416,17967	Fgfr1,Itga5,Itgb1,Itgb3,Ncam1
13_Member	KEGG Pathway	mmu04512	ECM-receptor interaction	-4.6042	-2.57125	9/83	12835,14268,16402,16404,16412,16416,20969,21923,319480	Col6a3,Fn1,Itga5,Itga7,Itgb1,Itgb3,Sdc1,Tnc,Itga11
13_Member	KEGG Pathway	mmu05410	Hypertrophic cardiomyopathy (HCM)	-4.56211	-2.54636	9/84	16402,16404,16412,16416,21803,21808,21809,21956,319480	Itga5,Itga7,Itgb1,Itgb3,Tgfb1,Tgfb2,Tgfb3,Tnnt2,Itga11
13_Member	Reactome Gene Sets	R-MMU-202733	Cell surface interactions at the vascular wall	-4.51859	-2.52247	10/106	14127,14268,14360,16402,16412,16416,20969,20970,21803,67374	Fcer1g,Fn1,Fyn,Itga5,Itgb1,Itgb3,Sdc1,Sdc3,Tgfb1,Jam2
13_Member	GO Biological Processes	GO:0034113	heterotypic cell-cell adhesion	-4.1989	-2.28543	7/54	16402,16404,16412,16416,16480,17196,78473	Itga5,Itga7,Itgb1,Itgb3,Jup,Mbp,Skap1
13_Member	Reactome Gene Sets	R-MMU-1566948	Elastic fibre formation	-3.91118	-2.05459	6/42	14268,16402,16412,16416,21803,21808	Fn1,Itga5,Itgb1,Itgb3,Tgfb1,Tgfb2
13_Member	KEGG Pathway	mmu04810	Regulation of actin cytoskeleton	-3.67995	-1.8764	13/214	14182,14268,16402,16404,16412,16416,17898,18590,30938,56636,219140,228785,319480	Fgfr1,Fn1,Itga5,Itga7,Itgb1,Itgb3,Myl7,Pdgfa,Fgd3,Fgf21,Spata13,Mylk2,Itga11
13_Member	GO Biological Processes	GO:0007229	integrin-mediated signaling pathway	-3.51205	-1.76068	8/91	14127,16402,16404,16412,16416,19229,20361,319480	Fcer1g,Itga5,Itga7,Itgb1,Itgb3,Ptk2b,Sema7a,Itga11
13_Member	KEGG Pathway	mmu05412	Arrhythmogenic right ventricular cardiomyopathy (ARVC)	-3.40393	-1.67517	7/72	14609,16402,16404,16412,16416,16480,319480	Gja1,Itga5,Itga7,Itgb1,Itgb3,Jup,Itga11
13_Member	Reactome Gene Sets	R-MMU-2129379	Molecules associated with elastic fibres	-3.33953	-1.62229	5/35	14268,16412,16416,21803,21808	Fn1,Itgb1,Itgb3,Tgfb1,Tgfb2
13_Member	GO Biological Processes	GO:0010763	positive regulation of fibroblast migration	-3.33572	-1.621	4/20	14182,16412,16416,21803	Fgfr1,Itgb1,Itgb3,Tgfb1
13_Member	GO Biological Processes	GO:0008354	germ cell migration	-3.2988	-1.6001	3/9	16412,20315,21803	Itgb1,Cxcl12,Tgfb1
13_Member	Reactome Gene Sets	R-MMU-1566977	Fibronectin matrix formation	-3.2988	-1.6001	3/9	14268,16402,16412	Fn1,Itga5,Itgb1
13_Member	GO Biological Processes	GO:0010761	fibroblast migration	-3.25743	-1.57168	6/55	14182,16412,16416,21803,21961,30953	Fgfr1,Itgb1,Itgb3,Tgfb1,Tns1,Schip1
13_Member	GO Biological Processes	GO:0010762	regulation of fibroblast migration	-2.14951	-0.762594	4/41	14182,16412,16416,21803	Fgfr1,Itgb1,Itgb3,Tgfb1
14_Summary	GO Biological Processes	GO:0044057	regulation of system process	-7.33472	-4.629	33/606	11548,12394,14182,14609,15200,15234,16323,16480,16592,17131,17967,18018,18671,19225,19229,20698,21808,21952,21956,26556,53416,56320,67374,67655,71544,76854,81799,108655,171530,228785,235086,240672,435766,11435,15559,14360,21803,22339,69219	Adra1b,Runx1,Fgfr1,Gja1,Hbegf,Hgf,Inhba,Jup,Fabp5,Smad7,Ncam1,Nfatc1,Abcb1a,Ptgs2,Ptk2b,Sphk1,Tgfb2,Tnni1,Tnnt2,Homer1,Stk39,Dbn1,Jam2,Ctdp1,Arhgap42,Gper1,C1qtnf3,Foxp1,Ucn2,Mylk2,Igsf9b,Dusp5,Tnni3k,Chrna1,Htr2b,Fyn,Tgfb1,Vegfa,Ddah1
14_Member	GO Biological Processes	GO:0044057	regulation of system process	-7.33472	-4.629	33/606	11548,12394,14182,14609,15200,15234,16323,16480,16592,17131,17967,18018,18671,19225,19229,20698,21808,21952,21956,26556,53416,56320,67374,67655,71544,76854,81799,108655,171530,228785,235086,240672,435766	Adra1b,Runx1,Fgfr1,Gja1,Hbegf,Hgf,Inhba,Jup,Fabp5,Smad7,Ncam1,Nfatc1,Abcb1a,Ptgs2,Ptk2b,Sphk1,Tgfb2,Tnni1,Tnnt2,Homer1,Stk39,Dbn1,Jam2,Ctdp1,Arhgap42,Gper1,C1qtnf3,Foxp1,Ucn2,Mylk2,Igsf9b,Dusp5,Tnni3k
14_Member	GO Biological Processes	GO:0006937	regulation of muscle contraction	-4.43734	-2.4623	12/155	11548,16480,17131,19225,20698,21952,21956,56320,71544,76854,228785,435766	Adra1b,Jup,Smad7,Ptgs2,Sphk1,Tnni1,Tnnt2,Dbn1,Arhgap42,Gper1,Mylk2,Tnni3k
14_Member	GO Biological Processes	GO:0090257	regulation of muscle system process	-4.25808	-2.31927	15/242	11548,16480,17131,18018,19225,20698,21952,21956,56320,67655,71544,76854,108655,228785,435766	Adra1b,Jup,Smad7,Nfatc1,Ptgs2,Sphk1,Tnni1,Tnnt2,Dbn1,Ctdp1,Arhgap42,Gper1,Foxp1,Mylk2,Tnni3k
14_Member	GO Biological Processes	GO:0006936	muscle contraction	-3.38212	-1.6598	15/291	11435,11548,15559,16480,17131,19225,20698,21952,21956,26556,56320,71544,76854,228785,435766	Chrna1,Adra1b,Htr2b,Jup,Smad7,Ptgs2,Sphk1,Tnni1,Tnnt2,Homer1,Dbn1,Arhgap42,Gper1,Mylk2,Tnni3k
14_Member	GO Biological Processes	GO:0003012	muscle system process	-3.29675	-1.59926	18/395	11435,11548,15559,16480,17131,18018,19225,20698,21952,21956,26556,56320,67655,71544,76854,108655,228785,435766	Chrna1,Adra1b,Htr2b,Jup,Smad7,Nfatc1,Ptgs2,Sphk1,Tnni1,Tnnt2,Homer1,Dbn1,Ctdp1,Arhgap42,Gper1,Foxp1,Mylk2,Tnni3k
14_Member	GO Biological Processes	GO:0003013	circulatory system process	-2.51081	-1.02491	19/502	11548,14360,14609,15200,15559,16480,17131,19225,21803,21808,21952,21956,22339,53416,69219,71544,76854,240672,435766	Adra1b,Fyn,Gja1,Hbegf,Htr2b,Jup,Smad7,Ptgs2,Tgfb1,Tgfb2,Tnni1,Tnnt2,Vegfa,Stk39,Ddah1,Arhgap42,Gper1,Dusp5,Tnni3k
14_Member	GO Biological Processes	GO:0045933	positive regulation of muscle contraction	-2.47674	-1.00013	5/54	11548,19225,20698,76854,228785	Adra1b,Ptgs2,Sphk1,Gper1,Mylk2
14_Member	GO Biological Processes	GO:0045987	positive regulation of smooth muscle contraction	-2.30978	-0.8788	4/37	11548,19225,20698,76854	Adra1b,Ptgs2,Sphk1,Gper1
14_Member	GO Biological Processes	GO:0003018	vascular process in circulatory system	-2.29556	-0.869127	10/203	11548,14609,15559,19225,21803,22339,69219,71544,76854,240672	Adra1b,Gja1,Htr2b,Ptgs2,Tgfb1,Vegfa,Ddah1,Arhgap42,Gper1,Dusp5
14_Member	GO Biological Processes	GO:0008015	blood circulation	-2.2651	-0.846061	18/491	11548,14609,15200,15559,16480,17131,19225,21803,21808,21952,21956,22339,53416,69219,71544,76854,240672,435766	Adra1b,Gja1,Hbegf,Htr2b,Jup,Smad7,Ptgs2,Tgfb1,Tgfb2,Tnni1,Tnnt2,Vegfa,Stk39,Ddah1,Arhgap42,Gper1,Dusp5,Tnni3k
14_Member	GO Biological Processes	GO:1903522	regulation of blood circulation	-2.16241	-0.77465	11/246	11548,14609,15200,16480,17131,19225,21808,21956,71544,240672,435766	Adra1b,Gja1,Hbegf,Jup,Smad7,Ptgs2,Tgfb2,Tnnt2,Arhgap42,Dusp5,Tnni3k
14_Member	GO Biological Processes	GO:0006940	regulation of smooth muscle contraction	-2.05071	-0.690118	5/68	11548,19225,20698,71544,76854	Adra1b,Ptgs2,Sphk1,Arhgap42,Gper1
15_Summary	GO Biological Processes	GO:0097191	extrinsic apoptotic signaling pathway	-7.09917	-4.43644	19/231	11477,12167,14182,14360,15234,16323,16691,18049,18787,19713,20482,21803,21808,22339,51800,56772,76854,107449,414801,12778,13036,19225,20315,26427,58801,74747,110175,217845	Acvr1,Bmpr1b,Fgfr1,Fyn,Hgf,Inhba,Krt8,Ngf,Serpine1,Ret,Skil,Tgfb1,Tgfb2,Vegfa,Bok,Mllt11,Gper1,Unc5b,Itprip,Ackr3,Ctsh,Ptgs2,Cxcl12,Creb3l1,Pmaip1,Ddit4,Ggct,Ifi27l2b
15_Member	GO Biological Processes	GO:0097191	extrinsic apoptotic signaling pathway	-7.09917	-4.43644	19/231	11477,12167,14182,14360,15234,16323,16691,18049,18787,19713,20482,21803,21808,22339,51800,56772,76854,107449,414801	Acvr1,Bmpr1b,Fgfr1,Fyn,Hgf,Inhba,Krt8,Ngf,Serpine1,Ret,Skil,Tgfb1,Tgfb2,Vegfa,Bok,Mllt11,Gper1,Unc5b,Itprip
15_Member	GO Biological Processes	GO:2001236	regulation of extrinsic apoptotic signaling pathway	-5.57536	-3.30312	14/164	11477,12167,14182,14360,15234,16323,18787,19713,20482,21808,22339,76854,107449,414801	Acvr1,Bmpr1b,Fgfr1,Fyn,Hgf,Inhba,Serpine1,Ret,Skil,Tgfb2,Vegfa,Gper1,Unc5b,Itprip
15_Member	GO Biological Processes	GO:2001233	regulation of apoptotic signaling pathway	-4.91781	-2.81055	22/413	11477,12167,12778,13036,14182,14360,15234,16323,18787,19225,19713,20315,20482,21808,22339,26427,51800,56772,58801,76854,107449,414801	Acvr1,Bmpr1b,Ackr3,Ctsh,Fgfr1,Fyn,Hgf,Inhba,Serpine1,Ptgs2,Ret,Cxcl12,Skil,Tgfb2,Vegfa,Creb3l1,Bok,Mllt11,Pmaip1,Gper1,Unc5b,Itprip
15_Member	GO Biological Processes	GO:0097190	apoptotic signaling pathway	-4.86709	-2.77265	28/611	11477,12167,12778,13036,14182,14360,15234,16323,16691,18049,18787,19225,19713,20315,20482,21803,21808,22339,26427,51800,56772,58801,74747,76854,107449,110175,217845,414801	Acvr1,Bmpr1b,Ackr3,Ctsh,Fgfr1,Fyn,Hgf,Inhba,Krt8,Ngf,Serpine1,Ptgs2,Ret,Cxcl12,Skil,Tgfb1,Tgfb2,Vegfa,Creb3l1,Bok,Mllt11,Pmaip1,Ddit4,Gper1,Unc5b,Ggct,Ifi27l2b,Itprip
15_Member	GO Biological Processes	GO:2001234	negative regulation of apoptotic signaling pathway	-2.84353	-1.26825	12/231	11477,12778,14360,15234,18787,19225,20315,22339,26427,51800,107449,414801	Acvr1,Ackr3,Fyn,Hgf,Serpine1,Ptgs2,Cxcl12,Vegfa,Creb3l1,Bok,Unc5b,Itprip
15_Member	GO Biological Processes	GO:1902041	regulation of extrinsic apoptotic signaling pathway via death domain receptors	-2.66344	-1.14042	5/49	12167,15234,18787,20482,414801	Bmpr1b,Hgf,Serpine1,Skil,Itprip
15_Member	GO Biological Processes	GO:2001237	negative regulation of extrinsic apoptotic signaling pathway	-2.53678	-1.0434	7/101	11477,14360,15234,18787,22339,107449,414801	Acvr1,Fyn,Hgf,Serpine1,Vegfa,Unc5b,Itprip
15_Member	GO Biological Processes	GO:0008625	extrinsic apoptotic signaling pathway via death domain receptors	-2.4659	-0.990975	6/78	12167,15234,18049,18787,20482,414801	Bmpr1b,Hgf,Ngf,Serpine1,Skil,Itprip
16_Summary	Reactome Gene Sets	R-MMU-422475	Axon guidance	-7.04446	-4.41391	20/257	11852,12831,13448,13641,14182,14360,14585,16402,16412,16416,17967,19713,20315,20361,22142,22145,53867,73710,110351,218397,16480,16691,18772	Rhob,Col5a1,Dok1,Efnb1,Fgfr1,Fyn,Gfra1,Itga5,Itgb1,Itgb3,Ncam1,Ret,Cxcl12,Sema7a,Tuba1a,Tuba4a,Col5a3,Tubb2b,Rap1gap,Rasa1,Jup,Krt8,Pkp1
16_Member	Reactome Gene Sets	R-MMU-422475	Axon guidance	-7.04446	-4.41391	20/257	11852,12831,13448,13641,14182,14360,14585,16402,16412,16416,17967,19713,20315,20361,22142,22145,53867,73710,110351,218397	Rhob,Col5a1,Dok1,Efnb1,Fgfr1,Fyn,Gfra1,Itga5,Itgb1,Itgb3,Ncam1,Ret,Cxcl12,Sema7a,Tuba1a,Tuba4a,Col5a3,Tubb2b,Rap1gap,Rasa1
16_Member	Reactome Gene Sets	R-MMU-9675108	Nervous system development	-7.01681	-4.39649	20/258	11852,12831,13448,13641,14182,14360,14585,16402,16412,16416,17967,19713,20315,20361,22142,22145,53867,73710,110351,218397	Rhob,Col5a1,Dok1,Efnb1,Fgfr1,Fyn,Gfra1,Itga5,Itgb1,Itgb3,Ncam1,Ret,Cxcl12,Sema7a,Tuba1a,Tuba4a,Col5a3,Tubb2b,Rap1gap,Rasa1
16_Member	Reactome Gene Sets	R-MMU-1266738	Developmental Biology	-4.67616	-2.62919	23/460	11852,12831,13448,13641,14182,14360,14585,16402,16412,16416,16480,16691,17967,18772,19713,20315,20361,22142,22145,53867,73710,110351,218397	Rhob,Col5a1,Dok1,Efnb1,Fgfr1,Fyn,Gfra1,Itga5,Itgb1,Itgb3,Jup,Krt8,Ncam1,Pkp1,Ret,Cxcl12,Sema7a,Tuba1a,Tuba4a,Col5a3,Tubb2b,Rap1gap,Rasa1
16_Member	Reactome Gene Sets	R-MMU-8853659	RET signaling	-2.30978	-0.8788	4/37	13448,14585,19713,110351	Dok1,Gfra1,Ret,Rap1gap
17_Summary	GO Biological Processes	GO:0045596	negative regulation of cell differentiation	-6.84737	-4.25633	38/798	11839,12394,12831,14182,14561,14766,15205,15354,16373,16412,16416,16449,17131,18018,18132,18605,19229,20361,20474,20482,20602,21803,21808,22339,22418,22761,52662,67655,71973,76854,79362,83554,108655,110351,121021,216795,216858,228357,67374	Areg,Runx1,Col5a1,Fgfr1,Gdf11,Adgrg1,Hes1,Hmgb3,Irx3,Itgb1,Itgb3,Jag1,Smad7,Nfatc1,Notch4,Enpp1,Ptk2b,Sema7a,Six4,Skil,Ncor2,Tgfb1,Tgfb2,Vegfa,Wnt5a,Zfpm1,Ldlrad4,Ctdp1,Rbpms2,Gper1,Bhlhe41,Fstl3,Foxp1,Rap1gap,Cspg4,Wnt9a,Kctd11,Lrp4,Jam2
17_Member	GO Biological Processes	GO:0045596	negative regulation of cell differentiation	-6.84737	-4.25633	38/798	11839,12394,12831,14182,14561,14766,15205,15354,16373,16412,16416,16449,17131,18018,18132,18605,19229,20361,20474,20482,20602,21803,21808,22339,22418,22761,52662,67655,71973,76854,79362,83554,108655,110351,121021,216795,216858,228357	Areg,Runx1,Col5a1,Fgfr1,Gdf11,Adgrg1,Hes1,Hmgb3,Irx3,Itgb1,Itgb3,Jag1,Smad7,Nfatc1,Notch4,Enpp1,Ptk2b,Sema7a,Six4,Skil,Ncor2,Tgfb1,Tgfb2,Vegfa,Wnt5a,Zfpm1,Ldlrad4,Ctdp1,Rbpms2,Gper1,Bhlhe41,Fstl3,Foxp1,Rap1gap,Cspg4,Wnt9a,Kctd11,Lrp4
17_Member	GO Biological Processes	GO:0010721	negative regulation of cell development	-2.58492	-1.0793	16/385	14561,14766,15205,16373,16412,16449,20361,21803,22339,22418,67655,108655,110351,121021,216858,228357	Gdf11,Adgrg1,Hes1,Irx3,Itgb1,Jag1,Sema7a,Tgfb1,Vegfa,Wnt5a,Ctdp1,Foxp1,Rap1gap,Cspg4,Kctd11,Lrp4
17_Member	GO Biological Processes	GO:0051961	negative regulation of nervous system development	-2.05329	-0.691588	14/363	14561,14766,15205,16373,16412,16449,20361,21803,22418,67374,110351,121021,216858,228357	Gdf11,Adgrg1,Hes1,Irx3,Itgb1,Jag1,Sema7a,Tgfb1,Wnt5a,Jam2,Rap1gap,Cspg4,Kctd11,Lrp4
18_Summary	KEGG Pathway	mmu04060	Cytokine-cytokine receptor interaction	-6.6958	-4.15451	20/270	11477,12145,12167,12778,15234,16156,16161,16172,16323,18383,18590,19109,20315,21803,21808,21809,22339,72049,80901,320100	Acvr1,Cxcr5,Bmpr1b,Ackr3,Hgf,Il11,Il12rb1,Il17ra,Inhba,Tnfrsf11b,Pdgfa,Prl,Cxcl12,Tgfb1,Tgfb2,Tgfb3,Vegfa,Tnfrsf13c,Cxcr6,Relt
18_Member	KEGG Pathway	mmu04060	Cytokine-cytokine receptor interaction	-6.6958	-4.15451	20/270	11477,12145,12167,12778,15234,16156,16161,16172,16323,18383,18590,19109,20315,21803,21808,21809,22339,72049,80901,320100	Acvr1,Cxcr5,Bmpr1b,Ackr3,Hgf,Il11,Il12rb1,Il17ra,Inhba,Tnfrsf11b,Pdgfa,Prl,Cxcl12,Tgfb1,Tgfb2,Tgfb3,Vegfa,Tnfrsf13c,Cxcr6,Relt
19_Summary	GO Biological Processes	GO:0000165	MAPK cascade	-6.69231	-4.15451	37/776	11548,12778,13036,13448,14182,14268,15234,15559,16156,16416,17196,17240,18049,18590,19229,19713,20361,20698,21803,21808,21809,22339,22418,23882,26564,29815,53416,56636,75590,76854,81799,114716,121021,227289,228785,240672,319520,16975,67468,110532,208650,232431,240665,15370,18018,218397	Adra1b,Ackr3,Ctsh,Dok1,Fgfr1,Fn1,Hgf,Htr2b,Il11,Itgb3,Mbp,Mdfi,Ngf,Pdgfa,Ptk2b,Ret,Sema7a,Sphk1,Tgfb1,Tgfb2,Tgfb3,Vegfa,Wnt5a,Gadd45g,Ror2,Bcar3,Stk39,Fgf21,Dusp9,Gper1,C1qtnf3,Spred2,Cspg4,Gpbar1,Mylk2,Dusp5,Dusp4,Lrp8,Mmd,Adarb1,Cblb,Gprc5a,Ccnj,Nr4a1,Nfatc1,Rasa1
19_Member	GO Biological Processes	GO:0000165	MAPK cascade	-6.69231	-4.15451	37/776	11548,12778,13036,13448,14182,14268,15234,15559,16156,16416,17196,17240,18049,18590,19229,19713,20361,20698,21803,21808,21809,22339,22418,23882,26564,29815,53416,56636,75590,76854,81799,114716,121021,227289,228785,240672,319520	Adra1b,Ackr3,Ctsh,Dok1,Fgfr1,Fn1,Hgf,Htr2b,Il11,Itgb3,Mbp,Mdfi,Ngf,Pdgfa,Ptk2b,Ret,Sema7a,Sphk1,Tgfb1,Tgfb2,Tgfb3,Vegfa,Wnt5a,Gadd45g,Ror2,Bcar3,Stk39,Fgf21,Dusp9,Gper1,C1qtnf3,Spred2,Cspg4,Gpbar1,Mylk2,Dusp5,Dusp4
19_Member	GO Biological Processes	GO:0043408	regulation of MAPK cascade	-6.55195	-4.0355	35/720	11548,12778,13448,14182,14268,15234,15559,16156,16416,17240,18049,18590,19229,19713,20361,20698,21803,21808,21809,22339,22418,23882,26564,29815,53416,56636,75590,76854,81799,114716,121021,227289,228785,240672,319520	Adra1b,Ackr3,Dok1,Fgfr1,Fn1,Hgf,Htr2b,Il11,Itgb3,Mdfi,Ngf,Pdgfa,Ptk2b,Ret,Sema7a,Sphk1,Tgfb1,Tgfb2,Tgfb3,Vegfa,Wnt5a,Gadd45g,Ror2,Bcar3,Stk39,Fgf21,Dusp9,Gper1,C1qtnf3,Spred2,Cspg4,Gpbar1,Mylk2,Dusp5,Dusp4
19_Member	GO Biological Processes	GO:0023014	signal transduction by protein phosphorylation	-6.38177	-3.89882	37/799	11548,12778,13036,13448,14182,14268,15234,15559,16156,16416,17196,17240,18049,18590,19229,19713,20361,20698,21803,21808,21809,22339,22418,23882,26564,29815,53416,56636,75590,76854,81799,114716,121021,227289,228785,240672,319520	Adra1b,Ackr3,Ctsh,Dok1,Fgfr1,Fn1,Hgf,Htr2b,Il11,Itgb3,Mbp,Mdfi,Ngf,Pdgfa,Ptk2b,Ret,Sema7a,Sphk1,Tgfb1,Tgfb2,Tgfb3,Vegfa,Wnt5a,Gadd45g,Ror2,Bcar3,Stk39,Fgf21,Dusp9,Gper1,C1qtnf3,Spred2,Cspg4,Gpbar1,Mylk2,Dusp5,Dusp4
19_Member	GO Biological Processes	GO:0043410	positive regulation of MAPK cascade	-6.15247	-3.72584	28/523	11548,12778,14182,15234,15559,16156,16416,17240,18049,18590,19229,19713,20361,20698,21803,21808,21809,22339,22418,23882,26564,29815,53416,56636,76854,81799,121021,227289	Adra1b,Ackr3,Fgfr1,Hgf,Htr2b,Il11,Itgb3,Mdfi,Ngf,Pdgfa,Ptk2b,Ret,Sema7a,Sphk1,Tgfb1,Tgfb2,Tgfb3,Vegfa,Wnt5a,Gadd45g,Ror2,Bcar3,Stk39,Fgf21,Gper1,C1qtnf3,Cspg4,Gpbar1
19_Member	GO Biological Processes	GO:0043405	regulation of MAP kinase activity	-5.39598	-3.17961	19/299	14182,15234,15559,17240,18590,19229,19713,21803,21809,22339,22418,23882,26564,53416,75590,114716,121021,240672,319520	Fgfr1,Hgf,Htr2b,Mdfi,Pdgfa,Ptk2b,Ret,Tgfb1,Tgfb3,Vegfa,Wnt5a,Gadd45g,Ror2,Stk39,Dusp9,Spred2,Cspg4,Dusp5,Dusp4
19_Member	GO Biological Processes	GO:0043406	positive regulation of MAP kinase activity	-4.64553	-2.60658	15/224	14182,15234,15559,17240,18590,19229,19713,21803,21809,22339,22418,23882,26564,53416,121021	Fgfr1,Hgf,Htr2b,Mdfi,Pdgfa,Ptk2b,Ret,Tgfb1,Tgfb3,Vegfa,Wnt5a,Gadd45g,Ror2,Stk39,Cspg4
19_Member	GO Biological Processes	GO:0070374	positive regulation of ERK1 and ERK2 cascade	-4.05059	-2.16786	14/224	12778,15559,16416,18049,18590,19229,20361,21803,22339,26564,56636,76854,81799,227289	Ackr3,Htr2b,Itgb3,Ngf,Pdgfa,Ptk2b,Sema7a,Tgfb1,Vegfa,Ror2,Fgf21,Gper1,C1qtnf3,Gpbar1
19_Member	GO Biological Processes	GO:0070371	ERK1 and ERK2 cascade	-3.69347	-1.88371	17/334	12778,13036,14268,15559,16416,18049,18590,19229,20361,21803,22339,26564,56636,76854,81799,227289,319520	Ackr3,Ctsh,Fn1,Htr2b,Itgb3,Ngf,Pdgfa,Ptk2b,Sema7a,Tgfb1,Vegfa,Ror2,Fgf21,Gper1,C1qtnf3,Gpbar1,Dusp4
19_Member	GO Biological Processes	GO:0045859	regulation of protein kinase activity	-3.68941	-1.88122	27/678	14182,15234,15559,16416,16975,17240,18590,19229,19713,21803,21808,21809,22339,22418,23882,26564,53416,67468,75590,110532,114716,121021,208650,232431,240665,240672,319520	Fgfr1,Hgf,Htr2b,Itgb3,Lrp8,Mdfi,Pdgfa,Ptk2b,Ret,Tgfb1,Tgfb2,Tgfb3,Vegfa,Wnt5a,Gadd45g,Ror2,Stk39,Mmd,Dusp9,Adarb1,Spred2,Cspg4,Cblb,Gprc5a,Ccnj,Dusp5,Dusp4
19_Member	GO Biological Processes	GO:0071900	regulation of protein serine/threonine kinase activity	-3.61294	-1.83123	20/438	14182,15234,15559,17240,18590,19229,19713,21803,21809,22339,22418,23882,26564,53416,75590,114716,121021,240665,240672,319520	Fgfr1,Hgf,Htr2b,Mdfi,Pdgfa,Ptk2b,Ret,Tgfb1,Tgfb3,Vegfa,Wnt5a,Gadd45g,Ror2,Stk39,Dusp9,Spred2,Cspg4,Ccnj,Dusp5,Dusp4
19_Member	KEGG Pathway	mmu04010	MAPK signaling pathway	-3.51813	-1.76265	14/252	14182,15370,18018,18049,18590,21803,21808,21809,23882,56636,75590,218397,240672,319520	Fgfr1,Nr4a1,Nfatc1,Ngf,Pdgfa,Tgfb1,Tgfb2,Tgfb3,Gadd45g,Fgf21,Dusp9,Rasa1,Dusp5,Dusp4
19_Member	GO Biological Processes	GO:0070372	regulation of ERK1 and ERK2 cascade	-3.49928	-1.74927	16/315	12778,14268,15559,16416,18049,18590,19229,20361,21803,22339,26564,56636,76854,81799,227289,319520	Ackr3,Fn1,Htr2b,Itgb3,Ngf,Pdgfa,Ptk2b,Sema7a,Tgfb1,Vegfa,Ror2,Fgf21,Gper1,C1qtnf3,Gpbar1,Dusp4
19_Member	GO Biological Processes	GO:0071902	positive regulation of protein serine/threonine kinase activity	-3.42942	-1.68884	15/288	14182,15234,15559,17240,18590,19229,19713,21803,21809,22339,22418,23882,26564,53416,121021	Fgfr1,Hgf,Htr2b,Mdfi,Pdgfa,Ptk2b,Ret,Tgfb1,Tgfb3,Vegfa,Wnt5a,Gadd45g,Ror2,Stk39,Cspg4
19_Member	GO Biological Processes	GO:0045860	positive regulation of protein kinase activity	-3.06057	-1.42899	19/449	14182,15234,15559,16416,16975,17240,18590,19229,19713,21803,21808,21809,22339,22418,23882,26564,53416,67468,121021	Fgfr1,Hgf,Htr2b,Itgb3,Lrp8,Mdfi,Pdgfa,Ptk2b,Ret,Tgfb1,Tgfb2,Tgfb3,Vegfa,Wnt5a,Gadd45g,Ror2,Stk39,Mmd,Cspg4
19_Member	GO Biological Processes	GO:0043549	regulation of kinase activity	-2.81915	-1.25995	27/774	14182,15234,15559,16416,16975,17240,18590,19229,19713,21803,21808,21809,22339,22418,23882,26564,53416,67468,75590,110532,114716,121021,208650,232431,240665,240672,319520	Fgfr1,Hgf,Htr2b,Itgb3,Lrp8,Mdfi,Pdgfa,Ptk2b,Ret,Tgfb1,Tgfb2,Tgfb3,Vegfa,Wnt5a,Gadd45g,Ror2,Stk39,Mmd,Dusp9,Adarb1,Spred2,Cspg4,Cblb,Gprc5a,Ccnj,Dusp5,Dusp4
19_Member	GO Biological Processes	GO:0032147	activation of protein kinase activity	-2.51627	-1.02814	12/253	15234,16416,17240,19229,19713,21808,21809,22339,22418,23882,53416,121021	Hgf,Itgb3,Mdfi,Ptk2b,Ret,Tgfb2,Tgfb3,Vegfa,Wnt5a,Gadd45g,Stk39,Cspg4
19_Member	GO Biological Processes	GO:0033674	positive regulation of kinase activity	-2.34667	-0.905782	19/520	14182,15234,15559,16416,16975,17240,18590,19229,19713,21803,21808,21809,22339,22418,23882,26564,53416,67468,121021	Fgfr1,Hgf,Htr2b,Itgb3,Lrp8,Mdfi,Pdgfa,Ptk2b,Ret,Tgfb1,Tgfb2,Tgfb3,Vegfa,Wnt5a,Gadd45g,Ror2,Stk39,Mmd,Cspg4
19_Member	GO Biological Processes	GO:0000187	activation of MAPK activity	-2.18652	-0.791862	7/117	15234,17240,19713,21809,22418,53416,121021	Hgf,Mdfi,Ret,Tgfb3,Wnt5a,Stk39,Cspg4
20_Summary	GO Biological Processes	GO:0048008	platelet-derived growth factor receptor signaling pathway	-6.53905	-4.03344	10/64	16416,18590,18791,22339,30953,71602,101476,121021,208650,215418,12142,17921,58250	Itgb3,Pdgfa,Plat,Vegfa,Schip1,Myo1e,Plekha1,Cspg4,Cblb,Csrnp1,Prdm1,Myo7a,Chst11
20_Member	GO Biological Processes	GO:0048008	platelet-derived growth factor receptor signaling pathway	-6.53905	-4.03344	10/64	16416,18590,18791,22339,30953,71602,101476,121021,208650,215418	Itgb3,Pdgfa,Plat,Vegfa,Schip1,Myo1e,Plekha1,Cspg4,Cblb,Csrnp1
20_Member	GO Biological Processes	GO:0009791	post-embryonic development	-2.42301	-0.95894	8/134	12142,17921,22339,30953,58250,71602,101476,215418	Prdm1,Myo7a,Vegfa,Schip1,Chst11,Myo1e,Plekha1,Csrnp1
20_Member	GO Biological Processes	GO:0048569	post-embryonic animal organ development	-2.17155	-0.78048	3/21	17921,22339,71602	Myo7a,Vegfa,Myo1e

## Sheet: TGF1_down_gene_Annotation
Input ID	Gene ID	Type	Tax ID	Homologene Gene ID	Homologene Gene Tax ID	GO:0009615 response to virus	GO:0019221 cytokine-mediated signaling pa	GO:0035456 response to interferon-beta	mmu00980 Metabolism of xenobiotics by c	GO:0001817 regulation of cytokine product	GO:0032607 interferon-alpha production	GO:0034341 response to interferon-gamma	GO:0045137 development of primary sexual	GO:0038165 oncostatin-M-mediated signalin	GO:0046596 regulation of viral entry into	mmu05145 Toxoplasmosis	R-MMU-1280215 Cytokine Signaling in Immune s	GO:2001222 regulation of neuron migration	GO:0072001 renal system development	GO:0060337 type I interferon signaling pa	mmu00480 Glutathione metabolism	GO:0001779 natural killer cell differenti	GO:0050730 regulation of peptidyl-tyrosin	GO:0002831 regulation of response to biot	GO:0051090 regulation of DNA-binding tran
Gm5767	436336	symbol	M. musculus	436336	M. musculus	0	0	0	0	0	0	0	0	0	0	0	0	0	0	0	0	0	0	0	0
Pde3b	18576	symbol	M. musculus	18576	M. musculus	0	0	0	0	0	0	0	0	0	0	0	1	0	0	0	0	0	0	0	0
Mettl7b	71664	symbol	M. musculus	71664	M. musculus	0	0	0	0	0	0	0	0	0	0	0	0	0	0	0	0	0	0	0	0
Gnrh1	14714	symbol	M. musculus	14714	M. musculus	0	0	0	0	0	0	0	1	0	0	0	0	1	0	0	0	0	1	0	0
Meis3	17537	symbol	M. musculus	17537	M. musculus	0	0	0	0	0	0	0	0	0	0	0	0	0	0	0	0	0	0	0	0
Fbxo15	50764	symbol	M. musculus	50764	M. musculus	0	0	0	0	0	0	0	0	0	0	0	0	0	0	0	0	0	0	0	0
Ttyh2	117160	symbol	M. musculus	117160	M. musculus	0	0	0	0	0	0	0	0	0	0	0	0	0	0	0	0	0	0	0	0
Casp12	12364	symbol	M. musculus	12364	M. musculus	1	0	0	0	1	0	0	0	0	0	0	0	0	0	0	0	0	0	0	0
Pcdh9	211712	symbol	M. musculus	211712	M. musculus	0	0	0	0	0	0	0	0	0	0	0	0	0	0	0	0	0	0	0	0
Pnrc1	108767	symbol	M. musculus	108767	M. musculus	0	0	0	0	0	0	0	0	0	0	0	0	0	0	0	0	0	0	0	0
Mbd1	17190	symbol	M. musculus	17190	M. musculus	0	0	0	0	0	0	0	0	0	0	0	0	0	0	0	0	0	0	0	0
Ikzf2	22779	symbol	M. musculus	22779	M. musculus	0	0	0	0	0	0	0	0	0	0	0	0	0	0	0	0	0	0	0	0
Noct	12457	symbol	M. musculus	12457	M. musculus	0	0	0	0	0	0	0	0	0	0	0	0	0	0	0	0	0	0	0	0
Ulk4	209012	symbol	M. musculus	209012	M. musculus	0	0	0	0	1	1	0	0	0	0	0	0	1	0	0	0	0	0	0	0
N4bp3	212706	symbol	M. musculus	212706	M. musculus	0	0	0	0	0	0	0	0	0	0	0	0	0	0	0	0	0	0	0	0
Zfpm2	22762	symbol	M. musculus	22762	M. musculus	0	0	0	0	0	0	0	1	0	0	0	0	0	0	0	0	0	0	0	0
Sp110	109032	symbol	M. musculus	109032	M. musculus	0	0	0	0	0	0	0	0	0	0	0	0	0	0	0	0	0	0	0	0
Gm4925	237433	symbol	M. musculus	237433	M. musculus	0	0	0	0	0	0	0	0	0	0	0	0	0	0	0	0	0	0	0	0
LOC664787	664787	Gene_ID	M. musculus	664787	M. musculus	0	0	0	0	0	0	0	0	0	0	0	0	0	0	0	0	0	0	0	0
LOC108167387	108167387	Gene_ID	M. musculus	108167387	M. musculus	0	0	0	0	0	0	0	0	0	0	0	0	0	0	0	0	0	0	0	0
Gm30178	102631991	symbol	M. musculus	102631991	M. musculus	0	0	0	0	0	0	0	0	0	0	0	0	0	0	0	0	0	0	0	0
Bst1	12182	symbol	M. musculus	12182	M. musculus	0	0	0	0	1	0	0	0	0	0	0	0	0	0	0	0	0	1	0	0
Sp140	434484	symbol	M. musculus	434484	M. musculus	0	0	0	0	0	0	0	0	0	0	0	0	0	0	0	0	0	0	0	0
Lifr	16880	symbol	M. musculus	16880	M. musculus	0	1	0	0	0	0	0	0	1	0	0	1	0	0	0	0	0	0	0	0
Gm7609	665378	symbol	M. musculus	665378	M. musculus	0	0	0	0	0	0	0	0	0	0	0	0	0	0	0	0	0	0	0	0
Cys1	12879	symbol	M. musculus	12879	M. musculus	0	0	0	0	0	0	0	0	0	0	0	0	0	1	0	0	0	0	0	1
Dusp23	68440	symbol	M. musculus	68440	M. musculus	0	0	0	0	0	0	0	0	0	0	0	0	0	0	0	0	0	0	0	0
Plekhh2	213556	symbol	M. musculus	213556	M. musculus	0	0	0	0	0	0	0	0	0	0	0	0	0	0	0	0	0	0	0	0
Itpka	228550	symbol	M. musculus	228550	M. musculus	0	0	0	0	0	0	0	0	0	0	0	0	0	0	0	0	0	0	0	0
Slc12a5	57138	symbol	M. musculus	57138	M. musculus	0	0	0	0	0	0	0	0	0	0	0	0	0	0	0	0	0	0	0	0
2310067E19Rik	76455	symbol	M. musculus	76455	M. musculus	0	0	0	0	0	0	0	0	0	0	0	0	0	0	0	0	0	0	0	0
Arid5b	71371	symbol	M. musculus	71371	M. musculus	0	0	0	0	0	0	0	1	0	0	0	0	0	1	0	0	0	0	0	1
Zkscan7	382118	symbol	M. musculus	382118	M. musculus	0	0	0	0	0	0	0	0	0	0	0	0	0	0	0	0	0	0	0	0
Cdk2ap2	52004	symbol	M. musculus	52004	M. musculus	0	0	0	0	0	0	0	0	0	0	0	0	0	0	0	0	0	0	0	0
Mmp27	234911	symbol	M. musculus	234911	M. musculus	0	0	0	0	0	0	0	0	0	0	0	0	0	0	0	0	0	0	0	0
Radil	231858	symbol	M. musculus	231858	M. musculus	0	0	0	0	0	0	0	0	0	0	0	0	0	0	0	0	0	0	0	0
Trim12c	319236	symbol	M. musculus	319236	M. musculus	0	0	0	0	0	0	0	0	0	0	0	0	0	0	0	0	0	0	0	0
Hfe	15216	symbol	M. musculus	15216	M. musculus	0	0	0	0	1	1	0	0	0	0	0	0	0	0	0	0	0	0	0	0
8430430B14Rik	78148	symbol	M. musculus	78148	M. musculus	0	0	0	0	0	0	0	0	0	0	0	0	0	0	0	0	0	0	0	0
Ptgir	19222	symbol	M. musculus	19222	M. musculus	0	0	0	0	1	0	0	0	0	0	0	0	0	0	0	0	0	0	0	0
Trim21	20821	symbol	M. musculus	20821	M. musculus	1	0	0	0	0	0	1	0	0	1	0	0	0	0	0	0	0	0	0	1
Phf11a	219131	symbol	M. musculus	219131	M. musculus	0	0	0	0	0	0	0	0	0	0	0	0	0	0	0	0	0	0	0	0
Grap	71520	symbol	M. musculus	71520	M. musculus	0	0	0	0	0	0	0	0	0	0	0	0	0	0	0	0	0	0	0	0
Cabyr	71132	symbol	M. musculus	71132	M. musculus	0	0	0	0	0	0	0	0	0	0	0	0	0	0	0	0	0	0	0	0
Galm	319625	symbol	M. musculus	319625	M. musculus	0	0	0	0	0	0	0	0	0	0	0	0	0	0	0	0	0	0	0	0
Hvcn1	74096	symbol	M. musculus	74096	M. musculus	0	0	0	0	0	0	0	0	0	0	0	0	0	0	0	0	0	0	0	0
Iigp1	60440	symbol	M. musculus	60440	M. musculus	1	1	1	0	0	0	1	0	0	0	0	0	0	0	0	0	0	0	0	0
Tlr3	142980	symbol	M. musculus	142980	M. musculus	1	0	0	0	1	1	0	0	0	0	0	0	0	0	0	0	0	0	0	1
Gbp8	76074	symbol	M. musculus	76074	M. musculus	1	0	0	0	0	0	1	0	0	0	0	0	0	0	0	0	0	0	0	0
Gm4841	225594	symbol	M. musculus	225594	M. musculus	0	0	1	0	0	0	0	0	0	0	0	0	0	0	0	0	0	0	0	0
Gbp9	236573	symbol	M. musculus	236573	M. musculus	1	0	0	0	0	0	1	0	0	0	0	0	0	0	0	0	0	0	0	0
Gbp4	17472	symbol	M. musculus	17472	M. musculus	1	0	0	0	1	1	1	0	0	0	0	0	0	0	0	0	0	0	1	0
D730003K21Rik	78580	symbol	M. musculus	78580	M. musculus	0	0	0	0	0	0	0	0	0	0	0	0	0	0	0	0	0	0	0	0
Il6st	16195	symbol	M. musculus	16195	M. musculus	0	1	0	0	0	0	0	0	1	0	0	1	0	0	0	0	0	1	0	0
Mmp1a	83995	symbol	M. musculus	83995	M. musculus	0	0	0	0	0	0	0	0	0	0	0	0	0	0	0	0	0	0	0	0
Lpxn	107321	symbol	M. musculus	107321	M. musculus	0	0	0	0	0	1	0	0	0	0	0	0	0	0	0	0	0	0	0	0
Uaca	72565	symbol	M. musculus	72565	M. musculus	0	0	0	0	1	0	0	0	0	0	0	0	0	0	0	0	0	0	0	0
Bcl3	12051	symbol	M. musculus	12051	M. musculus	1	0	0	0	1	1	1	0	0	0	0	0	0	0	0	0	0	0	0	0
Rab6b	270192	symbol	M. musculus	270192	M. musculus	0	0	0	0	0	0	0	0	0	0	0	0	0	0	0	0	0	0	0	0
Ddx58	230073	symbol	M. musculus	230073	M. musculus	1	1	0	0	1	1	0	0	0	0	0	1	0	0	1	0	0	0	1	1
Casp4	12363	symbol	M. musculus	12363	M. musculus	1	1	0	0	1	0	0	0	0	0	0	0	0	0	0	0	0	0	0	0
Ankrd55	77318	symbol	M. musculus	77318	M. musculus	0	0	0	0	0	0	0	0	0	0	0	0	0	0	0	0	0	0	0	0
Rbm47	245945	symbol	M. musculus	245945	M. musculus	0	0	0	0	0	0	0	0	0	0	0	0	0	0	0	0	0	0	0	0
Cxcl5	20311	symbol	M. musculus	20311	M. musculus	1	1	0	0	1	1	0	0	0	0	0	1	0	0	0	0	0	0	1	0
Ppbp	57349	symbol	M. musculus	57349	M. musculus	0	1	0	0	1	0	0	0	0	0	0	1	0	0	0	0	0	0	0	0
Irgm1	15944	symbol	M. musculus	15944	M. musculus	1	1	1	0	1	1	1	0	0	0	1	0	0	0	0	0	0	0	0	0
Tmem176a	66058	symbol	M. musculus	66058	M. musculus	0	0	0	0	0	0	0	0	0	0	0	0	0	0	0	0	0	0	0	0
Trex1	22040	symbol	M. musculus	22040	M. musculus	1	1	1	0	1	1	0	0	0	0	0	0	0	1	1	0	0	0	0	0
Gm30873	102632922	symbol	M. musculus	102632922	M. musculus	0	0	0	0	0	0	0	0	0	0	0	0	0	0	0	0	0	0	0	0
Cyp1b1	13078	symbol	M. musculus	13078	M. musculus	0	0	0	1	1	0	0	0	0	0	0	0	0	0	0	0	0	0	0	1
4930599N23Rik	75379	symbol	M. musculus	75379	M. musculus	0	0	0	0	0	0	0	0	0	0	0	0	0	0	0	0	0	0	0	0
Nmi	64685	symbol	M. musculus	64685	M. musculus	0	1	0	0	1	1	1	0	0	0	0	0	0	0	0	0	0	0	0	0
Apol9b	71898	symbol	M. musculus	71898	M. musculus	0	0	0	0	0	0	0	0	0	0	0	0	0	0	0	0	0	0	0	0
Apol9a	223672	symbol	M. musculus	223672	M. musculus	0	0	0	0	0	0	0	0	0	0	0	0	0	0	0	0	0	0	0	0
Oas1a	246730	symbol	M. musculus	246730	M. musculus	1	0	0	0	0	0	0	0	0	0	0	0	0	0	0	0	0	0	0	0
Oas3	246727	symbol	M. musculus	246727	M. musculus	1	0	0	0	0	0	0	0	0	0	0	0	0	0	0	0	0	0	0	0
Apobec1	11810	symbol	M. musculus	11810	M. musculus	1	0	0	0	0	0	0	0	0	0	0	0	0	0	0	0	0	0	0	0
Oas1g	23960	symbol	M. musculus	23960	M. musculus	1	0	0	0	0	0	0	0	0	0	0	0	0	0	0	0	0	0	0	0
Igtp	16145	symbol	M. musculus	16145	M. musculus	0	0	1	0	0	0	0	0	0	0	1	0	0	0	0	0	0	0	0	0
Stat1	20846	symbol	M. musculus	20846	M. musculus	1	1	1	0	1	1	1	0	1	0	1	0	0	1	1	0	1	0	1	0
Tmem176b	65963	symbol	M. musculus	65963	M. musculus	0	0	0	0	0	0	0	0	0	0	0	0	0	0	0	0	0	0	0	0
Irf7	54123	symbol	M. musculus	54123	M. musculus	1	1	0	0	1	1	0	0	0	0	0	0	0	0	1	0	0	0	0	0
Ppm1h	319468	symbol	M. musculus	319468	M. musculus	0	0	0	0	0	0	0	0	0	0	0	0	0	0	0	0	0	0	0	0
Parp10	671535	symbol	M. musculus	671535	M. musculus	1	0	0	0	0	0	0	0	0	0	0	0	0	0	0	0	0	0	0	1
Irgm2	54396	symbol	M. musculus	54396	M. musculus	1	1	1	0	1	1	1	0	0	0	0	0	0	0	0	0	0	0	0	0
Phf11d	219132	symbol	M. musculus	219132	M. musculus	0	0	0	0	0	0	0	0	0	0	0	0	0	0	0	0	0	0	0	0
Gm1966	434223	symbol	M. musculus	434223	M. musculus	0	0	0	0	0	0	0	0	0	0	0	0	0	0	0	0	0	0	0	0
Gvin1	74558	symbol	M. musculus	74558	M. musculus	0	0	0	0	0	0	0	0	0	0	0	0	0	0	0	0	0	0	0	0
Usp18	24110	symbol	M. musculus	24110	M. musculus	0	0	0	0	1	0	0	0	0	0	0	1	0	0	0	0	0	0	0	0
Trim34b	434218	symbol	M. musculus	434218	M. musculus	0	0	0	0	0	0	0	0	0	0	0	0	0	0	0	0	0	0	0	0
Xaf1	327959	symbol	M. musculus	327959	M. musculus	0	0	1	0	0	0	0	0	0	0	0	0	0	0	0	0	0	0	0	0
Dhx58	80861	symbol	M. musculus	80861	M. musculus	1	0	0	0	1	1	0	0	0	0	0	0	0	0	0	0	0	0	1	0
Apol7a	75761	symbol	M. musculus	75761	M. musculus	0	0	0	0	0	0	0	0	0	0	0	0	0	0	0	0	0	0	0	0
Actn3	11474	symbol	M. musculus	11474	M. musculus	0	0	0	0	0	0	0	0	0	0	1	0	0	0	0	0	0	0	0	0
Dnaic2	432611	symbol	M. musculus	432611	M. musculus	0	0	0	0	0	0	0	0	0	0	0	0	0	0	0	0	0	0	0	0
Xkrx	331524	symbol	M. musculus	331524	M. musculus	0	0	0	0	0	0	0	0	0	0	0	0	0	0	0	0	0	0	0	0
Rasgef1b	320292	symbol	M. musculus	320292	M. musculus	0	0	0	0	0	0	0	0	0	0	0	0	0	0	0	0	0	0	0	0
Ccdc189	233899	symbol	M. musculus	233899	M. musculus	0	0	0	0	0	0	0	0	0	0	0	0	0	0	0	0	0	0	0	0
Rnf167	70510	symbol	M. musculus	70510	M. musculus	0	0	0	0	0	0	0	0	0	0	0	0	0	0	0	0	0	0	0	0
Lgals9	16859	symbol	M. musculus	16859	M. musculus	1	0	0	0	1	1	0	0	0	0	0	0	0	0	0	0	1	1	1	0
Ifi202b	26388	symbol	M. musculus	26388	M. musculus	0	0	1	0	0	0	0	0	0	0	0	0	0	0	1	0	0	0	0	0
Oas1c	114643	symbol	M. musculus	114643	M. musculus	1	0	0	0	0	0	0	0	0	0	0	0	0	0	0	0	0	0	0	0
Ptx3	19288	symbol	M. musculus	19288	M. musculus	1	0	0	0	0	0	0	1	0	1	0	0	0	0	0	0	0	0	0	0
Rab19	19331	symbol	M. musculus	19331	M. musculus	0	0	0	0	0	0	0	0	0	0	0	0	0	0	0	0	0	0	0	0
Trnp1	69539	symbol	M. musculus	69539	M. musculus	0	0	0	0	0	0	0	0	0	0	0	0	0	0	0	0	0	0	0	0
Flt3l	14256	symbol	M. musculus	14256	M. musculus	0	0	0	0	0	1	0	0	0	0	0	1	0	0	0	0	1	1	0	0
Micalcl	100504195	symbol	M. musculus	100504195	M. musculus	0	0	0	0	0	0	0	0	0	0	0	0	0	0	0	0	0	0	0	0
Fgf10	14165	symbol	M. musculus	14165	M. musculus	0	0	0	0	1	0	0	1	0	0	0	1	0	1	0	0	0	1	0	0
C1rb	667277	symbol	M. musculus	667277	M. musculus	0	0	0	0	0	1	0	0	0	0	0	0	0	0	0	0	0	0	0	0
Ltc4s	17001	symbol	M. musculus	17001	M. musculus	0	0	0	0	0	0	0	0	0	0	0	0	0	0	0	0	0	0	0	0
Ly6e	17069	symbol	M. musculus	17069	M. musculus	0	0	0	0	0	0	0	0	0	0	0	0	0	0	0	0	0	0	0	0
Mov10	17454	symbol	M. musculus	17454	M. musculus	1	0	0	0	0	0	0	0	0	0	0	0	0	0	0	0	0	0	0	0
Adm	11535	symbol	M. musculus	11535	M. musculus	1	0	0	0	0	0	0	1	0	0	0	0	0	0	0	0	0	0	0	0
Il15	16168	symbol	M. musculus	16168	M. musculus	1	1	0	0	1	1	0	0	1	0	1	1	0	0	0	0	1	1	1	0
St3gal1	20442	symbol	M. musculus	20442	M. musculus	0	0	0	0	0	0	0	0	0	0	0	0	0	0	0	0	0	0	0	0
Inhbb	16324	symbol	M. musculus	16324	M. musculus	1	0	0	0	1	1	0	0	0	0	0	1	0	0	0	0	0	0	0	0
Cobll1	319876	symbol	M. musculus	319876	M. musculus	0	0	0	0	0	0	0	0	0	0	0	0	0	0	0	0	0	0	0	0
Arhgef3	71704	symbol	M. musculus	71704	M. musculus	0	0	0	0	0	0	0	0	0	0	0	0	0	0	0	0	0	0	0	0
2010001A14Rik	76516	symbol	M. musculus	76516	M. musculus	0	0	0	0	0	0	0	0	0	0	0	0	0	0	0	0	0	0	0	0
Unc13c	208898	symbol	M. musculus	208898	M. musculus	0	0	0	0	0	0	0	0	0	0	0	0	0	0	0	0	0	0	0	0
Gm13470	102633065	symbol	M. musculus	102633065	M. musculus	0	0	0	0	0	0	0	0	0	0	0	0	0	0	0	0	0	0	0	0
Epha1	13835	symbol	M. musculus	13835	M. musculus	0	0	0	0	0	0	0	0	0	0	0	0	0	0	0	0	0	1	0	0
Plcxd2	433022	symbol	M. musculus	433022	M. musculus	0	0	0	0	0	0	0	0	0	0	0	0	0	0	0	0	0	0	0	0
Stat2	20847	symbol	M. musculus	20847	M. musculus	1	1	0	0	0	0	0	0	1	0	0	0	0	0	1	0	0	0	0	0
Gm6566	625237	symbol	M. musculus	625237	M. musculus	0	0	0	0	0	0	0	0	0	0	0	0	0	0	0	0	0	0	0	0
Raet1e	379043	symbol	M. musculus	379043	M. musculus	0	0	0	0	0	0	0	0	0	0	0	0	0	0	0	0	0	0	0	0
Ugt1a6a	94284	symbol	M. musculus	94284	M. musculus	0	0	0	1	0	0	0	0	0	0	0	0	0	0	0	0	0	0	0	0
Rassf2	215653	symbol	M. musculus	215653	M. musculus	0	0	0	0	0	0	0	0	0	0	0	0	0	0	0	0	0	0	0	0
Rps6ka5	73086	symbol	M. musculus	73086	M. musculus	0	1	0	0	1	0	0	0	0	0	0	1	0	0	0	0	0	0	0	1
Abca2	11305	symbol	M. musculus	11305	M. musculus	0	0	0	0	0	0	0	0	0	0	0	0	0	0	0	0	0	0	0	0
Prl2c1	666317	symbol	M. musculus	666317	M. musculus	0	0	0	0	0	0	0	0	0	0	0	0	0	0	0	0	0	0	0	0
Prl2c5	107849	symbol	M. musculus	107849	M. musculus	0	0	0	0	0	0	0	0	0	0	0	0	0	0	0	0	0	0	0	0
Prl2c3	18812	symbol	M. musculus	18812	M. musculus	0	0	0	0	0	0	0	0	0	0	0	0	0	0	0	0	0	0	0	0
Rab32	67844	symbol	M. musculus	67844	M. musculus	0	0	0	0	0	0	0	0	0	0	0	0	0	0	0	0	0	0	0	0
Prrg1	546336	symbol	M. musculus	546336	M. musculus	0	0	0	0	0	0	0	0	0	0	0	0	0	0	0	0	0	0	0	0
Parp3	235587	symbol	M. musculus	235587	M. musculus	0	0	0	0	0	0	0	0	0	0	0	0	0	0	0	0	0	0	0	0
Gm29040	102632346	symbol	M. musculus	102632346	M. musculus	0	0	0	0	0	0	0	0	0	0	0	0	0	0	0	0	0	0	0	0
Styk1	243659	symbol	M. musculus	243659	M. musculus	0	0	0	0	0	0	0	0	0	0	0	0	0	0	0	0	0	0	0	0
Irs1	16367	symbol	M. musculus	16367	M. musculus	0	0	0	0	0	0	0	0	0	0	0	1	0	0	0	0	0	0	0	0
Mt1	17748	symbol	M. musculus	17748	M. musculus	0	0	0	0	0	0	0	0	0	0	0	0	0	0	0	0	0	0	0	0
Il1r1	16177	symbol	M. musculus	16177	M. musculus	0	1	0	0	1	1	0	0	0	0	1	1	1	0	0	1	0	0	0	0
Pde6h	78600	symbol	M. musculus	78600	M. musculus	0	0	0	0	0	0	0	0	0	0	0	0	0	0	0	0	0	0	0	0
Olfr978	259109	symbol	M. musculus	259109	M. musculus	0	0	0	0	0	0	0	0	0	0	0	0	0	0	0	0	0	0	0	0
Tesk2	230661	symbol	M. musculus	230661	M. musculus	0	0	0	0	0	0	0	0	0	0	0	0	0	0	0	0	0	0	0	0
Nid1	18073	symbol	M. musculus	18073	M. musculus	0	0	0	0	0	0	0	0	0	0	0	0	0	1	0	0	0	0	0	0
9530082P21Rik	638247	symbol	M. musculus	638247	M. musculus	0	0	0	0	0	0	0	0	0	0	0	0	0	0	0	0	0	0	0	0
Plch1	269437	symbol	M. musculus	269437	M. musculus	0	0	0	0	0	0	0	0	0	0	0	0	0	0	0	0	0	0	0	0
C1ra	50909	symbol	M. musculus	50909	M. musculus	0	0	0	0	0	1	0	0	0	0	0	0	0	0	0	0	0	0	0	0
Gm6904	628693	gene_synonym	M. musculus	628693	M. musculus	0	0	0	0	0	0	0	0	0	0	0	0	0	0	0	0	0	0	0	0
Gm4951	240327	symbol	M. musculus	240327	M. musculus	0	0	1	0	0	0	0	0	0	0	0	0	0	0	0	0	0	0	0	0
C1s2	317677	symbol	M. musculus	317677	M. musculus	0	0	0	0	0	1	0	0	0	0	0	0	0	0	0	0	0	0	0	0
C1s1	50908	symbol	M. musculus	50908	M. musculus	0	0	0	0	0	1	0	0	0	0	0	0	0	0	0	0	0	0	0	0
Sik1	17691	symbol	M. musculus	17691	M. musculus	0	0	0	0	0	0	0	0	0	0	0	0	0	0	0	0	0	0	0	1
Rbm43	71684	symbol	M. musculus	71684	M. musculus	0	0	0	0	0	0	0	0	0	0	0	0	0	0	0	0	0	0	0	0
Sp100	20684	symbol	M. musculus	20684	M. musculus	1	0	0	0	0	0	0	0	0	0	0	0	0	0	0	0	0	0	0	0
Trim30d	209387	symbol	M. musculus	209387	M. musculus	0	0	0	0	0	0	0	0	0	0	0	0	0	0	0	0	0	0	0	0
Trim30a	20128	symbol	M. musculus	20128	M. musculus	1	0	0	0	1	1	0	0	0	1	0	0	0	0	0	0	0	0	0	0
Cd82	12521	symbol	M. musculus	12521	M. musculus	0	0	0	0	0	0	0	0	0	0	0	0	0	0	0	0	0	0	0	0
Casp1	12362	symbol	M. musculus	12362	M. musculus	1	1	0	0	1	1	1	0	0	0	0	1	0	0	1	0	0	0	0	0
Gm15433	100503433	symbol	M. musculus	100503433	M. musculus	0	0	0	0	0	0	0	0	0	0	0	0	0	0	0	0	0	0	0	0
Csprs	114564	symbol	M. musculus	114564	M. musculus	0	0	0	0	0	0	0	0	0	0	0	0	0	0	0	0	0	0	0	0
Phf11b	236451	symbol	M. musculus	236451	M. musculus	0	0	0	0	0	0	0	0	0	0	0	0	0	0	0	0	0	0	0	0
4930447F24Rik	76873	symbol	M. musculus	76873	M. musculus	0	0	0	0	0	0	0	0	0	0	0	0	0	0	0	0	0	0	0	0
AW112010	107350	symbol	M. musculus	107350	M. musculus	0	0	0	0	0	0	0	0	0	0	0	0	0	0	0	0	0	0	0	0
LOC102634459	109032	Gene_ID	M. musculus	109032	M. musculus	0	0	0	0	0	0	0	0	0	0	0	0	0	0	0	0	0	0	0	0
Psmb9	16912	symbol	M. musculus	16912	M. musculus	0	0	0	0	0	0	0	0	0	0	0	1	0	0	0	0	0	0	0	0
Dram1	71712	symbol	M. musculus	71712	M. musculus	0	0	0	0	0	0	0	0	0	0	0	0	0	0	0	0	0	0	0	0
Uba7	74153	symbol	M. musculus	74153	M. musculus	0	0	0	0	0	0	0	0	0	0	0	1	0	0	0	0	0	0	0	0
Slfn8	276950	symbol	M. musculus	276950	M. musculus	1	0	0	0	0	0	0	0	0	0	0	0	0	0	0	0	0	0	0	0
Cnksr3	215748	symbol	M. musculus	215748	M. musculus	0	0	0	0	0	0	0	0	0	0	0	0	0	0	0	0	0	0	0	0
Nfib	18028	symbol	M. musculus	18028	M. musculus	0	0	0	0	0	0	0	0	0	0	0	0	0	0	0	0	0	0	0	0
Dusp1	19252	symbol	M. musculus	19252	M. musculus	0	0	0	0	1	0	0	0	1	0	0	1	0	0	0	1	0	0	0	0
Mocos	68591	symbol	M. musculus	68591	M. musculus	0	0	0	0	0	0	0	0	0	0	0	0	0	0	0	0	0	0	0	0
Echdc3	67856	symbol	M. musculus	67856	M. musculus	0	0	0	0	0	0	0	0	0	0	0	0	0	0	0	0	0	0	0	0
Vwa5a	67776	symbol	M. musculus	67776	M. musculus	0	0	0	0	0	0	0	0	0	0	0	0	0	0	0	0	0	0	0	0
Il1rap	16180	symbol	M. musculus	16180	M. musculus	0	1	0	0	1	1	0	0	0	0	0	1	0	0	0	0	0	0	0	1
Lama4	16775	symbol	M. musculus	16775	M. musculus	0	0	0	0	0	0	0	0	0	0	1	0	0	0	0	0	0	0	0	0
Pdgfra	18595	symbol	M. musculus	18595	M. musculus	0	0	0	0	1	0	0	1	0	0	0	1	0	1	0	0	0	1	0	0
Cpa6	329093	symbol	M. musculus	329093	M. musculus	0	0	0	0	0	0	0	0	0	0	0	0	0	0	0	0	0	0	0	0
Uap1l1	227620	symbol	M. musculus	227620	M. musculus	0	0	0	0	0	0	0	0	0	0	0	0	0	0	0	0	0	0	0	0
Prkar2b	19088	symbol	M. musculus	19088	M. musculus	0	0	0	0	0	0	0	0	0	0	0	0	0	0	0	0	0	0	0	0
Ngef	53972	symbol	M. musculus	53972	M. musculus	0	0	0	0	0	0	0	0	0	0	0	0	0	0	0	0	0	0	0	0
4931408D14Rik	77059	symbol	M. musculus	77059	M. musculus	0	0	0	0	0	0	0	0	0	0	0	0	0	0	0	0	0	0	0	0
Ugt1a10	394430	symbol	M. musculus	394430	M. musculus	0	0	0	1	0	0	0	0	0	0	0	0	0	0	0	0	0	0	0	0
Macrod1	107227	symbol	M. musculus	107227	M. musculus	0	0	0	0	0	0	0	0	0	0	0	0	0	0	0	0	0	0	0	0
Sbsn	282619	symbol	M. musculus	282619	M. musculus	0	0	0	0	0	0	0	0	0	0	0	0	0	0	0	0	0	0	0	0
Rapgef3	223864	symbol	M. musculus	223864	M. musculus	0	0	0	0	0	0	0	0	0	0	0	0	0	0	0	0	0	0	0	0
Galt	14430	symbol	M. musculus	14430	M. musculus	0	0	0	0	0	0	0	0	0	0	0	0	0	0	0	0	0	0	0	0
Myo1h	231646	symbol	M. musculus	231646	M. musculus	0	0	0	0	0	0	0	0	0	0	0	0	0	0	0	0	0	0	0	0
Itgb7	16421	symbol	M. musculus	16421	M. musculus	0	0	0	0	0	0	0	0	0	0	0	0	0	0	0	0	0	0	0	0
Ramp3	56089	symbol	M. musculus	56089	M. musculus	0	0	0	0	0	0	0	0	0	0	0	0	0	0	0	0	0	0	0	0
Map2k6	26399	symbol	M. musculus	26399	M. musculus	1	1	0	0	0	1	0	0	0	0	1	1	0	0	0	1	0	0	0	0
Nppb	18158	symbol	M. musculus	18158	M. musculus	0	0	0	0	0	0	0	0	0	0	0	0	0	0	0	0	0	0	0	0
Sema3b	20347	symbol	M. musculus	20347	M. musculus	0	0	0	0	1	0	0	0	0	0	0	0	0	0	0	0	0	0	0	0
2700046G09Rik	67188	symbol	M. musculus	67188	M. musculus	0	0	0	0	0	0	0	0	0	0	0	0	0	0	0	0	0	0	0	0
Neat1	66961	symbol	M. musculus	66961	M. musculus	0	0	0	0	0	0	0	0	0	0	0	0	0	0	0	0	0	0	0	0
Il7	16196	symbol	M. musculus	16196	M. musculus	0	1	0	0	1	1	0	0	1	0	0	1	0	0	0	0	1	1	0	0
A830035O19Rik	100101457	symbol	M. musculus	100101457	M. musculus	0	0	0	0	0	0	0	0	0	0	0	0	0	0	0	0	0	0	0	0
Id2	15902	symbol	M. musculus	15902	M. musculus	0	0	0	0	0	0	0	0	0	0	0	0	0	1	0	0	1	0	0	1
S1pr1	13609	symbol	M. musculus	13609	M. musculus	0	0	0	0	1	0	0	0	0	0	0	0	0	0	0	0	0	0	0	0
Fst	14313	symbol	M. musculus	14313	M. musculus	0	0	0	0	0	0	0	1	0	0	0	0	0	0	0	0	0	0	0	0
Cdhr1	170677	symbol	M. musculus	170677	M. musculus	0	0	0	0	0	0	0	0	0	0	0	0	0	0	0	0	0	0	0	0
Plpp3	67916	symbol	M. musculus	67916	M. musculus	0	0	0	0	0	0	0	0	0	0	0	0	0	0	0	0	0	1	0	1
Gm9530	671336	symbol	M. musculus	671336	M. musculus	0	0	0	0	0	0	0	0	0	0	0	0	0	0	0	0	0	0	0	0
Gm35229	102638737	symbol	M. musculus	102638737	M. musculus	0	0	0	0	0	0	0	0	0	0	0	0	0	0	0	0	0	0	0	0
Gm15987	100504591	symbol	M. musculus	100504591	M. musculus	0	0	0	0	0	0	0	0	0	0	0	0	0	0	0	0	0	0	0	0
Gpc3	14734	symbol	M. musculus	14734	M. musculus	0	0	0	0	0	0	0	0	0	0	0	0	0	1	0	0	0	0	0	0
Plpp6	74411	symbol	M. musculus	74411	M. musculus	0	0	0	0	0	0	0	0	0	0	0	0	0	0	0	0	0	0	0	0
Mdc1	240087	symbol	M. musculus	240087	M. musculus	0	0	0	0	0	0	0	0	0	0	0	0	0	0	0	0	0	0	0	0
Ccdc184	239650	symbol	M. musculus	239650	M. musculus	0	0	0	0	0	0	0	0	0	0	0	0	0	0	0	0	0	0	0	0
Gm10244	621427	symbol	M. musculus	621427	M. musculus	0	0	0	0	0	0	0	0	0	0	0	0	0	0	0	0	0	0	0	0
6430571L13Rik	235599	symbol	M. musculus	235599	M. musculus	0	0	0	0	0	0	0	0	0	0	0	0	0	0	0	0	0	0	0	0
Txnip	56338	symbol	M. musculus	56338	M. musculus	1	1	0	0	0	0	0	0	0	0	0	0	0	0	0	0	0	0	0	0
Gm12963	102640839	symbol	M. musculus	102640839	M. musculus	0	0	0	0	0	0	0	0	0	0	0	0	0	0	0	0	0	0	0	0
Fam161b	217705	symbol	M. musculus	217705	M. musculus	0	0	0	0	0	0	0	0	0	0	0	0	0	0	0	0	0	0	0	0
Id1	15901	symbol	M. musculus	15901	M. musculus	0	0	0	0	0	0	0	0	0	0	1	0	0	0	0	0	0	0	0	1
Gm16845	100503652	symbol	M. musculus	100503652	M. musculus	0	0	0	0	0	0	0	0	0	0	0	0	0	0	0	0	0	0	0	0
1700096K18Rik	73571	symbol	M. musculus	73571	M. musculus	0	0	0	0	0	0	0	0	0	0	0	0	0	0	0	0	0	0	0	0
Smad9	55994	symbol	M. musculus	55994	M. musculus	0	0	0	0	0	0	0	1	0	0	0	0	0	1	0	0	0	0	0	0
Grhl1	195733	symbol	M. musculus	195733	M. musculus	0	0	0	0	0	0	0	0	0	0	0	0	0	0	0	0	0	0	0	0
Gstt2	14872	symbol	M. musculus	14872	M. musculus	0	0	0	1	0	0	0	0	0	0	0	0	0	0	0	1	0	0	0	0
Gata3	14462	symbol	M. musculus	14462	M. musculus	0	0	0	0	1	1	0	1	0	0	0	0	1	1	0	1	1	0	0	0
Ssh3	245857	symbol	M. musculus	245857	M. musculus	0	0	0	0	0	0	0	0	0	0	0	0	0	0	0	0	0	0	0	0
Crip3	114570	symbol	M. musculus	114570	M. musculus	0	0	0	0	0	0	0	0	0	0	0	0	0	0	0	0	0	0	0	0
Gbp5	229898	symbol	M. musculus	229898	M. musculus	1	0	0	0	1	1	1	0	0	0	0	0	0	0	0	0	0	0	0	0
2500002B13Rik	78353	symbol	M. musculus	78353	M. musculus	0	0	0	0	0	0	0	0	0	0	0	0	0	0	0	0	0	0	0	0
Pla2g4c	232889	symbol	M. musculus	232889	M. musculus	0	0	0	0	0	0	0	0	0	0	0	0	0	0	0	0	0	0	0	0
Gm32282	102634780	symbol	M. musculus	102634780	M. musculus	0	0	0	0	0	0	0	0	0	0	0	0	0	0	0	0	0	0	0	0
Oas1e	231699	symbol	M. musculus	231699	M. musculus	1	0	0	0	0	0	0	0	0	0	0	0	0	0	0	0	0	0	0	0
Tctex1d4	242646	symbol	M. musculus	242646	M. musculus	0	0	0	0	0	0	0	0	0	0	0	0	0	0	0	0	0	0	0	0
Arhgap29	214137	symbol	M. musculus	214137	M. musculus	0	0	0	0	0	0	0	0	0	0	0	0	0	0	0	0	0	0	0	0
4933406I18Rik	71045	symbol	M. musculus	71045	M. musculus	0	0	0	0	0	0	0	0	0	0	0	0	0	0	0	0	0	0	0	0
Fam71e1	75538	symbol	M. musculus	75538	M. musculus	0	0	0	0	0	0	0	0	0	0	0	0	0	0	0	0	0	0	0	0
Insl6	27356	symbol	M. musculus	27356	M. musculus	0	0	0	0	0	0	0	1	0	0	0	0	0	0	0	0	0	0	0	0
Arrdc4	66412	symbol	M. musculus	66412	M. musculus	0	0	0	0	0	0	0	0	0	0	0	0	0	0	0	0	0	0	0	0
B3galt4	54218	symbol	M. musculus	54218	M. musculus	0	0	0	0	0	0	0	0	0	0	0	0	0	0	0	0	0	0	0	0
Sult2b1	54200	symbol	M. musculus	54200	M. musculus	0	0	0	1	0	0	0	0	0	0	0	0	0	0	0	0	0	0	0	0
Tvp23bos	102640449	symbol	M. musculus	102640449	M. musculus	0	0	0	0	0	0	0	0	0	0	0	0	0	0	0	0	0	0	0	0
Usp35	244144	symbol	M. musculus	244144	M. musculus	0	0	0	0	0	0	0	0	0	0	0	0	0	0	0	0	0	0	0	0
Gm31105	102633223	symbol	M. musculus	102633223	M. musculus	0	0	0	0	0	0	0	0	0	0	0	0	0	0	0	0	0	0	0	0
D330041H03Rik	654822	symbol	M. musculus	654822	M. musculus	0	0	0	0	0	0	0	0	0	0	0	0	0	0	0	0	0	0	0	0
Cul9	78309	symbol	M. musculus	78309	M. musculus	0	0	0	0	0	0	0	0	0	0	0	0	0	0	0	0	0	0	0	0
Svep1	64817	symbol	M. musculus	64817	M. musculus	0	0	0	0	0	0	0	0	0	0	0	0	0	0	0	0	0	0	0	0
Rab42	242681	symbol	M. musculus	242681	M. musculus	0	0	0	0	0	0	0	0	0	0	0	0	0	0	0	0	0	0	0	0
Tnn	329278	symbol	M. musculus	329278	M. musculus	0	0	0	0	0	0	0	0	0	0	0	0	1	0	0	0	0	0	0	0
9530091C08Rik	320440	symbol	M. musculus	320440	M. musculus	0	0	0	0	0	0	0	0	0	0	0	0	0	0	0	0	0	0	0	0
2810433D01Rik	77132	symbol	M. musculus	77132	M. musculus	0	0	0	0	0	0	0	0	0	0	0	0	0	0	0	0	0	0	0	0
Morn2	378462	symbol	M. musculus	378462	M. musculus	0	0	0	0	0	0	0	0	0	0	0	0	0	0	0	0	0	0	0	0
A430046D13Rik	654440	symbol	M. musculus	654440	M. musculus	0	0	0	0	0	0	0	0	0	0	0	0	0	0	0	0	0	0	0	0
Rgl1	19731	symbol	M. musculus	19731	M. musculus	0	0	0	0	0	0	0	0	0	0	0	0	0	0	0	0	0	0	0	0
Il11ra1	16157	symbol	M. musculus	16157	M. musculus	0	1	0	0	0	0	0	1	1	0	0	1	0	0	0	0	1	0	0	0
Sfrp1	20377	symbol	M. musculus	20377	M. musculus	0	0	0	0	0	0	0	1	0	0	0	0	0	1	0	0	0	1	0	0
Particl	78108	symbol	M. musculus	78108	M. musculus	0	0	0	0	0	0	0	0	0	0	0	0	0	0	0	0	0	0	0	0
Nat8	68396	symbol	M. musculus	68396	M. musculus	0	0	0	0	0	0	0	0	0	0	0	0	0	0	0	1	0	0	0	0
Smarca2	67155	symbol	M. musculus	67155	M. musculus	0	0	0	0	0	0	0	0	0	0	0	0	0	0	0	0	0	0	0	0
Lpin1	14245	symbol	M. musculus	14245	M. musculus	0	0	0	0	0	0	0	0	0	0	0	0	0	0	0	0	0	0	0	0
Tmem164	209497	symbol	M. musculus	209497	M. musculus	0	0	0	0	0	0	0	0	0	0	0	0	0	0	0	0	0	0	0	0
Atp6v0a1	11975	symbol	M. musculus	11975	M. musculus	0	0	0	0	0	0	0	0	0	0	0	0	0	0	0	0	0	0	0	0
Abi3bp	320712	symbol	M. musculus	320712	M. musculus	0	0	0	0	0	0	0	0	0	0	0	0	0	0	0	0	0	0	0	0
Dkk2	56811	symbol	M. musculus	56811	M. musculus	0	0	0	0	0	0	0	0	0	0	0	0	0	0	0	0	0	0	0	0
Paqr7	71904	symbol	M. musculus	71904	M. musculus	0	0	0	0	0	0	0	0	0	0	0	0	0	0	0	0	0	0	0	0
Aspa	11484	symbol	M. musculus	11484	M. musculus	0	0	0	0	0	0	0	0	0	0	0	0	0	0	0	0	0	0	0	0
Tlr4	21898	symbol	M. musculus	21898	M. musculus	1	1	0	0	1	1	1	0	0	0	1	0	0	0	0	0	0	1	0	1
9030619P08Rik	105892	symbol	M. musculus	105892	M. musculus	0	0	0	0	0	0	0	0	0	0	0	0	0	0	0	0	0	0	0	0
Zfp467	68910	symbol	M. musculus	68910	M. musculus	0	0	0	0	0	0	0	0	0	0	0	0	0	0	0	0	0	0	0	0
Med9os	100504121	symbol	M. musculus	100504121	M. musculus	0	0	0	0	0	0	0	0	0	0	0	0	0	0	0	0	0	0	0	0
C530044C16Rik	319981	symbol	M. musculus	319981	M. musculus	0	0	0	0	0	0	0	0	0	0	0	0	0	0	0	0	0	0	0	0
Gm32819	102635498	symbol	M. musculus	102635498	M. musculus	0	0	0	0	0	0	0	0	0	0	0	0	0	0	0	0	0	0	0	0
Larp6	67557	symbol	M. musculus	67557	M. musculus	0	0	0	0	0	0	0	0	0	0	0	0	0	0	0	0	0	0	0	0
Rsph9	75564	symbol	M. musculus	75564	M. musculus	0	0	0	0	0	0	0	0	0	0	0	0	0	0	0	0	0	0	0	0
Scrn1	69938	symbol	M. musculus	69938	M. musculus	0	0	0	0	0	0	0	0	0	0	0	0	0	0	0	0	0	0	0	0
Hacl1	56794	symbol	M. musculus	56794	M. musculus	0	0	0	0	0	0	0	0	0	0	0	0	0	0	0	0	0	0	0	0
Myl12b	67938	symbol	M. musculus	67938	M. musculus	0	0	0	0	0	0	0	0	0	0	0	0	0	0	0	0	0	0	0	0
Aldh3b1	67689	symbol	M. musculus	67689	M. musculus	0	0	0	1	0	0	0	0	0	0	0	0	0	0	0	0	0	0	0	0
Lynx1	23936	symbol	M. musculus	23936	M. musculus	0	0	0	0	0	0	0	0	0	0	0	0	0	0	0	0	0	0	0	0
Ly6a	110454	symbol	M. musculus	110454	M. musculus	0	0	0	0	0	0	0	0	0	0	0	0	0	0	0	0	0	0	0	0
Gpr146	80290	symbol	M. musculus	80290	M. musculus	0	0	0	0	0	0	0	0	0	0	0	0	0	0	0	0	0	0	0	0
Phactr1	218194	symbol	M. musculus	218194	M. musculus	0	0	0	0	0	0	0	0	0	0	0	0	1	0	0	0	0	0	0	0
Spsb2	14794	symbol	M. musculus	14794	M. musculus	0	0	0	0	0	0	0	0	0	0	0	0	0	0	0	0	0	0	0	0
Steap3	68428	symbol	M. musculus	68428	M. musculus	0	0	0	0	0	0	0	0	0	0	0	0	0	0	0	0	0	0	0	0
Ly6c2	100041546	symbol	M. musculus	100041546	M. musculus	0	0	0	0	0	0	0	0	0	0	0	0	0	0	0	0	0	0	0	0
Rnft2	269695	symbol	M. musculus	269695	M. musculus	0	0	0	0	0	0	0	0	0	0	0	0	0	0	0	0	0	0	0	0
Ttc30b	72421	symbol	M. musculus	72421	M. musculus	0	0	0	0	0	0	0	0	0	0	0	0	0	0	0	0	0	0	0	0
Ebf3	13593	symbol	M. musculus	13593	M. musculus	0	0	0	0	0	0	0	0	0	0	0	0	0	0	0	0	0	0	0	0
Adam23	23792	symbol	M. musculus	23792	M. musculus	0	0	0	0	0	0	0	0	0	0	0	0	0	0	0	0	0	0	0	0
Vegfd	14205	symbol	M. musculus	14205	M. musculus	0	0	0	0	1	1	0	0	0	0	0	1	0	0	0	0	0	0	0	0
Hspa1a	193740	symbol	M. musculus	193740	M. musculus	1	0	0	0	0	0	0	0	0	0	1	0	0	0	0	0	0	0	0	0
Ly6c1	17067	symbol	M. musculus	17067	M. musculus	0	0	0	0	0	0	0	0	0	0	0	0	0	0	0	0	0	0	0	0
Prrx2	20204	symbol	M. musculus	20204	M. musculus	0	0	0	0	0	0	0	0	0	0	0	0	0	0	0	0	0	0	0	0
Ptgfr	19220	symbol	M. musculus	19220	M. musculus	0	0	0	0	1	0	0	0	0	0	0	0	0	0	0	0	0	0	0	0
Vgll3	73569	symbol	M. musculus	73569	M. musculus	0	0	0	0	0	0	0	0	0	0	0	0	0	0	0	0	0	0	0	0
BC020402	18537	Gene_ID	M. musculus	18537	M. musculus	0	0	0	0	0	0	0	0	0	0	0	0	0	0	0	1	0	0	0	0
Lncpint	232685	symbol	M. musculus	232685	M. musculus	0	0	0	0	0	0	0	0	0	0	0	0	0	0	0	0	0	0	0	0
Il6ra	16194	symbol	M. musculus	16194	M. musculus	0	1	0	0	1	1	0	0	1	0	0	1	0	1	0	0	0	1	0	0
Nap1l3	54561	symbol	M. musculus	54561	M. musculus	0	0	0	0	0	0	0	0	0	0	0	0	0	0	0	0	0	0	0	0
Nfia	18027	symbol	M. musculus	18027	M. musculus	0	0	0	0	0	0	0	0	0	0	0	0	0	1	0	0	0	0	0	0
A530020G20Rik	319839	symbol	M. musculus	319839	M. musculus	0	0	0	0	0	0	0	0	0	0	0	0	0	0	0	0	0	0	0	0
Hist2h2be	319190	gene_synonym	M. musculus	319190	M. musculus	1	1	0	0	0	0	0	0	0	0	0	0	0	0	0	0	0	0	0	0
Cfap161	75556	symbol	M. musculus	75556	M. musculus	0	0	0	0	0	0	0	0	0	0	0	0	0	0	0	0	0	0	0	0
Cyfip2	76884	symbol	M. musculus	76884	M. musculus	0	0	0	0	0	0	0	0	0	0	0	0	0	0	0	0	0	0	0	0
Sema3f	20350	symbol	M. musculus	20350	M. musculus	0	0	0	0	1	0	0	0	0	0	0	0	0	0	0	0	0	0	0	0
Gstm4	14865	symbol	M. musculus	14865	M. musculus	0	0	0	1	0	0	0	0	0	0	0	0	0	0	0	1	0	0	0	0
Dync2li1	213575	symbol	M. musculus	213575	M. musculus	0	0	0	0	0	0	0	0	0	0	0	0	0	0	0	0	0	0	0	0
S100a5	20199	symbol	M. musculus	20199	M. musculus	0	0	0	0	0	0	0	0	0	0	0	0	0	0	0	0	0	0	0	0
Tmem14a	75712	symbol	M. musculus	75712	M. musculus	0	0	0	0	0	0	0	0	0	0	0	0	0	0	0	0	0	0	0	0
Cst3	13010	symbol	M. musculus	13010	M. musculus	0	0	0	0	0	0	0	0	0	0	0	0	0	0	0	0	0	0	0	0
Slc38a4	69354	symbol	M. musculus	69354	M. musculus	0	0	0	0	0	0	0	0	0	0	0	0	0	0	0	0	0	0	0	0
Osr1	23967	symbol	M. musculus	23967	M. musculus	0	0	0	0	0	0	0	1	0	0	0	0	0	1	0	0	0	0	0	0
Eno2	13807	symbol	M. musculus	13807	M. musculus	0	0	0	0	0	0	0	0	0	0	0	0	0	0	0	0	0	0	0	0
Tcea3	21401	symbol	M. musculus	21401	M. musculus	0	0	0	0	0	0	0	0	0	0	0	0	0	0	0	0	0	0	0	0
Clec14a	66864	symbol	M. musculus	66864	M. musculus	0	0	0	0	0	0	0	0	0	0	0	0	0	0	0	0	0	0	0	0
Morn5	75495	symbol	M. musculus	75495	M. musculus	0	0	0	0	0	0	0	0	0	0	0	0	0	0	0	0	0	0	0	0
Tmsb15l	399591	symbol	M. musculus	399591	M. musculus	0	0	0	0	0	0	0	0	0	0	0	0	0	0	0	0	0	0	0	0
Atoh8	71093	symbol	M. musculus	71093	M. musculus	0	0	0	0	0	0	0	0	0	0	0	0	0	0	0	0	0	0	0	0
Tmsb15b1	666244	symbol	M. musculus	666244	M. musculus	0	0	0	0	0	0	0	0	0	0	0	0	0	0	0	0	0	0	0	0
Rassf7	66985	symbol	M. musculus	66985	M. musculus	0	0	0	0	0	0	0	0	0	0	0	0	0	0	0	0	0	0	0	0
Noxo1	71893	symbol	M. musculus	71893	M. musculus	0	0	0	0	0	0	0	0	0	0	0	0	0	0	0	0	0	0	0	0
Tst	22117	symbol	M. musculus	22117	M. musculus	0	0	0	0	0	0	0	0	0	0	0	0	0	0	0	0	0	0	0	0
Nrm	106582	symbol	M. musculus	106582	M. musculus	0	0	0	0	0	0	0	0	0	0	0	0	0	0	0	0	0	0	0	0
Agpat2	67512	symbol	M. musculus	67512	M. musculus	0	0	0	0	1	0	0	0	0	0	0	0	0	0	0	0	0	0	0	0
Adcy4	104110	symbol	M. musculus	104110	M. musculus	0	0	0	0	0	0	0	0	0	0	0	0	0	0	0	0	0	0	0	0
Creld1	171508	symbol	M. musculus	171508	M. musculus	0	0	0	0	0	0	0	0	0	0	0	0	0	0	0	0	0	0	0	0
Cenpm	66570	symbol	M. musculus	66570	M. musculus	0	0	0	0	0	0	0	0	0	0	0	0	0	0	0	0	0	0	0	0
1700042O10Rik	73321	symbol	M. musculus	73321	M. musculus	0	0	0	0	0	0	0	0	0	0	0	0	0	0	0	0	0	0	0	0
Sv2a	64051	symbol	M. musculus	64051	M. musculus	0	0	0	0	0	0	0	0	0	0	0	0	0	0	0	0	0	0	0	0
1810010D01Rik	100040049	gene_synonym	M. musculus	100040049	M. musculus	0	0	0	0	0	0	0	0	0	0	0	0	0	0	0	0	0	0	0	0
B230217C12Rik	68127	symbol	M. musculus	68127	M. musculus	0	0	0	0	0	0	0	0	0	0	0	0	0	0	0	0	0	0	0	0
Ms4a4d	66607	symbol	M. musculus	66607	M. musculus	0	0	0	0	0	0	0	0	0	0	0	0	0	0	0	0	0	0	0	0
Gpc4	14735	symbol	M. musculus	14735	M. musculus	0	0	0	0	0	0	0	0	0	0	0	0	0	0	0	0	0	0	0	0
Islr	26968	symbol	M. musculus	26968	M. musculus	0	0	0	0	0	0	0	0	0	0	0	0	0	0	0	0	0	0	0	0
Asah2	54447	symbol	M. musculus	54447	M. musculus	0	0	0	0	0	0	0	0	0	0	0	0	0	0	0	0	0	0	0	0
Stom	13830	symbol	M. musculus	13830	M. musculus	1	0	0	0	0	0	0	0	0	0	0	0	0	0	0	0	0	0	0	0
Peli3	240518	symbol	M. musculus	240518	M. musculus	1	1	0	0	1	1	0	0	0	0	0	1	0	0	0	0	0	0	0	0
Agtr2	11609	symbol	M. musculus	11609	M. musculus	0	0	0	1	1	0	0	0	0	0	0	0	0	1	0	0	0	0	0	0
Rnasel	24014	symbol	M. musculus	24014	M. musculus	1	0	0	0	0	0	0	0	0	0	0	1	0	0	0	0	0	0	0	0
Slc27a1	26457	symbol	M. musculus	26457	M. musculus	0	1	0	0	0	0	0	0	0	0	0	0	0	0	0	1	0	0	0	0
Arhgap18	73910	symbol	M. musculus	73910	M. musculus	0	0	0	0	0	0	0	0	0	0	0	0	0	0	0	0	0	0	0	0
Kitl	17311	symbol	M. musculus	17311	M. musculus	0	0	0	0	0	0	0	1	0	0	0	1	0	0	0	0	1	1	0	0
Ak3	56248	symbol	M. musculus	56248	M. musculus	0	0	0	0	0	0	0	0	0	0	0	0	0	0	0	0	0	0	0	0
Ifitm1	68713	symbol	M. musculus	68713	M. musculus	1	1	1	0	0	0	1	0	0	1	0	0	0	0	1	0	0	0	0	0
Lbp	16803	symbol	M. musculus	16803	M. musculus	1	0	0	0	1	1	0	0	0	0	0	0	0	0	0	0	0	0	0	0
Ifitm6	213002	symbol	M. musculus	213002	M. musculus	1	1	1	0	0	0	1	0	0	1	0	0	0	0	1	0	0	0	0	0
4933400A11Rik	66747	symbol	M. musculus	66747	M. musculus	0	0	0	0	0	0	0	0	0	0	0	0	0	0	0	0	0	0	0	0
Hopx	74318	symbol	M. musculus	74318	M. musculus	0	0	0	0	1	0	0	0	0	0	0	0	0	0	0	0	0	0	0	0
Gstt1	14871	symbol	M. musculus	14871	M. musculus	0	0	0	1	0	0	0	0	0	0	0	0	0	0	0	1	0	0	0	0
Runx1t1	12395	symbol	M. musculus	12395	M. musculus	0	0	0	0	0	0	0	0	0	0	0	0	0	0	0	0	0	0	0	0
Sh3rf3	237353	symbol	M. musculus	237353	M. musculus	0	0	0	0	0	0	0	0	0	0	0	0	0	0	0	0	0	0	0	0
9030025P20Rik	100041574	symbol	M. musculus	100041574	M. musculus	0	0	0	0	0	0	0	0	0	0	0	0	0	0	0	0	0	0	0	0
Pltp	18830	symbol	M. musculus	18830	M. musculus	0	0	0	0	0	0	0	0	0	0	0	0	0	0	0	0	0	0	0	0
Tle4	21888	symbol	M. musculus	21888	M. musculus	0	0	0	0	0	0	0	0	0	0	0	0	0	0	0	0	0	0	0	0
Gstm3	14864	symbol	M. musculus	14864	M. musculus	0	0	0	1	0	0	0	0	0	0	0	0	0	0	0	1	0	0	0	0
Pcx	18563	symbol	M. musculus	18563	M. musculus	1	0	0	0	0	0	0	0	0	1	0	0	0	0	0	0	0	0	0	0
Veph1	72789	symbol	M. musculus	72789	M. musculus	0	0	0	0	0	0	0	0	0	0	0	0	0	0	0	0	0	0	0	0
Gstm1	14862	symbol	M. musculus	14862	M. musculus	0	0	0	1	0	0	0	0	0	0	0	0	0	0	0	1	0	0	0	0
Tnxb	81877	symbol	M. musculus	81877	M. musculus	0	0	0	0	0	0	0	0	0	0	0	0	0	0	0	0	0	0	0	0
C8g	69379	symbol	M. musculus	69379	M. musculus	0	0	0	0	0	1	0	0	0	0	1	0	0	0	0	0	0	0	0	0
Nat8f1	66116	symbol	M. musculus	66116	M. musculus	0	0	0	0	0	0	0	0	0	0	0	0	0	0	0	1	0	0	0	0
Syt11	229521	symbol	M. musculus	229521	M. musculus	1	0	0	0	1	1	0	0	0	0	0	0	0	1	0	0	0	0	1	0
Nqo1	18104	symbol	M. musculus	18104	M. musculus	0	0	0	0	0	0	0	0	0	0	0	0	0	0	0	1	0	0	0	0
Osmr	18414	symbol	M. musculus	18414	M. musculus	0	1	0	0	0	0	0	0	1	0	0	1	0	0	0	0	0	0	0	0
Tmem220	338369	symbol	M. musculus	338369	M. musculus	0	0	0	0	0	0	0	0	0	0	0	0	0	0	0	0	0	0	0	0
Gm13056	100503810	symbol	M. musculus	100503810	M. musculus	0	0	0	0	0	0	0	0	0	0	0	0	0	0	0	0	0	0	0	0
Nacc2	67991	symbol	M. musculus	67991	M. musculus	0	0	0	0	0	0	0	0	0	0	0	0	0	0	0	0	0	0	0	0
Cdh26	381409	symbol	M. musculus	381409	M. musculus	0	0	0	0	0	0	0	0	0	0	0	0	0	0	0	0	0	0	0	0
Scara5	71145	symbol	M. musculus	71145	M. musculus	0	0	0	0	0	0	0	0	0	0	0	0	0	0	0	0	0	0	0	0
Rab7b	226421	symbol	M. musculus	226421	M. musculus	0	0	0	0	1	1	1	0	0	0	1	0	0	0	0	0	1	0	0	1
Lamb2	16779	symbol	M. musculus	16779	M. musculus	0	0	0	0	0	0	0	0	0	0	1	0	0	1	0	0	0	0	0	0
Akap7	432442	symbol	M. musculus	432442	M. musculus	0	0	0	0	0	0	0	0	0	0	0	0	0	0	0	0	0	0	0	0
Hoxc13	15422	symbol	M. musculus	15422	M. musculus	0	0	0	0	0	0	0	0	0	0	0	0	0	0	0	0	0	0	0	0
Tspan5	56224	symbol	M. musculus	56224	M. musculus	0	0	0	0	0	0	0	0	0	0	0	0	0	0	0	0	0	0	0	0
Tgfbr3	21814	symbol	M. musculus	21814	M. musculus	0	0	0	0	0	0	0	0	0	0	0	0	0	0	0	0	0	0	0	1
Rgs4	19736	symbol	M. musculus	19736	M. musculus	0	0	0	0	0	0	0	0	0	0	0	0	0	1	0	0	0	0	0	0
Esco2	71988	symbol	M. musculus	71988	M. musculus	0	0	0	0	0	0	0	0	0	0	0	0	0	0	0	0	0	0	0	0
Ifi204	15951	symbol	M. musculus	15951	M. musculus	1	0	1	0	1	1	0	0	0	1	0	0	0	0	0	0	0	0	0	0
Tor4a	227612	symbol	M. musculus	227612	M. musculus	0	0	0	0	0	0	0	0	0	0	0	0	0	0	0	0	0	0	0	0
Hspa1b	15511	symbol	M. musculus	15511	M. musculus	1	0	0	0	0	0	0	0	0	0	1	0	0	0	0	0	0	0	0	0
Nrg1	211323	symbol	M. musculus	211323	M. musculus	0	0	0	0	0	0	0	0	0	0	0	0	1	0	0	0	0	1	0	0
Six5	20475	symbol	M. musculus	20475	M. musculus	0	0	0	0	0	0	0	0	0	0	0	0	0	0	0	0	0	0	0	0
Lonrf3	74365	symbol	M. musculus	74365	M. musculus	0	0	0	0	0	0	0	0	0	0	0	0	0	0	0	0	0	0	0	0
Suox	211389	symbol	M. musculus	211389	M. musculus	0	0	0	0	0	0	0	0	0	0	0	0	0	0	0	0	0	0	0	0
Mapk8ip1	19099	symbol	M. musculus	19099	M. musculus	0	0	0	0	0	0	0	0	0	0	0	0	0	0	0	0	0	1	0	0
C1rl	232371	symbol	M. musculus	232371	M. musculus	0	0	0	0	0	1	0	0	0	0	0	0	0	0	0	0	0	0	0	0
Bbs10	71769	symbol	M. musculus	71769	M. musculus	0	0	0	0	0	0	0	0	0	0	0	0	0	0	0	0	0	0	0	0
Nectin2	19294	symbol	M. musculus	19294	M. musculus	1	0	0	0	1	1	0	0	0	1	0	0	0	0	0	0	0	0	1	0
Tnfaip8l1	66443	symbol	M. musculus	66443	M. musculus	0	0	0	0	0	0	0	0	0	0	0	0	0	0	0	0	0	0	0	0
A930001C03Rik	319314	symbol	M. musculus	319314	M. musculus	0	0	0	0	0	0	0	0	0	0	0	0	0	0	0	0	0	0	0	0
Nudt14	66174	symbol	M. musculus	66174	M. musculus	0	0	0	0	0	0	0	0	0	0	0	0	0	0	0	0	0	0	0	0
Traf3ip2	103213	symbol	M. musculus	103213	M. musculus	1	0	0	0	1	0	0	0	0	0	0	0	0	0	0	0	0	0	1	0
Gda	14544	symbol	M. musculus	14544	M. musculus	0	0	0	0	0	0	0	0	0	0	0	0	0	0	0	0	0	0	0	0
Gm36033	102639808	symbol	M. musculus	102639808	M. musculus	0	0	0	0	0	0	0	0	0	0	0	0	0	0	0	0	0	0	0	0
Cyld	74256	symbol	M. musculus	74256	M. musculus	0	1	0	0	1	1	0	0	0	0	0	0	0	0	0	0	1	0	0	1
Fam43a	224093	symbol	M. musculus	224093	M. musculus	0	0	0	0	0	0	0	0	0	0	0	0	0	0	0	0	0	0	0	0
Cpne2	234577	symbol	M. musculus	234577	M. musculus	0	0	0	0	0	0	0	0	0	0	0	0	0	0	0	0	0	0	0	0
Klra2	16633	symbol	M. musculus	16633	M. musculus	0	0	0	0	0	0	0	0	0	0	0	0	0	0	0	0	0	0	0	0
Mturn	68235	symbol	M. musculus	68235	M. musculus	0	0	0	0	0	0	0	0	0	0	0	0	0	0	0	0	1	0	0	0
Cd34	12490	symbol	M. musculus	12490	M. musculus	0	0	0	0	1	1	0	0	0	0	0	1	0	0	0	0	0	0	0	0
Gngt2	14710	symbol	M. musculus	14710	M. musculus	0	0	0	0	0	0	0	0	0	0	0	0	0	0	0	0	0	0	0	0
Ugt1a6b	394435	symbol	M. musculus	394435	M. musculus	0	0	0	1	0	0	0	0	0	0	0	0	0	0	0	0	0	0	0	0
Oxr1	170719	symbol	M. musculus	170719	M. musculus	0	0	0	0	0	0	0	0	0	0	0	0	0	0	0	0	0	0	0	0
Jade2	76901	symbol	M. musculus	76901	M. musculus	0	0	0	0	0	0	0	0	0	0	0	0	0	0	0	0	0	0	0	0
Hoga1	67432	symbol	M. musculus	67432	M. musculus	0	0	0	0	0	0	0	0	0	0	0	0	0	0	0	1	0	0	0	0
Chst15	77590	symbol	M. musculus	77590	M. musculus	0	0	0	0	0	0	0	0	0	0	0	0	0	0	0	0	0	0	0	0
Sh3bp5	24056	symbol	M. musculus	24056	M. musculus	0	0	0	0	0	0	0	0	0	0	0	0	0	0	0	0	0	1	0	0
Irak3	73914	symbol	M. musculus	73914	M. musculus	1	1	0	0	1	1	0	0	0	0	0	0	0	0	0	0	0	0	0	1
Tlr1	21897	symbol	M. musculus	21897	M. musculus	0	0	0	0	1	1	0	0	0	0	0	0	0	0	0	0	0	0	0	0
Atxn7l1	380753	symbol	M. musculus	380753	M. musculus	0	0	0	0	0	0	0	0	0	0	0	0	0	0	0	0	0	0	0	0
Syt13	80976	symbol	M. musculus	80976	M. musculus	0	0	0	0	0	0	0	0	0	0	0	0	0	0	0	0	0	0	0	0
Ikzf4	22781	symbol	M. musculus	22781	M. musculus	0	0	0	0	0	0	0	0	0	0	0	0	0	0	0	0	0	0	0	0
Serpine2	20720	symbol	M. musculus	20720	M. musculus	0	0	0	0	1	0	0	1	0	0	0	0	0	0	0	0	0	0	0	0
Cyp4v3	102294	symbol	M. musculus	102294	M. musculus	0	0	0	0	0	0	0	0	0	0	0	0	0	0	0	0	0	0	0	0
Cish	12700	symbol	M. musculus	12700	M. musculus	0	0	0	0	0	0	0	0	1	0	0	0	0	0	0	0	0	0	0	0
Cyp2f2	13107	symbol	M. musculus	13107	M. musculus	0	0	0	1	0	0	0	0	0	0	0	0	0	0	0	0	0	0	0	0
Capn5	12337	symbol	M. musculus	12337	M. musculus	0	0	0	0	0	0	0	0	0	0	0	0	0	0	0	0	0	0	0	0
Sema3a	20346	symbol	M. musculus	20346	M. musculus	0	0	0	0	1	0	0	1	0	0	0	0	1	0	0	0	0	0	0	0
Bcl2l1	12048	symbol	M. musculus	12048	M. musculus	1	1	0	0	0	0	0	1	1	1	1	0	0	0	0	1	0	0	0	0
Rnf32	56874	symbol	M. musculus	56874	M. musculus	0	0	0	0	0	0	0	0	0	0	0	0	0	0	0	0	0	0	0	0
Lrrc46	69297	symbol	M. musculus	69297	M. musculus	0	0	0	0	0	0	0	0	0	0	0	0	0	0	0	0	0	0	0	0
Lrrn4cl	68852	symbol	M. musculus	68852	M. musculus	0	0	0	0	0	0	0	0	0	0	0	0	0	0	0	0	0	0	0	0
Ermp1	226090	symbol	M. musculus	226090	M. musculus	0	0	0	0	0	0	0	1	0	0	0	0	0	0	0	0	0	0	0	0
Sord	20322	symbol	M. musculus	20322	M. musculus	0	0	0	1	0	0	0	0	0	0	0	0	0	0	0	0	0	0	0	0
Mst1r	19882	symbol	M. musculus	19882	M. musculus	1	0	0	0	0	0	0	0	0	0	0	0	0	0	0	0	0	0	0	0
Ccdc151	77609	symbol	M. musculus	77609	M. musculus	0	0	0	0	0	0	0	0	0	0	0	0	0	0	0	0	0	0	0	0
4930577N17Rik	67746	symbol	M. musculus	67746	M. musculus	0	0	0	0	0	0	0	0	0	0	0	0	0	0	0	0	0	0	0	0
Crebl2	232430	symbol	M. musculus	232430	M. musculus	0	0	0	0	0	0	0	0	0	0	0	0	0	0	0	0	0	0	0	0
Ilvbl	216136	symbol	M. musculus	216136	M. musculus	0	0	0	0	0	0	0	0	0	0	0	0	0	0	0	0	0	0	0	0
Arsg	74008	symbol	M. musculus	74008	M. musculus	0	0	0	0	0	0	0	0	0	0	0	0	0	0	0	0	0	0	0	0
Aif1l	108897	symbol	M. musculus	108897	M. musculus	0	0	0	0	0	0	0	0	0	0	0	0	0	0	0	0	0	0	0	0
Enpp5	83965	symbol	M. musculus	83965	M. musculus	0	0	0	0	0	0	0	0	0	0	0	0	0	0	0	0	0	0	0	0
2210011C24Rik	70134	gene_synonym	M. musculus	70134	M. musculus	0	0	0	0	0	0	0	0	0	0	0	0	0	0	0	0	0	0	0	0
Dach1	13134	symbol	M. musculus	13134	M. musculus	0	0	0	0	0	0	0	1	0	0	0	0	0	0	0	0	0	0	0	0
Abca1	11303	symbol	M. musculus	11303	M. musculus	0	0	0	0	1	0	0	0	0	0	0	0	0	0	0	0	0	0	0	0
Trim2	80890	symbol	M. musculus	80890	M. musculus	0	0	0	0	0	0	0	0	0	0	0	0	0	0	0	0	0	0	0	0
Spata33	320869	symbol	M. musculus	320869	M. musculus	0	0	0	0	0	0	0	0	0	0	0	0	0	0	0	0	0	0	0	0
Lrrn3	16981	symbol	M. musculus	16981	M. musculus	0	0	0	0	0	0	0	0	0	0	0	0	0	0	0	0	0	0	0	0
Foxg1	15228	symbol	M. musculus	15228	M. musculus	0	0	0	0	0	0	0	0	0	0	0	0	1	0	0	0	0	0	0	0
Car11	12348	symbol	M. musculus	12348	M. musculus	0	0	0	0	0	0	0	0	0	0	0	0	0	0	0	0	0	0	0	0
Dcxr	67880	symbol	M. musculus	67880	M. musculus	0	0	0	1	0	0	0	0	0	0	0	0	0	0	0	0	0	0	0	0
Slc25a35	71998	symbol	M. musculus	71998	M. musculus	0	0	0	0	0	0	0	0	0	0	0	0	0	0	0	0	0	0	0	0
Ces2e	234673	symbol	M. musculus	234673	M. musculus	0	0	0	0	0	0	0	0	0	0	0	0	0	0	0	0	0	0	0	0
Spdya	70891	symbol	M. musculus	70891	M. musculus	0	0	0	0	0	0	0	0	0	0	0	0	0	0	0	0	0	0	0	0
Cav2	12390	symbol	M. musculus	12390	M. musculus	1	0	0	0	0	0	0	0	0	1	0	0	0	0	0	1	0	1	0	0
Treml1	71326	symbol	M. musculus	71326	M. musculus	0	0	0	0	0	0	0	0	0	0	0	0	0	0	0	0	0	0	0	0
Apc2	23805	symbol	M. musculus	23805	M. musculus	0	0	0	0	0	0	0	0	0	0	0	0	0	0	0	0	0	0	0	0
Gm10638	666945	symbol	M. musculus	666945	M. musculus	0	0	0	0	0	0	0	0	0	0	0	0	0	0	0	0	0	0	0	0
Akr1c14	105387	symbol	M. musculus	105387	M. musculus	0	0	0	0	0	0	0	0	0	0	0	0	0	0	0	0	0	0	0	0
Epb41l4b	54357	symbol	M. musculus	54357	M. musculus	0	0	0	0	0	0	0	0	0	0	0	0	0	0	0	0	0	0	0	0
Serpinb6b	20708	symbol	M. musculus	20708	M. musculus	0	0	0	0	0	0	0	1	0	0	1	0	0	0	0	0	0	0	0	0

## Sheet: TGF1_down_gene_Enrichment
GroupID	Category	Term	Description	LogP	Log(q-value)	InTerm_InList	Genes	Symbols
1_Summary	GO Biological Processes	GO:0009615	response to virus	-12.4716	-8.21776	28/274	11810,12048,12051,16168,16859,17454,17472,19882,20128,20846,20847,22040,23960,24014,54123,54396,68713,73914,80861,103213,114643,142980,213002,230073,231699,246727,246730,276950,12390,13830,18563,19288,19294,20821,671535,16324,20311,229521,11535,16803,21898,60440,76074,236573,240518,319190,15944,12362,12363,12364,15951,56338,229898,15511,26399,193740,20684	Apobec1,Bcl2l1,Bcl3,Il15,Lgals9,Mov10,Gbp4,Mst1r,Trim30a,Stat1,Stat2,Trex1,Oas1g,Rnasel,Irf7,Irgm2,Ifitm1,Irak3,Dhx58,Traf3ip2,Oas1c,Tlr3,Ifitm6,Ddx58,Oas1e,Oas3,Oas1a,Slfn8,Cav2,Stom,Pcx,Ptx3,Nectin2,Trim21,Parp10,Inhbb,Cxcl5,Syt11,Adm,Lbp,Tlr4,Iigp1,Gbp8,Gbp9,Peli3,H2bc21,Irgm1,Casp1,Casp4,Casp12,Ifi204,Txnip,Gbp5,Hspa1b,Map2k6,Hspa1a,Sp100
1_Member	GO Biological Processes	GO:0009615	response to virus	-12.4716	-8.21776	28/274	11810,12048,12051,16168,16859,17454,17472,19882,20128,20846,20847,22040,23960,24014,54123,54396,68713,73914,80861,103213,114643,142980,213002,230073,231699,246727,246730,276950	Apobec1,Bcl2l1,Bcl3,Il15,Lgals9,Mov10,Gbp4,Mst1r,Trim30a,Stat1,Stat2,Trex1,Oas1g,Rnasel,Irf7,Irgm2,Ifitm1,Irak3,Dhx58,Traf3ip2,Oas1c,Tlr3,Ifitm6,Ddx58,Oas1e,Oas3,Oas1a,Slfn8
1_Member	GO Biological Processes	GO:0051607	defense response to virus	-9.28645	-5.63472	22/232	11810,16168,17454,17472,20128,20846,20847,22040,23960,24014,54123,68713,80861,103213,114643,142980,213002,230073,231699,246727,246730,276950	Apobec1,Il15,Mov10,Gbp4,Trim30a,Stat1,Stat2,Trex1,Oas1g,Rnasel,Irf7,Ifitm1,Dhx58,Traf3ip2,Oas1c,Tlr3,Ifitm6,Ddx58,Oas1e,Oas3,Oas1a,Slfn8
1_Member	GO Biological Processes	GO:1903900	regulation of viral life cycle	-7.84543	-4.43673	16/145	12390,13830,18563,19288,19294,20128,20821,23960,24014,68713,114643,213002,231699,246727,246730,671535	Cav2,Stom,Pcx,Ptx3,Nectin2,Trim30a,Trim21,Oas1g,Rnasel,Ifitm1,Oas1c,Ifitm6,Oas1e,Oas3,Oas1a,Parp10
1_Member	GO Biological Processes	GO:0043900	regulation of multi-organism process	-7.39367	-4.09412	26/399	12390,13830,16168,16324,16859,17472,18563,19288,19294,20128,20311,20821,20846,23960,24014,68713,80861,103213,114643,213002,229521,230073,231699,246727,246730,671535	Cav2,Stom,Il15,Inhbb,Lgals9,Gbp4,Pcx,Ptx3,Nectin2,Trim30a,Cxcl5,Trim21,Stat1,Oas1g,Rnasel,Ifitm1,Dhx58,Traf3ip2,Oas1c,Ifitm6,Syt11,Ddx58,Oas1e,Oas3,Oas1a,Parp10
1_Member	GO Biological Processes	GO:0043903	regulation of symbiosis, encompassing mutualism through parasitism	-7.18656	-3.98057	18/205	12390,13830,18563,19288,19294,20128,20311,20821,20846,23960,24014,68713,114643,213002,231699,246727,246730,671535	Cav2,Stom,Pcx,Ptx3,Nectin2,Trim30a,Cxcl5,Trim21,Stat1,Oas1g,Rnasel,Ifitm1,Oas1c,Ifitm6,Oas1e,Oas3,Oas1a,Parp10
1_Member	GO Biological Processes	GO:0050792	regulation of viral process	-7.03921	-3.93154	17/187	12390,13830,18563,19288,19294,20128,20821,20846,23960,24014,68713,114643,213002,231699,246727,246730,671535	Cav2,Stom,Pcx,Ptx3,Nectin2,Trim30a,Trim21,Stat1,Oas1g,Rnasel,Ifitm1,Oas1c,Ifitm6,Oas1e,Oas3,Oas1a,Parp10
1_Member	GO Biological Processes	GO:0098542	defense response to other organism	-6.97809	-3.90038	35/691	11535,11810,12051,16168,16803,16859,17454,17472,20128,20311,20846,20847,21898,22040,23960,24014,54123,54396,60440,68713,76074,80861,103213,114643,142980,213002,229521,230073,231699,236573,240518,246727,246730,276950,319190	Adm,Apobec1,Bcl3,Il15,Lbp,Lgals9,Mov10,Gbp4,Trim30a,Cxcl5,Stat1,Stat2,Tlr4,Trex1,Oas1g,Rnasel,Irf7,Irgm2,Iigp1,Ifitm1,Gbp8,Dhx58,Traf3ip2,Oas1c,Tlr3,Ifitm6,Syt11,Ddx58,Oas1e,Gbp9,Peli3,Oas3,Oas1a,Slfn8,H2bc21
1_Member	GO Biological Processes	GO:0044403	symbiont process	-6.53831	-3.54666	23/356	12048,12390,13830,15944,18563,19288,19294,19882,20128,20311,20821,20846,23960,24014,54396,68713,114643,213002,231699,236573,246727,246730,671535	Bcl2l1,Cav2,Stom,Irgm1,Pcx,Ptx3,Nectin2,Mst1r,Trim30a,Cxcl5,Trim21,Stat1,Oas1g,Rnasel,Irgm2,Ifitm1,Oas1c,Ifitm6,Oas1e,Gbp9,Oas3,Oas1a,Parp10
1_Member	GO Biological Processes	GO:0048525	negative regulation of viral process	-6.33528	-3.4187	12/102	19288,20821,20846,23960,24014,68713,114643,213002,231699,246727,246730,671535	Ptx3,Trim21,Stat1,Oas1g,Rnasel,Ifitm1,Oas1c,Ifitm6,Oas1e,Oas3,Oas1a,Parp10
1_Member	GO Biological Processes	GO:1903901	negative regulation of viral life cycle	-6.33007	-3.4187	11/84	19288,20821,23960,24014,68713,114643,213002,231699,246727,246730,671535	Ptx3,Trim21,Oas1g,Rnasel,Ifitm1,Oas1c,Ifitm6,Oas1e,Oas3,Oas1a,Parp10
1_Member	KEGG Pathway	mmu04621	NOD-like receptor signaling pathway	-6.14703	-3.27344	15/169	12048,12362,12363,12364,15951,20846,20847,21898,23960,24014,54123,56338,229898,246727,246730	Bcl2l1,Casp1,Casp4,Casp12,Ifi204,Stat1,Stat2,Tlr4,Oas1g,Rnasel,Irf7,Txnip,Gbp5,Oas3,Oas1a
1_Member	GO Biological Processes	GO:0045071	negative regulation of viral genome replication	-5.85037	-3.01155	9/59	23960,24014,68713,114643,213002,231699,246727,246730,671535	Oas1g,Rnasel,Ifitm1,Oas1c,Ifitm6,Oas1e,Oas3,Oas1a,Parp10
1_Member	GO Biological Processes	GO:0019058	viral life cycle	-5.79724	-2.9748	16/204	12390,13830,18563,19288,19294,20128,20821,23960,24014,68713,114643,213002,231699,246727,246730,671535	Cav2,Stom,Pcx,Ptx3,Nectin2,Trim30a,Trim21,Oas1g,Rnasel,Ifitm1,Oas1c,Ifitm6,Oas1e,Oas3,Oas1a,Parp10
1_Member	GO Biological Processes	GO:0044419	interspecies interaction between organisms	-5.57469	-2.80699	24/435	12048,12390,13830,15944,18563,19288,19294,19882,20128,20311,20821,20846,23960,24014,54396,68713,114643,213002,231699,236573,246727,246730,319190,671535	Bcl2l1,Cav2,Stom,Irgm1,Pcx,Ptx3,Nectin2,Mst1r,Trim30a,Cxcl5,Trim21,Stat1,Oas1g,Rnasel,Irgm2,Ifitm1,Oas1c,Ifitm6,Oas1e,Gbp9,Oas3,Oas1a,H2bc21,Parp10
1_Member	GO Biological Processes	GO:0016032	viral process	-5.56779	-2.80699	19/291	12048,12390,13830,18563,19288,19294,19882,20128,20821,20846,23960,24014,68713,114643,213002,231699,246727,246730,671535	Bcl2l1,Cav2,Stom,Pcx,Ptx3,Nectin2,Mst1r,Trim30a,Trim21,Stat1,Oas1g,Rnasel,Ifitm1,Oas1c,Ifitm6,Oas1e,Oas3,Oas1a,Parp10
1_Member	KEGG Pathway	mmu05164	Influenza A	-5.45207	-2.74234	14/168	12362,15511,20846,20847,21898,23960,24014,26399,54123,142980,193740,230073,246727,246730	Casp1,Hspa1b,Stat1,Stat2,Tlr4,Oas1g,Rnasel,Map2k6,Irf7,Tlr3,Hspa1a,Ddx58,Oas3,Oas1a
1_Member	GO Biological Processes	GO:0060700	regulation of ribonuclease activity	-5.23971	-2.58797	5/15	23960,114643,231699,246727,246730	Oas1g,Oas1c,Oas1e,Oas3,Oas1a
1_Member	GO Biological Processes	GO:0045069	regulation of viral genome replication	-4.8976	-2.30656	10/96	13830,23960,24014,68713,114643,213002,231699,246727,246730,671535	Stom,Oas1g,Rnasel,Ifitm1,Oas1c,Ifitm6,Oas1e,Oas3,Oas1a,Parp10
1_Member	GO Biological Processes	GO:0043901	negative regulation of multi-organism process	-4.64839	-2.11059	13/172	19288,20821,20846,23960,24014,68713,80861,114643,213002,231699,246727,246730,671535	Ptx3,Trim21,Stat1,Oas1g,Rnasel,Ifitm1,Dhx58,Oas1c,Ifitm6,Oas1e,Oas3,Oas1a,Parp10
1_Member	GO Biological Processes	GO:0019079	viral genome replication	-4.24626	-1.79181	10/114	13830,23960,24014,68713,114643,213002,231699,246727,246730,671535	Stom,Oas1g,Rnasel,Ifitm1,Oas1c,Ifitm6,Oas1e,Oas3,Oas1a,Parp10
1_Member	GO Biological Processes	GO:0032069	regulation of nuclease activity	-3.89057	-1.55573	5/27	23960,114643,231699,246727,246730	Oas1g,Oas1c,Oas1e,Oas3,Oas1a
1_Member	KEGG Pathway	mmu05162	Measles	-3.60821	-1.35441	10/136	15511,20846,20847,21898,23960,54123,193740,230073,246727,246730	Hspa1b,Stat1,Stat2,Tlr4,Oas1g,Irf7,Hspa1a,Ddx58,Oas3,Oas1a
1_Member	KEGG Pathway	mmu05168	Herpes simplex infection	-3.11199	-0.965401	12/215	16168,19294,20684,20846,20847,23960,24014,54123,142980,230073,246727,246730	Il15,Nectin2,Sp100,Stat1,Stat2,Oas1g,Rnasel,Irf7,Tlr3,Ddx58,Oas3,Oas1a
1_Member	KEGG Pathway	mmu05160	Hepatitis C	-3.01801	-0.909395	9/134	20846,20847,23960,24014,54123,142980,230073,246727,246730	Stat1,Stat2,Oas1g,Rnasel,Irf7,Tlr3,Ddx58,Oas3,Oas1a
2_Summary	GO Biological Processes	GO:0019221	cytokine-mediated signaling pathway	-10.7437	-6.79094	29/346	12362,12363,15944,16157,16168,16177,16180,16194,16195,16196,16880,18414,20311,20846,20847,22040,26457,54123,54396,57349,60440,64685,68713,73086,73914,74256,213002,240518,319190,21898,230073,12048,26399,56338	Casp1,Casp4,Irgm1,Il11ra1,Il15,Il1r1,Il1rap,Il6ra,Il6st,Il7,Lifr,Osmr,Cxcl5,Stat1,Stat2,Trex1,Slc27a1,Irf7,Irgm2,Ppbp,Iigp1,Nmi,Ifitm1,Rps6ka5,Irak3,Cyld,Ifitm6,Peli3,H2bc21,Tlr4,Ddx58,Bcl2l1,Map2k6,Txnip
2_Member	GO Biological Processes	GO:0019221	cytokine-mediated signaling pathway	-10.7437	-6.79094	29/346	12362,12363,15944,16157,16168,16177,16180,16194,16195,16196,16880,18414,20311,20846,20847,22040,26457,54123,54396,57349,60440,64685,68713,73086,73914,74256,213002,240518,319190	Casp1,Casp4,Irgm1,Il11ra1,Il15,Il1r1,Il1rap,Il6ra,Il6st,Il7,Lifr,Osmr,Cxcl5,Stat1,Stat2,Trex1,Slc27a1,Irf7,Irgm2,Ppbp,Iigp1,Nmi,Ifitm1,Rps6ka5,Irak3,Cyld,Ifitm6,Peli3,H2bc21
2_Member	GO Biological Processes	GO:0060759	regulation of response to cytokine stimulus	-8.18611	-4.63128	15/119	12362,12363,15944,16177,16195,16196,21898,22040,54123,54396,73914,74256,230073,240518,319190	Casp1,Casp4,Irgm1,Il1r1,Il6st,Il7,Tlr4,Trex1,Irf7,Irgm2,Irak3,Cyld,Ddx58,Peli3,H2bc21
2_Member	GO Biological Processes	GO:0001959	regulation of cytokine-mediated signaling pathway	-6.88506	-3.83538	13/109	12362,12363,15944,16177,16195,16196,22040,54123,54396,73914,74256,240518,319190	Casp1,Casp4,Irgm1,Il1r1,Il6st,Il7,Trex1,Irf7,Irgm2,Irak3,Cyld,Peli3,H2bc21
2_Member	GO Biological Processes	GO:0060760	positive regulation of response to cytokine stimulus	-6.40907	-3.4563	9/51	12362,12363,15944,16177,16196,21898,54123,54396,230073	Casp1,Casp4,Irgm1,Il1r1,Il7,Tlr4,Irf7,Irgm2,Ddx58
2_Member	GO Biological Processes	GO:0001961	positive regulation of cytokine-mediated signaling pathway	-4.72752	-2.18129	7/45	12362,12363,15944,16177,16196,54123,54396	Casp1,Casp4,Irgm1,Il1r1,Il7,Irf7,Irgm2
2_Member	Reactome Gene Sets	R-MMU-168643	Nucleotide-binding domain, leucine rich repeat containing receptor (NLR) signaling pathways	-3.68673	-1.41337	6/46	12048,12362,12363,26399,56338,74256	Bcl2l1,Casp1,Casp4,Map2k6,Txnip,Cyld
2_Member	GO Biological Processes	GO:0010803	regulation of tumor necrosis factor-mediated signaling pathway	-3.66379	-1.40121	5/30	12362,12363,74256,240518,319190	Casp1,Casp4,Cyld,Peli3,H2bc21
2_Member	GO Biological Processes	GO:0033209	tumor necrosis factor-mediated signaling pathway	-2.90593	-0.839651	6/64	12362,12363,20846,74256,240518,319190	Casp1,Casp4,Stat1,Cyld,Peli3,H2bc21
2_Member	Reactome Gene Sets	R-MMU-168638	NOD1/2 Signaling Pathway	-2.54198	-0.606246	4/32	12362,12363,26399,74256	Casp1,Casp4,Map2k6,Cyld
3_Summary	GO Biological Processes	GO:0035456	response to interferon-beta	-10.4839	-6.70718	13/57	15944,15951,16145,20846,22040,26388,54396,60440,68713,213002,225594,240327,327959	Irgm1,Ifi204,Igtp,Stat1,Trex1,Ifi202b,Irgm2,Iigp1,Ifitm1,Ifitm6,Gm4841,Gm4951,Xaf1
3_Member	GO Biological Processes	GO:0035456	response to interferon-beta	-10.4839	-6.70718	13/57	15944,15951,16145,20846,22040,26388,54396,60440,68713,213002,225594,240327,327959	Irgm1,Ifi204,Igtp,Stat1,Trex1,Ifi202b,Irgm2,Iigp1,Ifitm1,Ifitm6,Gm4841,Gm4951,Xaf1
3_Member	GO Biological Processes	GO:0035458	cellular response to interferon-beta	-7.97906	-4.50341	10/46	15944,15951,16145,20846,22040,26388,54396,60440,225594,240327	Irgm1,Ifi204,Igtp,Stat1,Trex1,Ifi202b,Irgm2,Iigp1,Gm4841,Gm4951
4_Summary	KEGG Pathway	mmu00980	Metabolism of xenobiotics by cytochrome P450	-7.50914	-4.15844	11/65	13078,13107,14862,14864,14865,14871,14872,67689,94284,394430,394435,20322,67880,54200,11609	Cyp1b1,Cyp2f2,Gstm1,Gstm3,Gstm4,Gstt1,Gstt2,Aldh3b1,Ugt1a6a,Ugt1a10,Ugt1a6b,Sord,Dcxr,Sult2b1,Agtr2
4_Member	KEGG Pathway	mmu00980	Metabolism of xenobiotics by cytochrome P450	-7.50914	-4.15844	11/65	13078,13107,14862,14864,14865,14871,14872,67689,94284,394430,394435	Cyp1b1,Cyp2f2,Gstm1,Gstm3,Gstm4,Gstt1,Gstt2,Aldh3b1,Ugt1a6a,Ugt1a10,Ugt1a6b
4_Member	KEGG Pathway	mmu00982	Drug metabolism - cytochrome P450	-5.37576	-2.69674	9/67	14862,14864,14865,14871,14872,67689,94284,394430,394435	Gstm1,Gstm3,Gstm4,Gstt1,Gstt2,Aldh3b1,Ugt1a6a,Ugt1a10,Ugt1a6b
4_Member	KEGG Pathway	mmu05204	Chemical carcinogenesis	-5.02095	-2.40062	10/93	13078,14862,14864,14865,14871,14872,67689,94284,394430,394435	Cyp1b1,Gstm1,Gstm3,Gstm4,Gstt1,Gstt2,Aldh3b1,Ugt1a6a,Ugt1a10,Ugt1a6b
4_Member	KEGG Pathway	M00014	Glucuronate pathway (uronate pathway)	-3.97283	-1.61133	5/26	20322,67880,94284,394430,394435	Sord,Dcxr,Ugt1a6a,Ugt1a10,Ugt1a6b
4_Member	KEGG Pathway	mmu_M00014	Glucuronate pathway (uronate pathway)	-3.97283	-1.61133	5/26	20322,67880,94284,394430,394435	Sord,Dcxr,Ugt1a6a,Ugt1a10,Ugt1a6b
4_Member	GO Biological Processes	GO:0052696	flavonoid glucuronidation	-3.46883	-1.23622	3/8	94284,394430,394435	Ugt1a6a,Ugt1a10,Ugt1a6b
4_Member	GO Biological Processes	GO:0052697	xenobiotic glucuronidation	-3.46883	-1.23622	3/8	94284,394430,394435	Ugt1a6a,Ugt1a10,Ugt1a6b
4_Member	KEGG Pathway	mmu00040	Pentose and glucuronate interconversions	-3.39982	-1.18345	5/34	20322,67880,94284,394430,394435	Sord,Dcxr,Ugt1a6a,Ugt1a10,Ugt1a6b
4_Member	GO Biological Processes	GO:0009812	flavonoid metabolic process	-3.14996	-0.986062	3/10	94284,394430,394435	Ugt1a6a,Ugt1a10,Ugt1a6b
4_Member	GO Biological Processes	GO:0052695	cellular glucuronidation	-2.79091	-0.762423	3/13	94284,394430,394435	Ugt1a6a,Ugt1a10,Ugt1a6b
4_Member	GO Biological Processes	GO:0006063	uronic acid metabolic process	-2.69221	-0.705586	3/14	94284,394430,394435	Ugt1a6a,Ugt1a10,Ugt1a6b
4_Member	GO Biological Processes	GO:0019585	glucuronate metabolic process	-2.69221	-0.705586	3/14	94284,394430,394435	Ugt1a6a,Ugt1a10,Ugt1a6b
4_Member	GO Biological Processes	GO:0006805	xenobiotic metabolic process	-2.41977	-0.540717	7/106	13078,13107,14862,14865,94284,394430,394435	Cyp1b1,Cyp2f2,Gstm1,Gstm4,Ugt1a6a,Ugt1a10,Ugt1a6b
4_Member	Reactome Gene Sets	R-MMU-156580	Phase II - Conjugation of compounds	-2.28193	-0.444805	6/85	14865,14871,14872,54200,94284,394430	Gstm4,Gstt1,Gstt2,Sult2b1,Ugt1a6a,Ugt1a10
4_Member	GO Biological Processes	GO:0071466	cellular response to xenobiotic stimulus	-2.11532	-0.335701	8/151	11609,13078,13107,14862,14865,94284,394430,394435	Agtr2,Cyp1b1,Cyp2f2,Gstm1,Gstm4,Ugt1a6a,Ugt1a10,Ugt1a6b
4_Member	KEGG Pathway	M00129	Ascorbate biosynthesis, animals, glucose-1P => ascorbate	-2.00714	-0.26253	3/24	94284,394430,394435	Ugt1a6a,Ugt1a10,Ugt1a6b
4_Member	KEGG Pathway	mmu_M00129	Ascorbate biosynthesis, animals, glucose-1P => ascorbate	-2.00714	-0.26253	3/24	94284,394430,394435	Ugt1a6a,Ugt1a10,Ugt1a6b
5_Summary	GO Biological Processes	GO:0001817	regulation of cytokine production	-7.19118	-3.98057	36/709	11609,12051,12362,12363,12490,13078,14205,14462,15216,15951,16168,16177,16180,16194,16196,16324,16803,16859,17472,20128,20311,20846,21897,21898,22040,54123,64685,67512,73914,80861,142980,226421,229521,229898,230073,240518,12182,12364,15944,19294,24110,54396,72565,74256,103213,11303,13609,14165,18595,19252,20346,20347,20350,20720,74318,19220,19222,57349,73086,209012	Agtr2,Bcl3,Casp1,Casp4,Cd34,Cyp1b1,Vegfd,Gata3,Hfe,Ifi204,Il15,Il1r1,Il1rap,Il6ra,Il7,Inhbb,Lbp,Lgals9,Gbp4,Trim30a,Cxcl5,Stat1,Tlr1,Tlr4,Trex1,Irf7,Nmi,Agpat2,Irak3,Dhx58,Tlr3,Rab7b,Syt11,Gbp5,Ddx58,Peli3,Bst1,Casp12,Irgm1,Nectin2,Usp18,Irgm2,Uaca,Cyld,Traf3ip2,Abca1,S1pr1,Fgf10,Pdgfra,Dusp1,Sema3a,Sema3b,Sema3f,Serpine2,Hopx,Ptgfr,Ptgir,Ppbp,Rps6ka5,Ulk4
5_Member	GO Biological Processes	GO:0001817	regulation of cytokine production	-7.19118	-3.98057	36/709	11609,12051,12362,12363,12490,13078,14205,14462,15216,15951,16168,16177,16180,16194,16196,16324,16803,16859,17472,20128,20311,20846,21897,21898,22040,54123,64685,67512,73914,80861,142980,226421,229521,229898,230073,240518	Agtr2,Bcl3,Casp1,Casp4,Cd34,Cyp1b1,Vegfd,Gata3,Hfe,Ifi204,Il15,Il1r1,Il1rap,Il6ra,Il7,Inhbb,Lbp,Lgals9,Gbp4,Trim30a,Cxcl5,Stat1,Tlr1,Tlr4,Trex1,Irf7,Nmi,Agpat2,Irak3,Dhx58,Tlr3,Rab7b,Syt11,Gbp5,Ddx58,Peli3
5_Member	GO Biological Processes	GO:0031347	regulation of defense response	-7.13814	-3.98057	34/649	12182,12362,12363,12364,14462,15944,15951,16168,16177,16803,16859,17472,19294,20128,20311,20846,21897,21898,22040,24110,54123,54396,64685,72565,73914,74256,80861,103213,142980,226421,229521,229898,230073,240518	Bst1,Casp1,Casp4,Casp12,Gata3,Irgm1,Ifi204,Il15,Il1r1,Lbp,Lgals9,Gbp4,Nectin2,Trim30a,Cxcl5,Stat1,Tlr1,Tlr4,Trex1,Usp18,Irf7,Irgm2,Nmi,Uaca,Irak3,Cyld,Dhx58,Traf3ip2,Tlr3,Rab7b,Syt11,Gbp5,Ddx58,Peli3
5_Member	GO Biological Processes	GO:0001816	cytokine production	-6.52849	-3.54666	37/788	11303,11609,12051,12362,12363,12490,13078,14205,14462,15216,15951,16168,16177,16180,16194,16196,16324,16803,16859,17472,20128,20311,20846,21897,21898,22040,54123,64685,67512,73914,80861,142980,226421,229521,229898,230073,240518	Abca1,Agtr2,Bcl3,Casp1,Casp4,Cd34,Cyp1b1,Vegfd,Gata3,Hfe,Ifi204,Il15,Il1r1,Il1rap,Il6ra,Il7,Inhbb,Lbp,Lgals9,Gbp4,Trim30a,Cxcl5,Stat1,Tlr1,Tlr4,Trex1,Irf7,Nmi,Agpat2,Irak3,Dhx58,Tlr3,Rab7b,Syt11,Gbp5,Ddx58,Peli3
5_Member	GO Biological Processes	GO:0001819	positive regulation of cytokine production	-6.2985	-3.40643	26/454	11609,12051,12362,12363,12490,13078,14205,14462,15951,16168,16177,16180,16194,16196,16803,16859,20846,21897,21898,54123,67512,80861,142980,226421,229898,230073	Agtr2,Bcl3,Casp1,Casp4,Cd34,Cyp1b1,Vegfd,Gata3,Ifi204,Il15,Il1r1,Il1rap,Il6ra,Il7,Lbp,Lgals9,Stat1,Tlr1,Tlr4,Irf7,Agpat2,Dhx58,Tlr3,Rab7b,Gbp5,Ddx58
5_Member	GO Biological Processes	GO:0032101	regulation of response to external stimulus	-5.18611	-2.5451	34/792	12182,12362,12363,12364,12490,13609,14165,14205,14462,16168,16177,16803,16859,17472,18595,19252,20311,20346,20347,20350,20720,20846,21898,22040,24110,72565,74256,74318,80861,103213,142980,229521,229898,230073	Bst1,Casp1,Casp4,Casp12,Cd34,S1pr1,Fgf10,Vegfd,Gata3,Il15,Il1r1,Lbp,Lgals9,Gbp4,Pdgfra,Dusp1,Cxcl5,Sema3a,Sema3b,Sema3f,Serpine2,Stat1,Tlr4,Trex1,Usp18,Uaca,Cyld,Hopx,Dhx58,Traf3ip2,Tlr3,Syt11,Gbp5,Ddx58
5_Member	GO Biological Processes	GO:0050727	regulation of inflammatory response	-2.84189	-0.792213	16/363	12182,12362,12363,12364,14462,16177,16803,16859,21898,22040,24110,72565,74256,142980,229521,229898	Bst1,Casp1,Casp4,Casp12,Gata3,Il1r1,Lbp,Lgals9,Tlr4,Trex1,Usp18,Uaca,Cyld,Tlr3,Syt11,Gbp5
5_Member	GO Biological Processes	GO:0006954	inflammatory response	-2.66236	-0.685028	25/715	11609,12182,12362,12363,12364,14462,16177,16180,16803,16859,19220,19222,20311,21897,21898,22040,24110,57349,72565,73086,74256,142980,209012,229521,229898	Agtr2,Bst1,Casp1,Casp4,Casp12,Gata3,Il1r1,Il1rap,Lbp,Lgals9,Ptgfr,Ptgir,Cxcl5,Tlr1,Tlr4,Trex1,Usp18,Ppbp,Uaca,Rps6ka5,Cyld,Tlr3,Ulk4,Syt11,Gbp5
6_Summary	GO Biological Processes	GO:0032607	interferon-alpha production	-7.12042	-3.98057	8/31	17472,20846,21898,22040,54123,64685,142980,230073,15944,15951,16803,16859,19294,20128,21897,54396,73914,80861,226421,229898,240518,14205,16180,16194,229521,14462,50908,50909,69379,74256,107321,232371,317677,667277,12051,12490,15216,16168,16177,16324,12362,14256,20311,16196,209012,26399	Gbp4,Stat1,Tlr4,Trex1,Irf7,Nmi,Tlr3,Ddx58,Irgm1,Ifi204,Lbp,Lgals9,Nectin2,Trim30a,Tlr1,Irgm2,Irak3,Dhx58,Rab7b,Gbp5,Peli3,Vegfd,Il1rap,Il6ra,Syt11,Gata3,C1s1,C1ra,C8g,Cyld,Lpxn,C1rl,C1s2,C1rb,Bcl3,Cd34,Hfe,Il15,Il1r1,Inhbb,Casp1,Flt3l,Cxcl5,Il7,Ulk4,Map2k6
6_Member	GO Biological Processes	GO:0032607	interferon-alpha production	-7.12042	-3.98057	8/31	17472,20846,21898,22040,54123,64685,142980,230073	Gbp4,Stat1,Tlr4,Trex1,Irf7,Nmi,Tlr3,Ddx58
6_Member	GO Biological Processes	GO:0032647	regulation of interferon-alpha production	-6.07915	-3.22329	7/29	17472,20846,21898,54123,64685,142980,230073	Gbp4,Stat1,Tlr4,Irf7,Nmi,Tlr3,Ddx58
6_Member	GO Biological Processes	GO:0045089	positive regulation of innate immune response	-5.74014	-2.9335	17/231	15944,15951,16803,16859,19294,20128,21897,21898,54123,54396,73914,80861,142980,226421,229898,230073,240518	Irgm1,Ifi204,Lbp,Lgals9,Nectin2,Trim30a,Tlr1,Tlr4,Irf7,Irgm2,Irak3,Dhx58,Tlr3,Rab7b,Gbp5,Ddx58,Peli3
6_Member	GO Biological Processes	GO:0045088	regulation of innate immune response	-5.63391	-2.84251	19/288	15944,15951,16803,16859,19294,20128,21897,21898,22040,54123,54396,64685,73914,80861,142980,226421,229898,230073,240518	Irgm1,Ifi204,Lbp,Lgals9,Nectin2,Trim30a,Tlr1,Tlr4,Trex1,Irf7,Irgm2,Nmi,Irak3,Dhx58,Tlr3,Rab7b,Gbp5,Ddx58,Peli3
6_Member	GO Biological Processes	GO:0002221	pattern recognition receptor signaling pathway	-5.55563	-2.80699	13/142	16803,16859,20128,21897,21898,54123,54396,73914,80861,142980,226421,230073,240518	Lbp,Lgals9,Trim30a,Tlr1,Tlr4,Irf7,Irgm2,Irak3,Dhx58,Tlr3,Rab7b,Ddx58,Peli3
6_Member	GO Biological Processes	GO:0002758	innate immune response-activating signal transduction	-5.48776	-2.75247	13/144	16803,16859,20128,21897,21898,54123,54396,73914,80861,142980,226421,230073,240518	Lbp,Lgals9,Trim30a,Tlr1,Tlr4,Irf7,Irgm2,Irak3,Dhx58,Tlr3,Rab7b,Ddx58,Peli3
6_Member	GO Biological Processes	GO:0032479	regulation of type I interferon production	-5.47034	-2.74802	10/83	17472,20846,21898,22040,54123,64685,80861,142980,230073,240518	Gbp4,Stat1,Tlr4,Trex1,Irf7,Nmi,Dhx58,Tlr3,Ddx58,Peli3
6_Member	GO Biological Processes	GO:0002218	activation of innate immune response	-5.39184	-2.69674	14/170	15951,16803,16859,20128,21897,21898,54123,54396,73914,80861,142980,226421,230073,240518	Ifi204,Lbp,Lgals9,Trim30a,Tlr1,Tlr4,Irf7,Irgm2,Irak3,Dhx58,Tlr3,Rab7b,Ddx58,Peli3
6_Member	GO Biological Processes	GO:0032606	type I interferon production	-5.28302	-2.62029	10/87	17472,20846,21898,22040,54123,64685,80861,142980,230073,240518	Gbp4,Stat1,Tlr4,Trex1,Irf7,Nmi,Dhx58,Tlr3,Ddx58,Peli3
6_Member	GO Biological Processes	GO:0032675	regulation of interleukin-6 production	-5.16551	-2.53496	13/154	14205,16180,16194,16803,16859,20128,21897,21898,73914,142980,226421,229521,230073	Vegfd,Il1rap,Il6ra,Lbp,Lgals9,Trim30a,Tlr1,Tlr4,Irak3,Tlr3,Rab7b,Syt11,Ddx58
6_Member	GO Biological Processes	GO:0032635	interleukin-6 production	-4.84074	-2.26818	13/165	14205,16180,16194,16803,16859,20128,21897,21898,73914,142980,226421,229521,230073	Vegfd,Il1rap,Il6ra,Lbp,Lgals9,Trim30a,Tlr1,Tlr4,Irak3,Tlr3,Rab7b,Syt11,Ddx58
6_Member	GO Biological Processes	GO:0032755	positive regulation of interleukin-6 production	-4.81798	-2.26315	10/98	14205,16180,16194,16803,16859,21897,21898,142980,226421,230073	Vegfd,Il1rap,Il6ra,Lbp,Lgals9,Tlr1,Tlr4,Tlr3,Rab7b,Ddx58
6_Member	GO Biological Processes	GO:0002253	activation of immune response	-4.59562	-2.07721	25/531	14462,15951,16803,16859,19294,20128,21897,21898,22040,50908,50909,54123,54396,69379,73914,74256,80861,107321,142980,226421,230073,232371,240518,317677,667277	Gata3,Ifi204,Lbp,Lgals9,Nectin2,Trim30a,Tlr1,Tlr4,Trex1,C1s1,C1ra,Irf7,Irgm2,C8g,Irak3,Cyld,Dhx58,Lpxn,Tlr3,Rab7b,Ddx58,C1rl,Peli3,C1s2,C1rb
6_Member	GO Biological Processes	GO:0032727	positive regulation of interferon-alpha production	-4.14913	-1.72561	5/24	20846,21898,54123,142980,230073	Stat1,Tlr4,Irf7,Tlr3,Ddx58
6_Member	GO Biological Processes	GO:0032680	regulation of tumor necrosis factor production	-4.1469	-1.72561	12/166	12051,12490,16803,16859,20128,21897,21898,22040,73914,142980,229521,230073	Bcl3,Cd34,Lbp,Lgals9,Trim30a,Tlr1,Tlr4,Trex1,Irak3,Tlr3,Syt11,Ddx58
6_Member	GO Biological Processes	GO:1903555	regulation of tumor necrosis factor superfamily cytokine production	-4.09682	-1.68187	12/168	12051,12490,16803,16859,20128,21897,21898,22040,73914,142980,229521,230073	Bcl3,Cd34,Lbp,Lgals9,Trim30a,Tlr1,Tlr4,Trex1,Irak3,Tlr3,Syt11,Ddx58
6_Member	GO Biological Processes	GO:0050778	positive regulation of immune response	-4.03409	-1.64269	30/754	14462,15216,15944,15951,16168,16177,16803,16859,19294,20128,21897,21898,22040,50908,50909,54123,54396,69379,73914,74256,80861,107321,142980,226421,229898,230073,232371,240518,317677,667277	Gata3,Hfe,Irgm1,Ifi204,Il15,Il1r1,Lbp,Lgals9,Nectin2,Trim30a,Tlr1,Tlr4,Trex1,C1s1,C1ra,Irf7,Irgm2,C8g,Irak3,Cyld,Dhx58,Lpxn,Tlr3,Rab7b,Gbp5,Ddx58,C1rl,Peli3,C1s2,C1rb
6_Member	GO Biological Processes	GO:0032640	tumor necrosis factor production	-4.02317	-1.6386	12/171	12051,12490,16803,16859,20128,21897,21898,22040,73914,142980,229521,230073	Bcl3,Cd34,Lbp,Lgals9,Trim30a,Tlr1,Tlr4,Trex1,Irak3,Tlr3,Syt11,Ddx58
6_Member	GO Biological Processes	GO:0042089	cytokine biosynthetic process	-3.9675	-1.61133	10/123	12051,14462,16180,16324,16803,21897,21898,54123,64685,142980	Bcl3,Gata3,Il1rap,Inhbb,Lbp,Tlr1,Tlr4,Irf7,Nmi,Tlr3
6_Member	GO Biological Processes	GO:0071706	tumor necrosis factor superfamily cytokine production	-3.95123	-1.60366	12/174	12051,12490,16803,16859,20128,21897,21898,22040,73914,142980,229521,230073	Bcl3,Cd34,Lbp,Lgals9,Trim30a,Tlr1,Tlr4,Trex1,Irak3,Tlr3,Syt11,Ddx58
6_Member	GO Biological Processes	GO:0001818	negative regulation of cytokine production	-3.89045	-1.55573	15/261	12051,12490,14462,15216,16324,16803,16859,17472,20128,21898,64685,73914,80861,229521,240518	Bcl3,Cd34,Gata3,Hfe,Inhbb,Lbp,Lgals9,Gbp4,Trim30a,Tlr4,Nmi,Irak3,Dhx58,Syt11,Peli3
6_Member	GO Biological Processes	GO:0045351	type I interferon biosynthetic process	-3.85372	-1.5242	4/15	21898,54123,64685,142980	Tlr4,Irf7,Nmi,Tlr3
6_Member	GO Biological Processes	GO:0032720	negative regulation of tumor necrosis factor production	-3.81098	-1.50167	7/62	12051,12490,16803,20128,21898,73914,229521	Bcl3,Cd34,Lbp,Trim30a,Tlr4,Irak3,Syt11
6_Member	GO Biological Processes	GO:0042107	cytokine metabolic process	-3.79583	-1.49142	10/129	12051,14462,16180,16324,16803,21897,21898,54123,64685,142980	Bcl3,Gata3,Il1rap,Inhbb,Lbp,Tlr1,Tlr4,Irf7,Nmi,Tlr3
6_Member	GO Biological Processes	GO:0002224	toll-like receptor signaling pathway	-3.76826	-1.47677	9/106	16803,16859,20128,21897,21898,54123,73914,142980,226421	Lbp,Lgals9,Trim30a,Tlr1,Tlr4,Irf7,Irak3,Tlr3,Rab7b
6_Member	GO Biological Processes	GO:1903556	negative regulation of tumor necrosis factor superfamily cytokine production	-3.76678	-1.47677	7/63	12051,12490,16803,20128,21898,73914,229521	Bcl3,Cd34,Lbp,Trim30a,Tlr4,Irak3,Syt11
6_Member	GO Biological Processes	GO:0034121	regulation of toll-like receptor signaling pathway	-3.68088	-1.41337	7/65	16803,20128,21897,54123,73914,142980,226421	Lbp,Trim30a,Tlr1,Irf7,Irak3,Tlr3,Rab7b
6_Member	GO Biological Processes	GO:0032481	positive regulation of type I interferon production	-3.34514	-1.13666	6/53	20846,21898,54123,80861,142980,230073	Stat1,Tlr4,Irf7,Dhx58,Tlr3,Ddx58
6_Member	GO Biological Processes	GO:0002755	MyD88-dependent toll-like receptor signaling pathway	-3.33572	-1.13114	4/20	21897,21898,54123,73914	Tlr1,Tlr4,Irf7,Irak3
6_Member	GO Biological Processes	GO:0042116	macrophage activation	-3.32358	-1.12286	8/97	12362,16803,16859,21897,21898,22040,142980,229521	Casp1,Lbp,Lgals9,Tlr1,Tlr4,Trex1,Tlr3,Syt11
6_Member	GO Biological Processes	GO:0031349	positive regulation of defense response	-3.18393	-1.00931	17/370	15944,15951,16803,16859,19294,20128,21897,21898,54123,54396,73914,80861,142980,226421,229898,230073,240518	Irgm1,Ifi204,Lbp,Lgals9,Nectin2,Trim30a,Tlr1,Tlr4,Irf7,Irgm2,Irak3,Dhx58,Tlr3,Rab7b,Gbp5,Ddx58,Peli3
6_Member	GO Biological Processes	GO:0009595	detection of biotic stimulus	-3.02031	-0.909395	4/24	16803,21897,21898,22040	Lbp,Tlr1,Tlr4,Trex1
6_Member	GO Biological Processes	GO:0032490	detection of molecule of bacterial origin	-3.01771	-0.909395	3/11	16803,21897,21898	Lbp,Tlr1,Tlr4
6_Member	GO Biological Processes	GO:0045350	interferon-beta biosynthetic process	-3.01771	-0.909395	3/11	21898,64685,142980	Tlr4,Nmi,Tlr3
6_Member	GO Biological Processes	GO:0045357	regulation of interferon-beta biosynthetic process	-3.01771	-0.909395	3/11	21898,64685,142980	Tlr4,Nmi,Tlr3
6_Member	GO Biological Processes	GO:0002274	myeloid leukocyte activation	-2.99108	-0.889569	12/222	12362,14256,16168,16803,16859,19294,20311,21897,21898,22040,142980,229521	Casp1,Flt3l,Il15,Lbp,Lgals9,Nectin2,Cxcl5,Tlr1,Tlr4,Trex1,Tlr3,Syt11
6_Member	GO Biological Processes	GO:0032722	positive regulation of chemokine production	-2.94189	-0.861746	6/63	16194,16196,16803,16859,21898,142980	Il6ra,Il7,Lbp,Lgals9,Tlr4,Tlr3
6_Member	GO Biological Processes	GO:0042035	regulation of cytokine biosynthetic process	-2.93657	-0.861746	8/111	12051,14462,16324,16803,21897,21898,64685,142980	Bcl3,Gata3,Inhbb,Lbp,Tlr1,Tlr4,Nmi,Tlr3
6_Member	GO Biological Processes	GO:0032642	regulation of chemokine production	-2.85145	-0.796311	7/89	16194,16196,16803,16859,20311,21898,142980	Il6ra,Il7,Lbp,Lgals9,Cxcl5,Tlr4,Tlr3
6_Member	GO Biological Processes	GO:0032677	regulation of interleukin-8 production	-2.83604	-0.791756	6/66	12051,16803,21897,21898,142980,230073	Bcl3,Lbp,Tlr1,Tlr4,Tlr3,Ddx58
6_Member	GO Biological Processes	GO:0002730	regulation of dendritic cell cytokine production	-2.79091	-0.762423	3/13	21898,142980,230073	Tlr4,Tlr3,Ddx58
6_Member	GO Biological Processes	GO:0002756	MyD88-independent toll-like receptor signaling pathway	-2.79091	-0.762423	3/13	21898,54123,142980	Tlr4,Irf7,Tlr3
6_Member	GO Biological Processes	GO:0032602	chemokine production	-2.74074	-0.719939	7/93	16194,16196,16803,16859,20311,21898,142980	Il6ra,Il7,Lbp,Lgals9,Cxcl5,Tlr4,Tlr3
6_Member	GO Biological Processes	GO:0150076	neuroinflammatory response	-2.736	-0.717727	6/69	12362,21897,21898,142980,209012,229521	Casp1,Tlr1,Tlr4,Tlr3,Ulk4,Syt11
6_Member	GO Biological Processes	GO:0001774	microglial cell activation	-2.70357	-0.705586	5/48	12362,21897,21898,142980,229521	Casp1,Tlr1,Tlr4,Tlr3,Syt11
6_Member	GO Biological Processes	GO:0002269	leukocyte activation involved in inflammatory response	-2.70357	-0.705586	5/48	12362,21897,21898,142980,229521	Casp1,Tlr1,Tlr4,Tlr3,Syt11
6_Member	GO Biological Processes	GO:0002371	dendritic cell cytokine production	-2.69221	-0.705586	3/14	21898,142980,230073	Tlr4,Tlr3,Ddx58
6_Member	GO Biological Processes	GO:0032757	positive regulation of interleukin-8 production	-2.66344	-0.685028	5/49	16803,21897,21898,142980,230073	Lbp,Tlr1,Tlr4,Tlr3,Ddx58
6_Member	GO Biological Processes	GO:0042533	tumor necrosis factor biosynthetic process	-2.64722	-0.678974	4/30	12051,16803,21897,21898	Bcl3,Lbp,Tlr1,Tlr4
6_Member	GO Biological Processes	GO:0042534	regulation of tumor necrosis factor biosynthetic process	-2.64722	-0.678974	4/30	12051,16803,21897,21898	Bcl3,Lbp,Tlr1,Tlr4
6_Member	GO Biological Processes	GO:0032637	interleukin-8 production	-2.64125	-0.675254	6/72	12051,16803,21897,21898,142980,230073	Bcl3,Lbp,Tlr1,Tlr4,Tlr3,Ddx58
6_Member	KEGG Pathway	mmu04620	Toll-like receptor signaling pathway	-2.58574	-0.630794	7/99	16803,20846,21897,21898,26399,54123,142980	Lbp,Stat1,Tlr1,Tlr4,Map2k6,Irf7,Tlr3
6_Member	GO Biological Processes	GO:0032648	regulation of interferon-beta production	-2.51234	-0.590981	5/53	21898,54123,64685,142980,230073	Tlr4,Irf7,Nmi,Tlr3,Ddx58
6_Member	GO Biological Processes	GO:0032728	positive regulation of interferon-beta production	-2.49224	-0.574898	4/33	21898,54123,142980,230073	Tlr4,Irf7,Tlr3,Ddx58
6_Member	GO Biological Processes	GO:0032608	interferon-beta production	-2.44194	-0.548691	5/55	21898,54123,64685,142980,230073	Tlr4,Irf7,Nmi,Tlr3,Ddx58
6_Member	Reactome Gene Sets	R-MMU-5686938	Regulation of TLR by endogenous ligand	-2.43888	-0.548691	3/17	16803,21897,21898	Lbp,Tlr1,Tlr4
6_Member	GO Biological Processes	GO:0061900	glial cell activation	-2.40791	-0.53432	5/56	12362,21897,21898,142980,229521	Casp1,Tlr1,Tlr4,Tlr3,Syt11
6_Member	GO Biological Processes	GO:0032733	positive regulation of interleukin-10 production	-2.3979	-0.52792	4/35	12051,12490,16859,21898	Bcl3,Cd34,Lgals9,Tlr4
6_Member	GO Biological Processes	GO:0002757	immune response-activating signal transduction	-2.26584	-0.43855	17/453	14462,16803,16859,19294,20128,21897,21898,54123,54396,73914,74256,80861,107321,142980,226421,230073,240518	Gata3,Lbp,Lgals9,Nectin2,Trim30a,Tlr1,Tlr4,Irf7,Irgm2,Irak3,Cyld,Dhx58,Lpxn,Tlr3,Rab7b,Ddx58,Peli3
6_Member	GO Biological Processes	GO:0042535	positive regulation of tumor necrosis factor biosynthetic process	-2.17155	-0.374119	3/21	16803,21897,21898	Lbp,Tlr1,Tlr4
6_Member	GO Biological Processes	GO:0051770	positive regulation of nitric-oxide synthase biosynthetic process	-2.17155	-0.374119	3/21	20846,21898,26399	Stat1,Tlr4,Map2k6
6_Member	GO Biological Processes	GO:0002764	immune response-regulating signaling pathway	-2.14782	-0.354917	17/466	14462,16803,16859,19294,20128,21897,21898,54123,54396,73914,74256,80861,107321,142980,226421,230073,240518	Gata3,Lbp,Lgals9,Nectin2,Trim30a,Tlr1,Tlr4,Irf7,Irgm2,Irak3,Cyld,Dhx58,Lpxn,Tlr3,Rab7b,Ddx58,Peli3
6_Member	GO Biological Processes	GO:0098581	detection of external biotic stimulus	-2.11387	-0.335701	3/22	16803,21897,21898	Lbp,Tlr1,Tlr4
7_Summary	GO Biological Processes	GO:0034341	response to interferon-gamma	-6.5217	-3.54666	14/137	12362,15944,17472,20821,20846,21898,54396,64685,68713,76074,213002,226421,229898,236573,12051,60440	Casp1,Irgm1,Gbp4,Trim21,Stat1,Tlr4,Irgm2,Nmi,Ifitm1,Gbp8,Ifitm6,Rab7b,Gbp5,Gbp9,Bcl3,Iigp1
7_Member	GO Biological Processes	GO:0034341	response to interferon-gamma	-6.5217	-3.54666	14/137	12362,15944,17472,20821,20846,21898,54396,64685,68713,76074,213002,226421,229898,236573	Casp1,Irgm1,Gbp4,Trim21,Stat1,Tlr4,Irgm2,Nmi,Ifitm1,Gbp8,Ifitm6,Rab7b,Gbp5,Gbp9
7_Member	GO Biological Processes	GO:0071346	cellular response to interferon-gamma	-4.97136	-2.37077	11/115	12362,15944,17472,20846,21898,54396,64685,76074,226421,229898,236573	Casp1,Irgm1,Gbp4,Stat1,Tlr4,Irgm2,Nmi,Gbp8,Rab7b,Gbp5,Gbp9
7_Member	GO Biological Processes	GO:0042832	defense response to protozoan	-4.30038	-1.83191	6/36	12051,17472,54396,60440,76074,236573	Bcl3,Gbp4,Irgm2,Iigp1,Gbp8,Gbp9
7_Member	GO Biological Processes	GO:0001562	response to protozoan	-4.03316	-1.64269	6/40	12051,17472,54396,60440,76074,236573	Bcl3,Gbp4,Irgm2,Iigp1,Gbp8,Gbp9
7_Member	GO Biological Processes	GO:0060333	interferon-gamma-mediated signaling pathway	-3.25037	-1.06103	4/21	15944,20846,54396,64685	Irgm1,Stat1,Irgm2,Nmi
8_Summary	GO Biological Processes	GO:0045137	development of primary sexual characteristics	-5.37075	-2.69674	16/220	12048,13134,14313,14462,14714,17311,18595,19288,20346,20377,20708,22762,23967,27356,71371,226090,14165,55994,11535,16157,20720	Bcl2l1,Dach1,Fst,Gata3,Gnrh1,Kitl,Pdgfra,Ptx3,Sema3a,Sfrp1,Serpinb6b,Zfpm2,Osr1,Insl6,Arid5b,Ermp1,Fgf10,Smad9,Adm,Il11ra1,Serpine2
8_Member	GO Biological Processes	GO:0045137	development of primary sexual characteristics	-5.37075	-2.69674	16/220	12048,13134,14313,14462,14714,17311,18595,19288,20346,20377,20708,22762,23967,27356,71371,226090	Bcl2l1,Dach1,Fst,Gata3,Gnrh1,Kitl,Pdgfra,Ptx3,Sema3a,Sfrp1,Serpinb6b,Zfpm2,Osr1,Insl6,Arid5b,Ermp1
8_Member	GO Biological Processes	GO:0007548	sex differentiation	-5.00268	-2.39234	18/290	12048,13134,14165,14313,14462,14714,17311,18595,19288,20346,20377,20708,22762,23967,27356,55994,71371,226090	Bcl2l1,Dach1,Fgf10,Fst,Gata3,Gnrh1,Kitl,Pdgfra,Ptx3,Sema3a,Sfrp1,Serpinb6b,Zfpm2,Osr1,Insl6,Smad9,Arid5b,Ermp1
8_Member	GO Biological Processes	GO:0046545	development of primary female sexual characteristics	-4.86441	-2.28271	11/118	12048,13134,14313,14714,17311,18595,19288,20377,22762,71371,226090	Bcl2l1,Dach1,Fst,Gnrh1,Kitl,Pdgfra,Ptx3,Sfrp1,Zfpm2,Arid5b,Ermp1
8_Member	GO Biological Processes	GO:0008406	gonad development	-4.83169	-2.26809	15/216	12048,14313,14462,14714,17311,18595,19288,20346,20377,20708,22762,23967,27356,71371,226090	Bcl2l1,Fst,Gata3,Gnrh1,Kitl,Pdgfra,Ptx3,Sema3a,Sfrp1,Serpinb6b,Zfpm2,Osr1,Insl6,Arid5b,Ermp1
8_Member	GO Biological Processes	GO:0046660	female sex differentiation	-4.6074	-2.07787	12/149	12048,13134,14165,14313,14714,17311,18595,19288,20377,22762,71371,226090	Bcl2l1,Dach1,Fgf10,Fst,Gnrh1,Kitl,Pdgfra,Ptx3,Sfrp1,Zfpm2,Arid5b,Ermp1
8_Member	GO Biological Processes	GO:0008585	female gonad development	-4.21393	-1.76631	10/115	12048,14313,14714,17311,18595,19288,20377,22762,71371,226090	Bcl2l1,Fst,Gnrh1,Kitl,Pdgfra,Ptx3,Sfrp1,Zfpm2,Arid5b,Ermp1
8_Member	GO Biological Processes	GO:0046661	male sex differentiation	-3.22356	-1.03844	10/152	12048,14165,14462,18595,20346,20377,22762,27356,55994,71371	Bcl2l1,Fgf10,Gata3,Pdgfra,Sema3a,Sfrp1,Zfpm2,Insl6,Smad9,Arid5b
8_Member	GO Biological Processes	GO:0048608	reproductive structure development	-2.98173	-0.88327	19/456	11535,12048,14165,14313,14462,14714,16157,17311,18595,19288,20346,20377,20708,20720,22762,23967,27356,71371,226090	Adm,Bcl2l1,Fgf10,Fst,Gata3,Gnrh1,Il11ra1,Kitl,Pdgfra,Ptx3,Sema3a,Sfrp1,Serpinb6b,Serpine2,Zfpm2,Osr1,Insl6,Arid5b,Ermp1
8_Member	GO Biological Processes	GO:0061458	reproductive system development	-2.93759	-0.861746	19/460	11535,12048,14165,14313,14462,14714,16157,17311,18595,19288,20346,20377,20708,20720,22762,23967,27356,71371,226090	Adm,Bcl2l1,Fgf10,Fst,Gata3,Gnrh1,Il11ra1,Kitl,Pdgfra,Ptx3,Sema3a,Sfrp1,Serpinb6b,Serpine2,Zfpm2,Osr1,Insl6,Arid5b,Ermp1
8_Member	GO Biological Processes	GO:0008584	male gonad development	-2.71995	-0.706702	8/120	12048,14462,18595,20346,20377,22762,27356,71371	Bcl2l1,Gata3,Pdgfra,Sema3a,Sfrp1,Zfpm2,Insl6,Arid5b
8_Member	GO Biological Processes	GO:0046546	development of primary male sexual characteristics	-2.69722	-0.705586	8/121	12048,14462,18595,20346,20377,22762,27356,71371	Bcl2l1,Gata3,Pdgfra,Sema3a,Sfrp1,Zfpm2,Insl6,Arid5b
9_Summary	GO Biological Processes	GO:0038165	oncostatin-M-mediated signaling pathway	-4.59064	-2.07721	3/4	16195,16880,18414,16157,16194,12048,12700,16168,16196,20846,20847,19252	Il6st,Lifr,Osmr,Il11ra1,Il6ra,Bcl2l1,Cish,Il15,Il7,Stat1,Stat2,Dusp1
9_Member	GO Biological Processes	GO:0038165	oncostatin-M-mediated signaling pathway	-4.59064	-2.07721	3/4	16195,16880,18414	Il6st,Lifr,Osmr
9_Member	Reactome Gene Sets	R-MMU-6783589	Interleukin-6 family signaling	-4.34366	-1.86072	5/22	16157,16194,16195,16880,18414	Il11ra1,Il6ra,Il6st,Lifr,Osmr
9_Member	GO Biological Processes	GO:0070120	ciliary neurotrophic factor-mediated signaling pathway	-4.19879	-1.7579	3/5	16194,16195,16880	Il6ra,Il6st,Lifr
9_Member	Reactome Gene Sets	R-MMU-6788467	IL-6-type cytokine receptor ligand interactions	-3.73522	-1.45455	4/16	16157,16195,16880,18414	Il11ra1,Il6st,Lifr,Osmr
9_Member	KEGG Pathway	mmu04630	Jak-STAT signaling pathway	-3.6804	-1.41337	11/159	12048,12700,16157,16168,16194,16195,16196,16880,18414,20846,20847	Bcl2l1,Cish,Il11ra1,Il15,Il6ra,Il6st,Il7,Lifr,Osmr,Stat1,Stat2
9_Member	Reactome Gene Sets	R-MMU-112409	RAF-independent MAPK1/3 activation	-2.17155	-0.374119	3/21	16194,16195,19252	Il6ra,Il6st,Dusp1
10_Summary	GO Biological Processes	GO:0046596	regulation of viral entry into host cell	-4.52499	-2.01938	6/33	19288,19294,20128,20821,68713,213002,12390,12048,18563,15951	Ptx3,Nectin2,Trim30a,Trim21,Ifitm1,Ifitm6,Cav2,Bcl2l1,Pcx,Ifi204
10_Member	GO Biological Processes	GO:0046596	regulation of viral entry into host cell	-4.52499	-2.01938	6/33	19288,19294,20128,20821,68713,213002	Ptx3,Nectin2,Trim30a,Trim21,Ifitm1,Ifitm6
10_Member	GO Biological Processes	GO:0046718	viral entry into host cell	-3.99686	-1.61813	7/58	12390,19288,19294,20128,20821,68713,213002	Cav2,Ptx3,Nectin2,Trim30a,Trim21,Ifitm1,Ifitm6
10_Member	GO Biological Processes	GO:0030260	entry into host cell	-3.81098	-1.50167	7/62	12390,19288,19294,20128,20821,68713,213002	Cav2,Ptx3,Nectin2,Trim30a,Trim21,Ifitm1,Ifitm6
10_Member	GO Biological Processes	GO:0044409	entry into host	-3.81098	-1.50167	7/62	12390,19288,19294,20128,20821,68713,213002	Cav2,Ptx3,Nectin2,Trim30a,Trim21,Ifitm1,Ifitm6
10_Member	GO Biological Processes	GO:0051806	entry into cell of other organism involved in symbiotic interaction	-3.81098	-1.50167	7/62	12390,19288,19294,20128,20821,68713,213002	Cav2,Ptx3,Nectin2,Trim30a,Trim21,Ifitm1,Ifitm6
10_Member	GO Biological Processes	GO:0051828	entry into other organism involved in symbiotic interaction	-3.76678	-1.47677	7/63	12390,19288,19294,20128,20821,68713,213002	Cav2,Ptx3,Nectin2,Trim30a,Trim21,Ifitm1,Ifitm6
10_Member	GO Biological Processes	GO:0051701	interaction with host	-3.50142	-1.25913	9/115	12048,12390,18563,19288,19294,20128,20821,68713,213002	Bcl2l1,Cav2,Pcx,Ptx3,Nectin2,Trim30a,Trim21,Ifitm1,Ifitm6
10_Member	GO Biological Processes	GO:0046597	negative regulation of viral entry into host cell	-2.11387	-0.335701	3/22	19288,68713,213002	Ptx3,Ifitm1,Ifitm6
10_Member	GO Biological Processes	GO:0035455	response to interferon-alpha	-2.00714	-0.26253	3/24	15951,68713,213002	Ifi204,Ifitm1,Ifitm6
11_Summary	KEGG Pathway	mmu05145	Toxoplasmosis	-4.44813	-1.95021	10/108	12048,15511,15944,16145,16775,16779,20846,21898,26399,193740,11474,15901,16168,16177,20708,69379,226421	Bcl2l1,Hspa1b,Irgm1,Igtp,Lama4,Lamb2,Stat1,Tlr4,Map2k6,Hspa1a,Actn3,Id1,Il15,Il1r1,Serpinb6b,C8g,Rab7b
11_Member	KEGG Pathway	mmu05145	Toxoplasmosis	-4.44813	-1.95021	10/108	12048,15511,15944,16145,16775,16779,20846,21898,26399,193740	Bcl2l1,Hspa1b,Irgm1,Igtp,Lama4,Lamb2,Stat1,Tlr4,Map2k6,Hspa1a
11_Member	GO Biological Processes	GO:0120163	negative regulation of cold-induced thermogenesis	-3.63424	-1.37608	6/47	11474,15901,16168,16775,21898,26399	Actn3,Id1,Il15,Lama4,Tlr4,Map2k6
11_Member	KEGG Pathway	mmu05146	Amoebiasis	-2.41977	-0.540717	7/106	16177,16775,16779,20708,21898,69379,226421	Il1r1,Lama4,Lamb2,Serpinb6b,Tlr4,C8g,Rab7b
12_Summary	Reactome Gene Sets	R-MMU-1280215	Cytokine Signaling in Immune system	-4.35022	-1.86072	24/516	12362,14165,14256,16157,16168,16177,16180,16194,16195,16367,16880,16912,17311,18414,18576,18595,19252,24014,24110,26399,73086,74153,230073,240518,14205,16196,16324,20311,57349,12490	Casp1,Fgf10,Flt3l,Il11ra1,Il15,Il1r1,Il1rap,Il6ra,Il6st,Irs1,Lifr,Psmb9,Kitl,Osmr,Pde3b,Pdgfra,Dusp1,Rnasel,Usp18,Map2k6,Rps6ka5,Uba7,Ddx58,Peli3,Vegfd,Il7,Inhbb,Cxcl5,Ppbp,Cd34
12_Member	Reactome Gene Sets	R-MMU-1280215	Cytokine Signaling in Immune system	-4.35022	-1.86072	24/516	12362,14165,14256,16157,16168,16177,16180,16194,16195,16367,16880,16912,17311,18414,18576,18595,19252,24014,24110,26399,73086,74153,230073,240518	Casp1,Fgf10,Flt3l,Il11ra1,Il15,Il1r1,Il1rap,Il6ra,Il6st,Irs1,Lifr,Psmb9,Kitl,Osmr,Pde3b,Pdgfra,Dusp1,Rnasel,Usp18,Map2k6,Rps6ka5,Uba7,Ddx58,Peli3
12_Member	KEGG Pathway	mmu04060	Cytokine-cytokine receptor interaction	-4.26923	-1.80782	16/270	14205,14256,16157,16168,16177,16180,16194,16195,16196,16324,16880,17311,18414,18595,20311,57349	Vegfd,Flt3l,Il11ra1,Il15,Il1r1,Il1rap,Il6ra,Il6st,Il7,Inhbb,Lifr,Kitl,Osmr,Pdgfra,Cxcl5,Ppbp
12_Member	Reactome Gene Sets	R-MMU-449147	Signaling by Interleukins	-3.44896	-1.22498	14/256	12362,16157,16168,16177,16180,16194,16195,16367,16880,16912,18414,26399,73086,240518	Casp1,Il11ra1,Il15,Il1r1,Il1rap,Il6ra,Il6st,Irs1,Lifr,Psmb9,Osmr,Map2k6,Rps6ka5,Peli3
12_Member	KEGG Pathway	mmu04640	Hematopoietic cell lineage	-2.68766	-0.70371	7/95	12490,14256,16157,16177,16194,16196,17311	Cd34,Flt3l,Il11ra1,Il1r1,Il6ra,Il7,Kitl
13_Summary	GO Biological Processes	GO:2001222	regulation of neuron migration	-4.30678	-1.83191	7/52	14714,16177,20346,209012,211323,218194,329278,14462,15228	Gnrh1,Il1r1,Sema3a,Ulk4,Nrg1,Phactr1,Tnn,Gata3,Foxg1
13_Member	GO Biological Processes	GO:2001222	regulation of neuron migration	-4.30678	-1.83191	7/52	14714,16177,20346,209012,211323,218194,329278	Gnrh1,Il1r1,Sema3a,Ulk4,Nrg1,Phactr1,Tnn
13_Member	GO Biological Processes	GO:2001223	negative regulation of neuron migration	-2.79091	-0.762423	3/13	14714,211323,329278	Gnrh1,Nrg1,Tnn
13_Member	GO Biological Processes	GO:0001764	neuron migration	-2.05335	-0.295097	9/187	14462,14714,15228,16177,20346,209012,211323,218194,329278	Gata3,Gnrh1,Foxg1,Il1r1,Sema3a,Ulk4,Nrg1,Phactr1,Tnn
14_Summary	GO Biological Processes	GO:0072001	renal system development	-4.18603	-1.75177	17/304	11609,12879,14165,14462,14734,15902,16194,16779,18027,18073,18595,20377,20846,22040,23967,55994,71371,19736,229521	Agtr2,Cys1,Fgf10,Gata3,Gpc3,Id2,Il6ra,Lamb2,Nfia,Nid1,Pdgfra,Sfrp1,Stat1,Trex1,Osr1,Smad9,Arid5b,Rgs4,Syt11
14_Member	GO Biological Processes	GO:0072001	renal system development	-4.18603	-1.75177	17/304	11609,12879,14165,14462,14734,15902,16194,16779,18027,18073,18595,20377,20846,22040,23967,55994,71371	Agtr2,Cys1,Fgf10,Gata3,Gpc3,Id2,Il6ra,Lamb2,Nfia,Nid1,Pdgfra,Sfrp1,Stat1,Trex1,Osr1,Smad9,Arid5b
14_Member	GO Biological Processes	GO:0072224	metanephric glomerulus development	-3.98197	-1.61133	4/14	11609,16779,18595,23967	Agtr2,Lamb2,Pdgfra,Osr1
14_Member	GO Biological Processes	GO:0001656	metanephros development	-3.54499	-1.29551	8/90	11609,14165,14462,14734,15902,16779,18595,23967	Agtr2,Fgf10,Gata3,Gpc3,Id2,Lamb2,Pdgfra,Osr1
14_Member	GO Biological Processes	GO:0001655	urogenital system development	-3.50009	-1.25913	17/347	11609,12879,14165,14462,14734,15902,16194,16779,18027,18073,18595,20377,20846,22040,23967,55994,71371	Agtr2,Cys1,Fgf10,Gata3,Gpc3,Id2,Il6ra,Lamb2,Nfia,Nid1,Pdgfra,Sfrp1,Stat1,Trex1,Osr1,Smad9,Arid5b
14_Member	GO Biological Processes	GO:0001822	kidney development	-3.44535	-1.22498	15/287	11609,12879,14165,14462,14734,15902,16194,16779,18073,18595,20377,22040,23967,55994,71371	Agtr2,Cys1,Fgf10,Gata3,Gpc3,Id2,Il6ra,Lamb2,Nid1,Pdgfra,Sfrp1,Trex1,Osr1,Smad9,Arid5b
14_Member	GO Biological Processes	GO:0072111	cell proliferation involved in kidney development	-3.16964	-1.0022	4/22	14462,14734,16194,23967	Gata3,Gpc3,Il6ra,Osr1
14_Member	GO Biological Processes	GO:0072178	nephric duct morphogenesis	-3.01771	-0.909395	3/11	14462,14734,23967	Gata3,Gpc3,Osr1
14_Member	GO Biological Processes	GO:0032835	glomerulus development	-3.01598	-0.909395	6/61	11609,16194,16779,18073,18595,23967	Agtr2,Il6ra,Lamb2,Nid1,Pdgfra,Osr1
14_Member	GO Biological Processes	GO:0072176	nephric duct development	-2.89881	-0.83814	3/12	14462,14734,23967	Gata3,Gpc3,Osr1
14_Member	GO Biological Processes	GO:0051953	negative regulation of amine transport	-2.26782	-0.43855	4/38	11609,19736,23967,229521	Agtr2,Rgs4,Osr1,Syt11
14_Member	GO Biological Processes	GO:0072210	metanephric nephron development	-2.26782	-0.43855	4/38	11609,16779,18595,23967	Agtr2,Lamb2,Pdgfra,Osr1
14_Member	GO Biological Processes	GO:0072189	ureter development	-2.2325	-0.418037	3/20	14462,18027,23967	Gata3,Nfia,Osr1
14_Member	GO Biological Processes	GO:0072006	nephron development	-2.13204	-0.340642	8/150	11609,14462,14734,16194,16779,18073,18595,23967	Agtr2,Gata3,Gpc3,Il6ra,Lamb2,Nid1,Pdgfra,Osr1
15_Summary	GO Biological Processes	GO:0060337	type I interferon signaling pathway	-4.03316	-1.64269	6/40	20846,20847,22040,54123,68713,213002,12362,26388,230073	Stat1,Stat2,Trex1,Irf7,Ifitm1,Ifitm6,Casp1,Ifi202b,Ddx58
15_Member	GO Biological Processes	GO:0060337	type I interferon signaling pathway	-4.03316	-1.64269	6/40	20846,20847,22040,54123,68713,213002	Stat1,Stat2,Trex1,Irf7,Ifitm1,Ifitm6
15_Member	GO Biological Processes	GO:0071357	cellular response to type I interferon	-4.03316	-1.64269	6/40	20846,20847,22040,54123,68713,213002	Stat1,Stat2,Trex1,Irf7,Ifitm1,Ifitm6
15_Member	GO Biological Processes	GO:0034340	response to type I interferon	-3.7406	-1.45528	6/45	20846,20847,22040,54123,68713,213002	Stat1,Stat2,Trex1,Irf7,Ifitm1,Ifitm6
15_Member	KEGG Pathway	mmu04623	Cytosolic DNA-sensing pathway	-2.16032	-0.364408	5/64	12362,22040,26388,54123,230073	Casp1,Trex1,Ifi202b,Irf7,Ddx58
16_Summary	KEGG Pathway	mmu00480	Glutathione metabolism	-3.94897	-1.60366	7/59	14862,14864,14865,14871,14872,66116,68396,12390,16177,18104,19252,26399,14462,18537,26457,67432,12048	Gstm1,Gstm3,Gstm4,Gstt1,Gstt2,Nat8f1,Nat8,Cav2,Il1r1,Nqo1,Dusp1,Map2k6,Gata3,Pcmt1,Slc27a1,Hoga1,Bcl2l1
16_Member	KEGG Pathway	mmu00480	Glutathione metabolism	-3.94897	-1.60366	7/59	14862,14864,14865,14871,14872,66116,68396	Gstm1,Gstm3,Gstm4,Gstt1,Gstt2,Nat8f1,Nat8
16_Member	KEGG Pathway	mmu05418	Fluid shear stress and atherosclerosis	-3.38486	-1.17246	10/145	12390,14862,14864,14865,14871,14872,16177,18104,19252,26399	Cav2,Gstm1,Gstm3,Gstm4,Gstt1,Gstt2,Il1r1,Nqo1,Dusp1,Map2k6
16_Member	GO Biological Processes	GO:0006749	glutathione metabolic process	-3.1329	-0.972521	6/58	14862,14864,14865,14871,14872,68396	Gstm1,Gstm3,Gstm4,Gstt1,Gstt2,Nat8
16_Member	GO Biological Processes	GO:0006575	cellular modified amino acid metabolic process	-2.72125	-0.706702	10/177	14462,14862,14864,14865,14871,14872,18537,26457,67432,68396	Gata3,Gstm1,Gstm3,Gstm4,Gstt1,Gstt2,Pcmt1,Slc27a1,Hoga1,Nat8
16_Member	KEGG Pathway	mmu01524	Platinum drug resistance	-2.52239	-0.592874	6/76	12048,14862,14864,14865,14871,14872	Bcl2l1,Gstm1,Gstm3,Gstm4,Gstt1,Gstt2
17_Summary	GO Biological Processes	GO:0001779	natural killer cell differentiation	-3.46225	-1.23376	5/33	14256,15902,16157,16168,16859,14462,16196,17311,20846,68235,74256,226421	Flt3l,Id2,Il11ra1,Il15,Lgals9,Gata3,Il7,Kitl,Stat1,Mturn,Cyld,Rab7b
17_Member	GO Biological Processes	GO:0001779	natural killer cell differentiation	-3.46225	-1.23376	5/33	14256,15902,16157,16168,16859	Flt3l,Id2,Il11ra1,Il15,Lgals9
17_Member	GO Biological Processes	GO:1903708	positive regulation of hemopoiesis	-2.61527	-0.653733	11/214	14256,14462,15902,16168,16196,16859,17311,20846,68235,74256,226421	Flt3l,Gata3,Id2,Il15,Il7,Lgals9,Kitl,Stat1,Mturn,Cyld,Rab7b
17_Member	GO Biological Processes	GO:0032823	regulation of natural killer cell differentiation	-2.29708	-0.456731	3/19	14256,16168,16859	Flt3l,Il15,Lgals9
18_Summary	GO Biological Processes	GO:0050730	regulation of peptidyl-tyrosine phosphorylation	-3.29891	-1.10202	14/265	12182,12390,14165,16168,16194,16195,16196,17311,18595,20377,21898,24056,67916,211323,13835,14256,14714,16859,19099	Bst1,Cav2,Fgf10,Il15,Il6ra,Il6st,Il7,Kitl,Pdgfra,Sfrp1,Tlr4,Sh3bp5,Plpp3,Nrg1,Epha1,Flt3l,Gnrh1,Lgals9,Mapk8ip1
18_Member	GO Biological Processes	GO:0050730	regulation of peptidyl-tyrosine phosphorylation	-3.29891	-1.10202	14/265	12182,12390,14165,16168,16194,16195,16196,17311,18595,20377,21898,24056,67916,211323	Bst1,Cav2,Fgf10,Il15,Il6ra,Il6st,Il7,Kitl,Pdgfra,Sfrp1,Tlr4,Sh3bp5,Plpp3,Nrg1
18_Member	GO Biological Processes	GO:0018108	peptidyl-tyrosine phosphorylation	-2.91963	-0.847677	15/323	12182,12390,13835,14165,16168,16194,16195,16196,17311,18595,20377,21898,24056,67916,211323	Bst1,Cav2,Epha1,Fgf10,Il15,Il6ra,Il6st,Il7,Kitl,Pdgfra,Sfrp1,Tlr4,Sh3bp5,Plpp3,Nrg1
18_Member	GO Biological Processes	GO:0018212	peptidyl-tyrosine modification	-2.8799	-0.821997	15/326	12182,12390,13835,14165,16168,16194,16195,16196,17311,18595,20377,21898,24056,67916,211323	Bst1,Cav2,Epha1,Fgf10,Il15,Il6ra,Il6st,Il7,Kitl,Pdgfra,Sfrp1,Tlr4,Sh3bp5,Plpp3,Nrg1
18_Member	GO Biological Processes	GO:0050731	positive regulation of peptidyl-tyrosine phosphorylation	-2.38646	-0.520054	10/197	12390,14165,16168,16194,16195,17311,18595,21898,67916,211323	Cav2,Fgf10,Il15,Il6ra,Il6st,Kitl,Pdgfra,Tlr4,Plpp3,Nrg1
18_Member	GO Biological Processes	GO:0070663	regulation of leukocyte proliferation	-2.24024	-0.41818	11/240	12182,14165,14256,14714,16168,16195,16196,16859,17311,19099,21898	Bst1,Fgf10,Flt3l,Gnrh1,Il15,Il6st,Il7,Lgals9,Kitl,Mapk8ip1,Tlr4
18_Member	GO Biological Processes	GO:0070665	positive regulation of leukocyte proliferation	-2.23582	-0.41818	8/144	12182,14165,14256,16168,16195,16196,17311,21898	Bst1,Fgf10,Flt3l,Il15,Il6st,Il7,Kitl,Tlr4
19_Summary	GO Biological Processes	GO:0002831	regulation of response to biotic stimulus	-3.26861	-1.07551	10/150	16168,16859,17472,19294,20311,20846,80861,103213,229521,230073	Il15,Lgals9,Gbp4,Nectin2,Cxcl5,Stat1,Dhx58,Traf3ip2,Syt11,Ddx58
19_Member	GO Biological Processes	GO:0002831	regulation of response to biotic stimulus	-3.26861	-1.07551	10/150	16168,16859,17472,19294,20311,20846,80861,103213,229521,230073	Il15,Lgals9,Gbp4,Nectin2,Cxcl5,Stat1,Dhx58,Traf3ip2,Syt11,Ddx58
19_Member	GO Biological Processes	GO:0050688	regulation of defense response to virus	-2.4659	-0.554523	6/78	16168,17472,20846,80861,103213,230073	Il15,Gbp4,Stat1,Dhx58,Traf3ip2,Ddx58
19_Member	GO Biological Processes	GO:0050691	regulation of defense response to virus by host	-2.11238	-0.335701	4/42	16168,20846,103213,230073	Il15,Stat1,Traf3ip2,Ddx58
20_Summary	GO Biological Processes	GO:0051090	regulation of DNA-binding transcription factor activity	-3.22036	-1.03844	18/401	12879,13078,15901,15902,16180,17691,20821,21814,21898,67916,71371,73086,73914,74256,142980,226421,230073,671535	Cys1,Cyp1b1,Id1,Id2,Il1rap,Sik1,Trim21,Tgfbr3,Tlr4,Plpp3,Arid5b,Rps6ka5,Irak3,Cyld,Tlr3,Rab7b,Ddx58,Parp10
20_Member	GO Biological Processes	GO:0051090	regulation of DNA-binding transcription factor activity	-3.22036	-1.03844	18/401	12879,13078,15901,15902,16180,17691,20821,21814,21898,67916,71371,73086,73914,74256,142980,226421,230073,671535	Cys1,Cyp1b1,Id1,Id2,Il1rap,Sik1,Trim21,Tgfbr3,Tlr4,Plpp3,Arid5b,Rps6ka5,Irak3,Cyld,Tlr3,Rab7b,Ddx58,Parp10
20_Member	GO Biological Processes	GO:0043433	negative regulation of DNA-binding transcription factor activity	-2.48831	-0.572971	9/160	12879,13078,15901,15902,17691,20821,73914,74256,671535	Cys1,Cyp1b1,Id1,Id2,Sik1,Trim21,Irak3,Cyld,Parp10
20_Member	GO Biological Processes	GO:0051091	positive regulation of DNA-binding transcription factor activity	-2.1246	-0.335701	11/249	16180,20821,21814,21898,67916,71371,73086,73914,142980,226421,230073	Il1rap,Trim21,Tgfbr3,Tlr4,Plpp3,Arid5b,Rps6ka5,Irak3,Tlr3,Rab7b,Ddx58
